# Supplementary material for: Prostate cancer resistance leads to a global deregulation of translation factors and unconventional translation
Source: NAR Cancer. 2022 Nov 4;4(4):zcac034. doi: 10.1093/narcan/zcac034 (PMC9634437; doi:10.1093/narcan/zcac034)
Supplement: zcac034_Supplemental_Files [file zcac034_supplemental_files.zip]

Archive with 13 entries (13 files):
- Supplemental_figures_S1_S16.pdf
- Supplemental_Table_S1.xls
- Supplemental_Table_S10.zip
- Supplemental_table_S11.xlsx
- Supplemental_Table_S2.xls
- Supplemental_Table_S3.xlsx
- Supplemental_Table_S4.xls
- Supplemental_Table_S5.xls
- Supplemental_Table_S6.xlsx
- Supplemental_Table_S7.zip
- Supplemental_Table_S8.zip
- Supplemental_Table_S9.xls
- Supplementary_Material_S1_tst.gff
