# Supplementary material for: Prostate cancer resistance leads to a global deregulation of translation factors and unconventional translation
Source: NAR Cancer. 2022 Nov 4;4(4):zcac034. doi: 10.1093/narcan/zcac034 (PMC9634437; doi:10.1093/narcan/zcac034)
Supplement: zcac034_Supplemental_Files [file zcac034_supplemental_files.zip › Supplemental_Table_S1.xls]

## Sheet: Summary
	Supplemental Table S1
	Protein abundances from mass spectrometry (M.S.) and differential expression analysis
Sheet number	Contents
1	Summary
2	Gene list, associated protein abundances obtained from mass spectrometry (M.S.) and differential protein abundance
	Legend
	ND : No detected protein in mass spectrometry of total proteins
	NA : No statistical difference found
	RHR+ : RNAs Highly bound to ribosomes in VCaPER
	RLR- : RNAs Less bound to ribosomes in VCaPER
	TC+ : RNA highly expressed in VCaPER
	TC- : RNA less expressed in VCaPER
	MS+ : proteins highly expressed in VCaPER
	MS- : proteins less expressed in VCaPER
	TE+ : RNAs with high TE ratio in VCaPER
	TE- : RNAs with low TE ratio in VCaPER

## Sheet: Supplemental_Table_S1
gene_id	gene_symbol	Proteins_expression_category	RNA_expression/polysome_binding_category	TE_category	VCAP_rep1_protein_abundance	VCAP_rep2_protein_abundance	VCAP_rep3_protein_abundance	VCAP_CRPC_rep1_protein_abundance	VCAP_CRPC_rep2_protein_abundance	VCAP_CRPC_rep3_protein_abundance	VCAP_ER_rep1_protein_abundance	VCAP_ER_rep2_protein_abundance	VCAP_ER_rep3_protein_abundance	MR49F_protein_abundance	Ratio VCAP/VCAP_CRPC	p-value VCAP/VCAP_CRPC	Log2 VCAP/VCAP_CRPC	Ratio VCAP/VCAP_ER	p-value VCAP/VCAP_ER	Log2 VCAP/VCAP_ER	Ratio VCAP_CRPC/VCAP_ER	p-value VCAP_CRPC/VCAP_ER	Log2 VCAP_CRPC/VCAP_ER
ENSG00000197694	SPTAN1	NA	NA	TE-	22997.6	30979.4	31813.1	26485.8	30407.9	37692.9	32162.2	28944	36878.2	9849.5	0.907001	0.535519	-0.140825	0.875549	0.328159	-0.191741	0.965323	0.793201	-0.0509163
ENSG00000044574	HSPA5	NA	NA	NA	82138.2	78516.8	83956	72078.2	87593.3	98187.1	91394.6	81903.6	121228	48705.7	0.948625	0.622059	-0.0760909	0.830523	0.294523	-0.267909	0.875502	0.441835	-0.191818
ENSG00000113013	HSPA9	NA	NA	NA	79761.4	76059.3	84786.4	77311.7	81005	92282.6	83131.4	73413.8	76115.6	35122.9	0.960127	0.562899	-0.0587032	1.03415	0.529387	0.0484511	1.0771	0.33644	0.107154
ENSG00000137497	NUMA1	NA	NA	TE-	16709.7	22324.9	22910.6	16682.2	20919.7	21123.4	17926.4	17823.1	16678.5	13140.8	1.05483	0.685891	0.0770103	1.18153	0.247062	0.240655	1.12011	0.281606	0.163645
ENSG00000137497	NUMA1	NA	NA	TE-	38.4	55.6	77.4	56.1	50.8	59.6	63.7	51.7	49.2	38.1	1.05483	0.685891	0.0770103	1.18153	0.247062	0.240655	1.12011	0.281606	0.163645
ENSG00000074800	ENO1	NA	NA	TE-	75569	35516.6	48353.1	58689.5	42275.5	27155.7	32322.5	31775.4	19056.8	56201.9	1.24444	0.524773	0.315498	1.91737	0.153253	0.939132	1.54075	0.238102	0.623634
ENSG00000109971	HSPA8	MS-	NA	TE-	55995.7	36350.5	53386.4	46025.7	42325	40253	35862	32708.6	31260.7	35180.8	1.13319	0.454922	0.180391	1.45979	0.124992	0.54576	1.28821	0.0126698	0.365368
ENSG00000144381	HSPD1	NA	NA	NA	32339.4	44936.4	35290.2	32162.4	36119.4	37361.6	44750.4	40854.9	51438.1	58457.1	1.06553	0.618611	0.0915685	0.821389	0.174265	-0.283862	0.770876	0.0575888	-0.37543
ENSG00000178209	PLEC	NA	NA	TE-	11258	13413.7	13335.9	10235.1	12346.4	13492	10869.3	10717.6	12219.9	8990.8	1.05362	0.618116	0.0753485	1.12426	0.185506	0.168974	1.06705	0.530727	0.0936259
ENSG00000146701	MDH2	NA	NA	NA	55535.1	51923.6	58192.5	69896	59904.3	69645.8	68448.7	57100.4	62068.4	64182.9	0.830556	0.0550566	-0.26785	0.88292	0.142645	-0.179646	1.06305	0.444108	0.0882045
ENSG00000111640	GAPDH	NA	NA	TE-	82324.7	42486.3	58500.6	63978.5	50474.4	35829.1	42490.3	36897.3	26531.2	34903.2	1.21978	0.484429	0.286626	1.73068	0.143128	0.791339	1.41884	0.207439	0.504714
ENSG00000166598	HSP90B1	NA	NA	TE+	22409.7	30987.2	24451.4	21034.1	29156.8	22316.8	27447.6	24374.4	34896.3	13851.1	1.07366	0.64798	0.102531	0.897715	0.507712	-0.155671	0.836129	0.306062	-0.258202
ENSG00000111669	TPI1	NA	NA	TE-	62147.6	39045.1	44680.9	63886	47999	31837.1	40907.3	45165.8	21867.2	40327.2	1.01497	0.953783	0.0214369	1.35143	0.274107	0.434485	1.3315	0.369005	0.413048
ENSG00000169710	FASN	NA	NA	NA	14350.1	13458.2	13472.5	9801.1	10345.9	7656.7	7700.4	7456.4	9318.4	8288.4	1.48472	0.0217256	0.570194	1.68664	0.00353965	0.75415	1.13599	0.338704	0.183956
ENSG00000184009	ACTG1	NA	NA	TE-	3604	5205.6	5630.3	4860	4739.5	6502.1	6171.1	6787.5	4700	5626.6	0.896799	0.545416	-0.157143	0.817726	0.28696	-0.29031	0.911828	0.570611	-0.133167
ENSG00000136068	FLNB	NA	NA	NA	12446.2	11860.3	11067	11453.5	12771.4	10817.1	13292.1	12568.4	17999.1	5799.3	1.00946	0.883204	0.0135839	0.806517	0.234849	-0.310224	0.798958	0.220299	-0.323808
ENSG00000165280	VCP	NA	NA	NA	18482.4	18959.5	21110.4	17869.1	18115.5	25878.2	22351.8	22093.4	23073.9	21700.3	0.946486	0.721608	-0.0793463	0.867196	0.0525616	-0.20557	0.916227	0.548455	-0.126224
ENSG00000075624	ACTB	NA	NA	NA	27394.4	33757.4	34031.1	29029.4	29536.3	39322.6	34703.9	37675.3	31528.2	52235.9	0.972362	0.834026	-0.040434	0.916036	0.36004	-0.126524	0.942072	0.632834	-0.0860901
ENSG00000110955	ATP5B	NA	NA	NA	13201.5	17967.2	20047.3	17687.4	17267	19394	21941.3	21670.3	19329	24701.7	0.942364	0.664821	-0.085643	0.81372	0.18417	-0.297396	0.863487	0.0563939	-0.211753
ENSG00000185624	P4HB	NA	NA	TE-	26171.2	42218.6	33056.5	26644.8	31852.5	33722.6	31755.2	33856.7	49127.5	33999.5	1.10005	0.592391	0.137566	0.884145	0.571436	-0.177645	0.803734	0.303656	-0.315211
ENSG00000253729	PRKDC	NA	NA	TE+	8349.2	9495	7471.5	7485.9	9176	7184.3	7436.4	6817.9	7828.5	5215.8	1.06162	0.596575	0.086273	1.1464	0.200339	0.197109	1.07985	0.457391	0.110836
ENSG00000128564	VGF	NA	NA	NA	10403.4	10294.9	11246.9	9953.3	11865.1	11789.3	11287.8	11719.1	5587	1937.1	0.950532	0.48497	-0.0731926	1.1172	0.630277	0.159892	1.17535	0.492265	0.233084
ENSG00000167004	PDIA3	NA	NA	NA	19151.4	24236.9	20701.6	17045.5	21931.1	20520	19910.8	18511.3	30299.7	19598.4	1.0772	0.504656	0.10729	0.932599	0.729199	-0.100671	0.86576	0.505045	-0.207961
ENSG00000122566	HNRNPA2B1	NA	NA	NA	18796.1	25465.9	21351.5	18886.6	23591	25876.7	23303.9	21798.6	31841.5	13190.7	0.959903	0.763049	-0.0590394	0.852744	0.373341	-0.229816	0.888364	0.493173	-0.170777
ENSG00000130402	ACTN4	NA	NA	TE-	8036.8	11066.4	10528.7	8977.1	9831.5	9294.9	9486.6	9928.5	9123.6	8743.7	1.05438	0.644718	0.0764013	1.03831	0.737628	0.0542315	0.984751	0.692575	-0.0221698
ENSG00000096384	HSP90AB1	MS-	NA	NA	23245.4	21276.9	17352.6	17514.8	19251.3	10594.7	12815.5	12312.1	12221.1	10340.1	1.30646	0.211648	0.385661	1.65668	0.0407105	0.728296	1.26807	0.333984	0.342635
ENSG00000196262	PPIA	NA	NA	NA	41229.3	27526.1	39199.4	54038	38585.4	26687.4	33184.6	35478.1	16747.9	38982.8	0.90482	0.701606	-0.144297	1.26395	0.365623	0.33794	1.39691	0.321055	0.482238
ENSG00000113368	LMNB1	NA	NA	NA	16716.4	19012.5	15241.9	12665.9	17042.7	19829.4	15771.4	15765.4	18482.9	10056.4	1.02892	0.852203	0.0411354	1.01901	0.83488	0.0271746	0.99037	0.948532	-0.0139608
ENSG00000044115	CTNNA1	NA	TC+	TE-	7234.9	10268	7755.3	7649.7	9603.7	10327.9	9391.1	9003.9	14310.2	7713	0.915773	0.564393	-0.126939	0.772299	0.289574	-0.372768	0.843331	0.435347	-0.24583
ENSG00000073578	SDHA	NA	NA	NA	10286	10532.6	11368.9	11521.7	11465.5	12591.2	12700.1	12140.9	9844.3	13103.4	0.904692	0.0837477	-0.144501	0.927987	0.448333	-0.107824	1.02575	0.776184	0.0366773
ENSG00000143870	PDIA6	NA	NA	NA	9120.9	11193.7	11307.5	10321.6	12101.5	15695.4	15541.4	14783.5	15894.5	13036.4	0.829574	0.3064	-0.269558	0.684174	0.0101001	-0.547565	0.824729	0.226403	-0.278007
ENSG00000196230	TUBB	NA	NA	NA	15626.1	14187.6	11975.7	13465.9	12534.7	7831.3	10423	8720.3	8122.4	9453.7	1.23521	0.277107	0.304753	1.53267	0.0247571	0.61605	1.24082	0.338616	0.311297
ENSG00000135486	HNRNPA1	NA	NA	TE-	8832.8	11722.7	8103.5	6046.1	8571.2	7976.9	7260.5	7627.8	15321.8	4765.8	1.26842	0.215253	0.343036	0.948656	0.868894	-0.0760427	0.747902	0.439176	-0.419078
ENSG00000083720	OXCT1	NA	NA	TE+	8323.7	10618.1	10039	8736.2	9137.5	12029.8	10123.7	13226.9	11260.2	8555.3	0.969144	0.818813	-0.0452169	0.837334	0.179705	-0.256125	0.863993	0.319363	-0.210908
ENSG00000166165	CKB	NA	NA	TE-	13412.5	9780.4	14883.8	14511	10744.4	9769	7604.6	9700.6	3300.4	24128.7	1.08715	0.652722	0.120548	1.84788	0.076638	0.885872	1.69975	0.117681	0.765324
ENSG00000188229	TUBB4B	NA	NA	TE-	1861	1417.8	1434.7	1567.4	1435.5	948.2	1490	1069.5	1111.4	900.7	1.19296	0.348802	0.254544	1.28402	0.15335	0.360665	1.07633	0.708729	0.106121
ENSG00000130985	UBA1	NA	NA	NA	4965.6	5236.8	5240.2	6112.5	5100.5	3576.9	5449.3	5492.6	3546.3	7696.2	1.04413	0.79639	0.0623034	1.06587	0.670427	0.0920373	1.02082	0.923069	0.0297339
ENSG00000075239	ACAT1	NA	NA	NA	10904	13521.9	12588.8	11397.2	11731	16020	16687.7	18426.2	13312	19007.8	0.945502	0.699674	-0.0808476	0.764358	0.10999	-0.387681	0.808415	0.217348	-0.306833
ENSG00000126777	KTN1	NA	RHR+	TE+	6292.5	7360.1	7157.7	5592.6	6610.6	7574.1	7831.3	7390.7	10413.9	6074.5	1.05223	0.635585	0.0734523	0.811764	0.224179	-0.300868	0.771469	0.166423	-0.37432
ENSG00000080824	HSP90AA1	NA	NA	TE+	5212.3	4984	4519.1	4774.2	4845.5	3044.3	4116.1	3769.8	3391.6	6541.8	1.16199	0.367775	0.216594	1.30485	0.017238	0.383879	1.12294	0.522894	0.167286
ENSG00000125166	GOT2	NA	NA	NA	13951.5	13319.9	13346.1	14125.8	13250.7	15888.5	12903.3	12699.9	14766	14504.8	0.938807	0.373944	-0.091099	1.00615	0.913746	0.00884645	1.07173	0.397567	0.0999454
ENSG00000152234	ATP5A1	NA	NA	NA	14214.9	19285	13463.9	12350.3	15823.9	13096.9	14011.6	12051.9	17961.4	9930.3	1.13793	0.431166	0.186417	1.06676	0.717565	0.0932294	0.937449	0.679723	-0.0931878
ENSG00000204390	HSPA1L	NA	NA	TE-	729.4	828.1	753.7	657.9	869.7	963.4	871.5	872.4	1171.6	541.7	0.92782	0.582853	-0.108083	0.792729	0.173578	-0.335101	0.854399	0.353291	-0.227018
ENSG00000169045	HNRNPH1	NA	NA	TE+	8591.4	13207.8	11716.8	9646.1	12065.5	9606.4	9188.1	8744.8	8488.4	4695	1.07018	0.67291	0.0978579	1.26852	0.222271	0.343149	1.18533	0.176523	0.245291
ENSG00000164924	YWHAZ	NA	NA	NA	10243.7	10546.1	12044.1	13214.3	11403.3	8671.2	14859.2	15829.9	11312.3	11523.6	0.986335	0.923117	-0.0198507	0.781733	0.143476	-0.355251	0.792564	0.20215	-0.335401
ENSG00000100345	MYH9	NA	NA	TE-	4937	4686.8	4217.5	4380.7	4589	3871.9	4699.5	4340.7	4573.6	3854	1.07785	0.328547	0.108154	1.01671	0.769126	0.0239096	0.943278	0.359756	-0.0842449
ENSG00000182199	SHMT2	NA	NA	TE+	7794.2	7276.1	7767.9	7359.4	7033.7	9571.5	8335.7	8804.8	8421.5	18010	0.952997	0.686898	-0.0694559	0.893443	0.0156574	-0.162552	0.937509	0.5749	-0.0930959
ENSG00000002549	LAP3	NA	NA	NA	9025.3	7070.5	9099.5	10080.1	8621.6	9192.3	11910.5	9819.1	10451.6	14778.8	0.903252	0.327762	-0.1468	0.78292	0.0626665	-0.353063	0.866779	0.138919	-0.206263
ENSG00000167552	TUBA1A	NA	NA	TE-	16750.3	15346.6	12796	14871.6	13775.3	7810.8	11365.3	9892.1	8596	9771.4	1.23137	0.338554	0.300264	1.50378	0.0285988	0.588592	1.22122	0.427067	0.288328
ENSG00000173898	SPTBN2	NA	NA	NA	3521.2	4312.9	4057.6	3521.8	4025.7	4527.2	3378	3160	3898.8	2953.6	0.984844	0.87817	-0.0220324	1.1394	0.204599	0.188276	1.15694	0.212882	0.210308
ENSG00000141367	CLTC	NA	NA	NA	6026.6	8162.8	5887.2	5404.6	6066.5	4611.9	4212.9	4877.4	4084.2	5256.5	1.24831	0.209411	0.319978	1.5239	0.0766803	0.607767	1.22077	0.134213	0.287788
ENSG00000072778	ACADVL	NA	NA	TE-	4563.7	4636.9	4714.7	4812.1	5020.7	6084	4780.2	6128.9	5162.8	28164.1	0.874252	0.231286	-0.193878	0.865815	0.213979	-0.207868	0.99035	0.931161	-0.0139902
ENSG00000010256	UQCRC1	MS+	NA	NA	4641.5	6277.5	5530.2	4803.3	5463.8	8513	8637.4	8876.5	7737.1	8050.7	0.875885	0.579439	-0.191187	0.651428	0.00934418	-0.618323	0.743737	0.192674	-0.427136
ENSG00000165119	HNRNPK	NA	NA	NA	15064	15771.7	16566.4	14790.1	16456.2	15933.9	15971.7	12662.9	17385.9	9296.7	1.0047	0.915741	0.00676944	1.03002	0.778742	0.0426743	1.0252	0.814455	0.0359049
ENSG00000126432	PRDX5	NA	NA	TE-	14102.2	17627.9	18068.7	20957.2	16647.5	18516	18324.7	19682.7	12831.2	12669.6	0.887352	0.299614	-0.172422	0.979547	0.895419	-0.0298133	1.1039	0.518528	0.142609
ENSG00000135829	DHX9	NA	NA	NA	6027.5	7928.9	6472.3	5815	7149.4	6783.2	6236.7	5210.2	7224.4	3425.9	1.03449	0.7634	0.0489201	1.09412	0.513115	0.129775	1.05764	0.640764	0.0808549
ENSG00000047410	TPR	NA	RHR+	TE+	4197.3	4790.8	4752.7	4012	5031.9	5950.6	5041.8	4611.5	6739.6	4390.3	0.916389	0.540981	-0.125967	0.838217	0.305125	-0.254605	0.914695	0.616235	-0.128638
ENSG00000121691	CAT	MS+	NA	NA	4994.3	5511.1	5721.4	5335.5	5901.1	5844	7286	8006.8	8904.6	18845.7	0.950013	0.370252	-0.0739801	0.670601	0.0165483	-0.576474	0.705886	0.024991	-0.502493
ENSG00000120802	TMPO	NA	NA	NA	6828.9	7787.1	6513.8	6076.4	7538.1	7207.1	7112.8	6996.4	9743.5	4577.1	1.0148	0.869332	0.0211982	0.885845	0.427374	-0.174873	0.872924	0.388657	-0.196072
ENSG00000108953	YWHAE	NA	NA	TE-	14256.5	13076	16555.5	17214.4	14317.7	12467.7	16044.4	20900.7	11009.6	35135.5	0.997459	0.983817	-0.00367044	0.915197	0.690658	-0.127846	0.917528	0.706646	-0.124175
ENSG00000170421	KRT8	MS-	NA	TE-	19408.4	22807.9	17265.9	16077.6	18246.3	16515.5	11638.3	11205.1	12171.5	14045.3	1.17	0.208782	0.226511	1.69877	0.0337421	0.764489	1.45194	0.00748213	0.537978
ENSG00000163931	TKT	NA	NA	TE-	19830.4	11373.6	13187.4	20572.9	15844	10000.7	8778.4	9507.6	6459.5	18682.8	0.956348	0.874169	-0.0643917	1.79392	0.113045	0.843114	1.8758	0.132512	0.907506
ENSG00000126803	HSPA2	NA	NA	NA	557.4	793.7	626.8	601.1	629.4	663	628.1	683.7	818.8	332.4	1.04457	0.731087	0.0629141	0.92833	0.603676	-0.10729	0.888717	0.295712	-0.170204
ENSG00000102144	PGK1	NA	NA	TE-	7881.8	6232.2	6515	7517.8	6039.2	4842.6	6360.8	7381.4	3675.4	26887.9	1.12117	0.473863	0.164999	1.18438	0.447713	0.244128	1.05638	0.821547	0.0791286
ENSG00000177600	RPLP2	NA	NA	TE+	15343.6	11419.8	17804.9	19705.1	14599.2	12989.1	13804.4	14918.2	8278.3	23198.6	0.942379	0.757738	-0.0856209	1.20452	0.414434	0.268458	1.27817	0.299885	0.354079
ENSG00000108424	KPNB1	NA	NA	TE+	5202.2	6320.7	6405.4	5788.3	5943.7	4870.3	5031.2	5209.5	4265.3	4907.7	1.07987	0.437916	0.110856	1.23592	0.0831443	0.305589	1.14451	0.191141	0.194733
ENSG00000179218	CALR	NA	NA	TE-	14136.6	20879.6	15357.1	13086.7	18022.2	17759.5	19081.1	19153.7	35412.9	8386	1.03079	0.858141	0.0437574	0.683977	0.28797	-0.547981	0.663543	0.264377	-0.591739
ENSG00000123131	PRDX4	MS+	NA	NA	13197	11873.4	12928.3	10855.5	11111.4	12178.9	18313.4	14730.7	19897.5	12627.3	1.11284	0.0881808	0.154242	0.717747	0.0740733	-0.478452	0.644971	0.0467319	-0.632694
ENSG00000168439	STIP1	NA	NA	NA	27205.1	16953.7	20442	21575.7	18089.8	15773.1	16475.1	16461.6	14732.9	8935.1	1.16527	0.438455	0.220661	1.35518	0.198077	0.438483	1.16298	0.260744	0.217821
ENSG00000088247	KHSRP	NA	NA	NA	9969.3	9811.6	11572.1	9817.6	10180.1	10693.3	9925.1	9906.9	8781.2	10406.3	1.02157	0.746032	0.0307878	1.09575	0.2584	0.131923	1.07262	0.213053	0.101135
ENSG00000115053	NCL	NA	NA	TE+	20029.2	18830	14867.7	14000.1	16823	13073.1	12821.6	9193.5	25722.6	6522	1.22395	0.170816	0.291549	1.12546	0.735141	0.170516	0.919529	0.824632	-0.121033
ENSG00000138095	LRPPRC	NA	NA	TE+	6837	11495.1	8252	6275.6	8229.9	7210.9	6336	7561.9	9616.9	6784.6	1.22415	0.365069	0.291779	1.13053	0.578848	0.176995	0.923521	0.624416	-0.114784
ENSG00000091483	FH	NA	NA	NA	5570.7	5927.1	6141.5	5803.7	5319.8	7053.9	7224	7102.8	6163.4	16685.9	0.970397	0.76762	-0.0433525	0.860865	0.0867189	-0.216141	0.887127	0.289182	-0.172788
ENSG00000130726	TRIM28	NA	NA	NA	5219.3	6138.5	7027.4	6999.9	7148.2	6097.6	6873.7	6646	5578.3	6335.8	0.908104	0.38123	-0.139071	0.962677	0.737169	-0.0548767	1.0601	0.501773	0.084194
ENSG00000120802	TMPO	NA	NA	NA	2533	2378.2	2038.6	2003.4	2105.6	2089.8	2223.1	1632.2	4243.5	1116	1.0148	0.869332	0.0211982	0.885845	0.427374	-0.174873	0.872924	0.388657	-0.196072
ENSG00000181163	NPM1	NA	NA	NA	13700.2	12618.8	11443.6	11041.8	13525.6	13575.8	11337.7	10231.8	14204.8	9739.1	0.990022	0.910854	-0.0144678	1.05558	0.656346	0.0780346	1.06622	0.617909	0.0925023
ENSG00000182054	IDH2	NA	NA	TE-	9508.9	13329.9	11276.7	10491.4	11866	10463.5	10713.9	9657.5	11124.2	6896.3	1.03944	0.74499	0.0558126	1.08318	0.52248	0.115277	1.04208	0.52598	0.0594645
ENSG00000168028	RPSA	NA	NA	NA	9685.1	8992	12112.2	10784.1	8931.3	8961.3	8862.8	10723.6	4909.3	10923.7	1.07367	0.571242	0.10255	1.25693	0.359883	0.329901	1.17068	0.509599	0.22735
ENSG00000089220	PEBP1	NA	NA	NA	19801.4	12274.1	14646	19605.9	15669	9348.4	13057.5	16190.4	7367.5	16116.2	1.04702	0.860859	0.0662894	1.27601	0.379872	0.351636	1.2187	0.53687	0.285347
ENSG00000084754	HADHA	NA	NA	NA	5326.2	7325.5	5310.6	4868.4	6112.5	5711.5	5692.2	5558.9	7085.6	6998.8	1.07608	0.61651	0.105781	0.979582	0.888162	-0.0297619	0.910327	0.423738	-0.135543
ENSG00000133835	HSD17B4	NA	NA	NA	6231.7	7236	6269	5500.8	6201.6	6878.9	6655.4	7534.2	8377.7	9099.7	1.06218	0.498359	0.0870293	0.874571	0.19932	-0.193353	0.823373	0.108588	-0.280382
ENSG00000004455	AK2	NA	NA	NA	11515	10810.6	13833.4	14594.6	11761.5	14736.9	16210	16195.5	13228	28759	0.879931	0.284543	-0.184538	0.792378	0.0795703	-0.335739	0.900501	0.336355	-0.151201
ENSG00000105323	HNRNPUL1	NA	NA	NA	5932.8	5591.3	7028.8	6564.3	6942.3	7422.1	6941.6	7082	6615.3	4031.9	0.886481	0.20592	-0.173838	0.898929	0.245512	-0.153721	1.01404	0.755382	0.0201166
ENSG00000143416	SELENBP1	MS+	TC+	NA	6093.6	5858.7	6577.5	6482.4	6688.3	6678.8	18209.7	22881.4	16102.2	11466.4	0.933515	0.16444	-0.0992554	0.323986	0.0223035	-1.626	0.34706	0.024822	-1.52674
ENSG00000117906	RCN2	NA	NA	NA	6942.8	9346.4	8722.6	6917.1	7626.7	9207.2	7608.4	8148	9645.9	7985.9	1.05308	0.69261	0.0746206	0.984627	0.8971	-0.0223502	0.934994	0.57856	-0.0969709
ENSG00000172531	PPP1CA	NA	NA	TE-	12737.7	12104.8	13654.1	12395.4	11900	12058.5	9953.1	11266.6	9776.4	6185.4	1.05894	0.248853	0.0826209	1.24198	0.0184768	0.312644	1.17285	0.052214	0.230023
ENSG00000213639	PPP1CB	MS-	NA	TE+	2037.1	1648.5	2169.1	2302.9	2132.5	2019.6	1726.6	1599.1	1541.2	1373.9	0.907002	0.338829	-0.140822	1.20296	0.159625	0.266592	1.32631	0.00863395	0.407414
ENSG00000104805	NUCB1	NA	NA	TE-	7025.7	7301.8	7466.2	6295.7	8228.2	9815.8	8331.7	8769.2	6100.9	3244.1	0.895397	0.492748	-0.1594	0.939311	0.628774	-0.0903256	1.04904	0.787277	0.0690747
ENSG00000104823	ECH1	NA	NA	TE-	11853.1	11060.2	12781.2	11259.8	11461.2	13248.4	10778.6	9503.3	11504	15317.5	0.992357	0.91506	-0.0110683	1.12297	0.166736	0.167315	1.13161	0.181062	0.178383
ENSG00000136026	CKAP4	NA	NA	NA	2219.1	2642.7	2477	2207.6	2391.1	3153	3171.8	2640.7	4329.8	4834.9	0.946734	0.694319	-0.0789686	0.723583	0.196584	-0.466769	0.764294	0.255293	-0.3878
ENSG00000186298	PPP1CC	NA	NA	NA	1668.8	1975.9	2038.3	1846.4	1968.3	2098.3	1943.1	2229.5	1954.2	1394.1	0.961103	0.606529	-0.0572376	0.927564	0.375232	-0.108481	0.965104	0.582142	-0.0512435
ENSG00000155660	PDIA4	NA	NA	NA	8501.2	10251.3	7512.3	6862.1	9392.7	9733.8	10302.1	10069	18801.9	8776.4	1.01063	0.943007	0.0152517	0.670482	0.269915	-0.576729	0.663431	0.262141	-0.591981
ENSG00000107959	PITRM1	MS+	NA	NA	4242.9	5289.1	5027.7	4550.2	4824	8220.5	7646.4	7633.4	6750.4	10899.1	0.827505	0.485199	-0.27316	0.660897	0.00454718	-0.597502	0.798663	0.336445	-0.324342
ENSG00000089597	GANAB	NA	NA	NA	6994.7	11216.1	9991.9	7975	8338.4	8835.1	8593.6	7594.8	8490.4	6449.3	1.12145	0.504011	0.165361	1.14279	0.45018	0.192561	1.01903	0.718731	0.0272001
ENSG00000100983	GSS	NA	NA	NA	10746.7	7448.9	8706.6	10280.7	8193.8	6255.1	6336.2	7354.8	4120	9279.9	1.08785	0.656999	0.121485	1.51043	0.0889196	0.594956	1.38845	0.202659	0.47347
ENSG00000147649	MTDH	NA	NA	TE+	11550.1	12245	8827.2	8573.7	9556.1	9832.2	10129.4	8251.6	19836.4	6776.2	1.16667	0.272022	0.222391	0.853598	0.660941	-0.228371	0.731656	0.441722	-0.450762
ENSG00000143549	TPM3	NA	NA	NA	10898.5	8655.6	10190.3	10934	10730.6	10153.7	10047	9285	9705.3	7763.3	0.934821	0.410506	-0.0972387	1.02435	0.76242	0.0347108	1.09577	0.0449266	0.131949
ENSG00000108561	C1QBP	MS+	NA	NA	10606.2	11569.2	11597.5	12249	12203.9	14539.8	16348.3	16856.2	16112.6	37032.1	0.866134	0.139562	-0.207338	0.684811	0.000412077	-0.546222	0.790653	0.0382933	-0.338884
ENSG00000160710	ADAR	MS+	RHR+	NA	4786.2	6263.2	4558.1	4341.9	5267.1	5098.3	6558.2	6593.5	8075	4475.7	1.06121	0.653677	0.085707	0.735277	0.0629244	-0.443641	0.692868	0.0294524	-0.529348
ENSG00000140740	UQCRC2	MS+	NA	NA	3379.7	4362.9	4024.5	3683.2	3986	6458.9	6045.1	5541.2	6637.2	4106.4	0.832886	0.470658	-0.263809	0.64571	0.00753349	-0.631041	0.775268	0.256813	-0.367233
ENSG00000092199	HNRNPC	MS+	NA	NA	7962.6	10484.8	10668.3	9165.8	10404.5	14636	15051.1	12775	15584.1	7634	0.851179	0.430886	-0.232465	0.670711	0.017767	-0.576237	0.787978	0.198556	-0.343772
ENSG00000086205	FOLH1	NA	RHR+	NA	7055.1	5999.7	5492.7	4933.3	5401.5	5494.4	6498.6	5844.9	11100.3	1736.9	1.17173	0.178353	0.228636	0.791147	0.430327	-0.337982	0.675198	0.263831	-0.566618
ENSG00000178952	TUFM	NA	NA	NA	6178.6	6910	8122	6970.3	6654.1	7909.9	8514.1	10718.3	6322.6	31073.4	0.984968	0.882815	-0.021851	0.829998	0.379753	-0.26882	0.842665	0.403995	-0.246969
ENSG00000169813	HNRNPF	NA	NA	NA	3965.7	6429.9	6072.4	4885.6	6023.8	4436	4007	4793.6	3430.4	3933.4	1.07316	0.703715	0.101859	1.34641	0.201151	0.429123	1.25463	0.169405	0.327264
ENSG00000108679	LGALS3BP	NA	NA	NA	8365.6	13392.6	13356.6	14347.4	13013.1	16782.3	13181.7	12994.1	10037.6	1908.4	0.795482	0.217671	-0.330099	0.969663	0.862374	-0.0444444	1.21896	0.153605	0.285655
ENSG00000143799	PARP1	NA	NA	NA	6489	8162.2	5699.3	5977.5	6746.1	5500.4	6273.2	5132.9	6532	4327	1.11669	0.447967	0.159225	1.13448	0.405958	0.182037	1.01594	0.873902	0.0228126
ENSG00000124942	AHNAK	MS+	NA	TE-	1977.9	2444.8	2350.2	2081.7	2177	2371.8	4200.8	4174.3	3667.6	3806.4	1.02148	0.792231	0.030656	0.562407	0.00167555	-0.830313	0.550583	0.00292665	-0.860969
ENSG00000166794	PPIB	NA	NA	NA	31094.9	29388.6	34478.9	31008.7	30815	28512.6	24582.9	31091.9	25107.7	33377.5	1.05121	0.429313	0.0720506	1.17553	0.146896	0.233314	1.11827	0.263508	0.161263
ENSG00000140374	ETFA	NA	NA	NA	4473.8	5496.7	4263.2	4241.1	4740.9	5343.2	5276.4	6032.5	6036.2	13372.2	0.993613	0.954062	-0.00924455	0.820618	0.0959293	-0.285217	0.825893	0.0717946	-0.275973
ENSG00000014257	ACPP	NA	NA	NA	10950.4	14404.5	16205	23867	22147.1	21826.8	20188.6	22555.4	9217.1	2134.2	0.612608	0.0180802	-0.706963	0.799827	0.496292	-0.32224	1.30561	0.325945	0.384723
ENSG00000127824	TUBA4A	NA	NA	NA	3549.7	3368	2934.2	3467.5	3176	1891.6	2787.5	2155.8	2055.5	2249.9	1.15428	0.468201	0.206994	1.40766	0.0337872	0.493294	1.21951	0.412794	0.2863
ENSG00000187837	HIST1H1C	NA	TC+	TE-	34785.5	31066.6	27176.7	22497.7	29269.2	27580.2	26251.1	18445.2	48211.5	6877.9	1.17243	0.202821	0.2295	1.0013	0.996854	0.00187769	0.854041	0.665789	-0.227622
ENSG00000072110	ACTN1	NA	RLR-	TE-	213.2	306.6	314.7	311.2	324.1	296.9	245.2	254.1	271.5	182.9	0.895194	0.424268	-0.159727	1.08264	0.584913	0.114555	1.20939	0.00814462	0.274283
ENSG00000135316	SYNCRIP	NA	NA	TE+	5698.9	6787.6	5983.9	5553.1	6311.4	5409.8	5552.9	5040.9	6977.8	2489.2	1.06924	0.406954	0.0965879	1.05115	0.681476	0.0719695	0.983081	0.887741	-0.0246183
ENSG00000142168	SOD1	NA	NA	TE-	10052	6444.9	9006.7	14566.4	10634.2	8687.4	11099.1	9366.3	6142.9	4118.9	0.752585	0.254458	-0.410074	0.958483	0.8491	-0.0611754	1.27359	0.344701	0.348898
ENSG00000168298	HIST1H1E	NA	NA	TE-	1468.3	1503.7	1162.1	699.4	1468.5	1433.6	839.3	959.3	1953.2	543.2	1.14788	0.566419	0.198975	1.1019	0.758264	0.13999	0.959939	0.914034	-0.058985
ENSG00000133026	MYH10	NA	NA	TE+	2910.9	2633.3	2687	2586	2789.5	2425.9	3424.1	2265.8	3089	1475.3	1.05509	0.351678	0.0773697	0.937612	0.652837	-0.0929374	0.888653	0.447635	-0.170307
ENSG00000133313	CNDP2	NA	NA	NA	6110.3	4218.8	4379.2	4390.9	4222.2	3868	3545.9	4952.4	2328.9	6651.6	1.17845	0.344684	0.236885	1.35846	0.25644	0.44197	1.15275	0.544989	0.205085
ENSG00000023228	NDUFS1	NA	NA	NA	2273.4	3354.9	2994.6	3039.6	3192.5	5507.6	5222.9	3907.5	5266.5	2381.5	0.734508	0.324451	-0.44515	0.598941	0.0289682	-0.739513	0.815432	0.401369	-0.294363
ENSG00000116560	SFPQ	NA	NA	NA	7103.5	8598.8	6232.7	5102	7309.9	7673.4	6873.5	7135.6	11772.1	3399.7	1.09209	0.592541	0.127095	0.850814	0.518238	-0.233085	0.779068	0.365898	-0.360179
ENSG00000125944	HNRNPR	NA	NA	NA	9362.9	12179.2	9848.8	7744.7	9890.3	8689.4	9379.5	7794	14268.4	4047.4	1.19246	0.196384	0.253946	0.998378	0.994182	-0.00234201	0.837239	0.478943	-0.256288
ENSG00000233822	HIST1H2BN	NA	NA	TE-	15814.7	21234.6	13303.9	10298.9	14310.1	12720.1	11105.5	9295.2	19861.3	5961.4	1.3489	0.197406	0.431783	1.25064	0.453783	0.322665	0.927155	0.799486	-0.109118
ENSG00000111674	ENO2	NA	NA	TE-	4080.7	3025.3	2911.4	3453.5	3139.7	2014.6	2099.4	2669.5	1323.3	6790.8	1.16376	0.460009	0.218792	1.6443	0.0723972	0.717473	1.41292	0.226345	0.498681
ENSG00000111057	KRT18	MS-	NA	TE-	13128.5	16491.7	11308.4	10138.5	13028.9	11180.4	7988.6	7624.8	8482.2	8569.7	1.19159	0.292635	0.252892	1.69859	0.0625013	0.76434	1.42548	0.0466249	0.511448
ENSG00000257727	CNPY2	NA	NA	NA	6798	7768	7428.1	7474.3	7372.7	7766	7880.6	6811.1	7551.4	6619.5	0.972631	0.555907	-0.0400358	0.988806	0.854838	-0.0162413	1.01663	0.743063	0.0237945
ENSG00000135316	SYNCRIP	NA	NA	TE+	364.5	301.7	372.4	352.1	334.8	297.6	363.7	193.9	293.2	99.6	1.06924	0.406954	0.0965879	1.05115	0.681476	0.0719695	0.983081	0.887741	-0.0246183
ENSG00000070081	NUCB2	NA	RHR+	TE+	5044.8	6272.9	6042.6	4301.9	5488.1	5878	7790.6	9732.7	13286	23677.9	1.10801	0.406774	0.147971	0.563476	0.101341	-0.827574	0.508548	0.078147	-0.975545
ENSG00000108883	EFTUD2	NA	NA	NA	2922.6	3540.3	3641.1	3040.2	3606.5	4024.3	3890.8	3329.1	3952.8	2514	0.946865	0.631506	-0.0787688	0.904347	0.301198	-0.145051	0.955096	0.658231	-0.0662825
ENSG00000153187	HNRNPU	NA	NA	TE+	9291.2	10120	8973.3	7756.3	10210.9	9008.3	9439.5	7416.1	12925.9	4257.7	1.05223	0.59415	0.0734536	0.953092	0.801762	-0.0693131	0.90578	0.634728	-0.142767
ENSG00000138363	ATIC	NA	NA	NA	3442.8	2654.3	2766	3129.1	2439.9	2231.7	2953.3	3496.6	1862.3	11342.4	1.13619	0.388935	0.184208	1.06628	0.756342	0.092581	0.938464	0.776598	-0.0916268
ENSG00000106028	SSBP1	NA	NA	NA	8804.2	9155.3	8388.5	8216.2	9212.5	8977.5	8427.7	10383.5	7261.6	6749.8	0.997796	0.961276	-0.00318325	1.01056	0.930118	0.0151479	1.01279	0.916641	0.0183312
ENSG00000124635	HIST1H2BJ	NA	NA	TE-	2298.6	2433.3	2575.9	2018.5	2358.5	2312.3	2080	1480.3	3548.6	1518.9	1.09246	0.202001	0.127582	1.02798	0.924263	0.0398108	0.940975	0.842294	-0.0877711
ENSG00000067225	PKM	NA	NA	TE-	8653.8	6843	6419.6	6948.7	6510.4	4073	5458.1	4628.3	4863.5	3914.2	1.25007	0.268741	0.322012	1.46599	0.0635199	0.551875	1.17272	0.440277	0.229863
ENSG00000100201	DDX17	NA	NA	NA	7817.7	8573.4	7445.9	6494.4	7974.6	6679.4	7046.1	5762.9	8249.1	4521.3	1.12713	0.199512	0.172654	1.13196	0.330927	0.178827	1.00429	0.973887	0.00617325
ENSG00000090402	SI	MS+	NA	NA	2324.2	3827.2	3318.8	3993.3	4264.3	5409	5464.6	5535.1	6499.8	1050.4	0.692945	0.0866873	-0.529188	0.54117	0.0100641	-0.885847	0.780971	0.0842243	-0.356659
ENSG00000117448	AKR1A1	NA	NA	TE-	4251.5	3782.2	4687.5	5550.9	4033.1	3809.2	4507.4	5324.9	2174.6	15940.1	0.949825	0.73738	-0.0742659	1.05949	0.827873	0.0833711	1.11546	0.698681	0.157637
ENSG00000149925	ALDOA	NA	NA	TE-	6926.5	5902.4	5820.9	4840.8	4862.3	4326.5	4782.8	5204.4	4072.1	13143	1.32932	0.0318221	0.410686	1.32651	0.0347151	0.407635	0.997888	0.98052	-0.00305089
ENSG00000119335	SET	NA	NA	NA	18017.4	13493.9	14732.2	19345.2	15922	10502.7	10675.9	14315.1	6271.6	11689.9	1.01035	0.960076	0.0148515	1.4792	0.154217	0.564813	1.46405	0.236463	0.549961
ENSG00000196419	XRCC6	NA	NA	NA	6812.9	7986.4	5908.7	6604.4	7868.6	5438.5	6168.4	6314.5	5736.2	5090.6	1.04	0.788485	0.0565863	1.13661	0.300017	0.184737	1.09289	0.509027	0.12815
ENSG00000258947	TUBB3	NA	NA	NA	8.8	13.7	22.1	26.4	20.8	15.2	26.5	20.9	5.4	38.4	0.714744	0.307434	-0.484502	0.844697	0.734472	-0.243494	1.18182	0.682568	0.241008
ENSG00000127022	CANX	NA	TC-	TE+	10462	11820.3	8600	7885.1	9865.8	12497.1	8195.7	7291.2	14012.8	4052.1	1.02097	0.903729	0.0299404	1.04687	0.855268	0.0660799	1.02537	0.925967	0.0361395
ENSG00000134308	YWHAQ	NA	NA	NA	3294	3232.7	3099.1	3152.3	3397.8	2456.4	2515.3	3213.5	2079.7	4258.3	1.06876	0.542567	0.0959399	1.23273	0.205194	0.301861	1.15342	0.410963	0.205921
ENSG00000108561	C1QBP	MS+	NA	NA	114.7	149.7	114.3	122	151.1	152.3	149.3	191.8	169.7	307.1	0.866134	0.139562	-0.207338	0.684811	0.000412077	-0.546222	0.790653	0.0382933	-0.338884
ENSG00000167085	PHB	NA	NA	NA	5397	8349.1	4871.6	5159.2	6308.8	6019.6	6026.1	5362	8318.7	6286.3	1.06462	0.766937	0.0903425	0.944735	0.809258	-0.0820187	0.887389	0.505234	-0.172361
ENSG00000119318	RAD23B	NA	NA	NA	9718	9056.1	9599.6	11350.8	9858.4	7433.4	8101.9	9736	6119.8	8351.1	0.990612	0.945045	-0.0136082	1.18432	0.292965	0.244065	1.19555	0.370525	0.257673
ENSG00000172757	CFL1	NA	NA	TE-	19656.8	13845.4	12660.4	16303.6	13571.2	8305.2	10570.2	11731.3	8707.3	6177.2	1.20908	0.451567	0.273907	1.48869	0.1311	0.574047	1.23126	0.421676	0.300139
ENSG00000185236	RAB11B	NA	RLR-	TE-	15538.5	14337.7	17315.3	15934.5	14172.2	17455.5	11933.8	15007.5	17063.3	8185.3	0.992206	0.927986	-0.0112884	1.07242	0.57857	0.100873	1.08085	0.544985	0.112161
ENSG00000072506	HSD17B10	NA	NA	TE-	1270.9	1550.8	1706.5	1620.8	1524.6	2084.7	2138.4	2421.1	1882.2	13556.3	0.865796	0.342222	-0.207901	0.702951	0.0356787	-0.508504	0.811913	0.158351	-0.300603
ENSG00000149428	HYOU1	NA	NA	NA	5514.1	7120.2	6021.3	5028.4	5898	5575.8	5228.7	4419.9	6865.2	3893.9	1.13049	0.272525	0.17695	1.1297	0.460512	0.175937	0.999298	0.996333	-0.00101377
ENSG00000105953	OGDH	NA	NA	NA	3270.2	4264.2	4404.9	3915.9	3949	7367.6	6020	6005.8	5473.4	9347.4	0.783804	0.442966	-0.351434	0.682277	0.0195805	-0.551571	0.870468	0.578641	-0.200136
ENSG00000181523	SGSH	NA	NA	TE-	6286.7	6966	6593.8	8350.2	7498.1	8402	5410.1	6199.5	4108.5	2633.8	0.818402	0.0186388	-0.289118	1.26265	0.142631	0.336458	1.54283	0.026654	0.625576
ENSG00000175130	MARCKSL1	NA	TC+	TE-	5998.2	5111.1	4511	4374.8	6819	5317.4	3802.5	5573	4453.4	3372.5	0.946043	0.742938	-0.0800228	1.12954	0.427004	0.175736	1.19396	0.371991	0.255759
ENSG00000091140	DLD	NA	NA	TE+	4540.5	7155.3	5122.8	5975.8	6282.7	7922	7143.9	8815.5	8219.1	6867.1	0.833408	0.327791	-0.262904	0.695601	0.0699934	-0.523667	0.834646	0.164677	-0.260763
ENSG00000117592	PRDX6	NA	NA	NA	5159.4	4182.1	5433.3	6883.1	4959.1	4275	6330.8	6538.4	3028.5	16042.2	0.91671	0.643023	-0.125463	0.929367	0.779559	-0.105679	1.01381	0.960546	0.0197831
ENSG00000175203	DCTN2	NA	NA	TE-	2473	2310.4	2544.6	2527.9	2323.1	2230.5	2291.4	2161.1	1837.9	2174	1.03481	0.505559	0.0493645	1.16495	0.107107	0.220268	1.12576	0.188067	0.170903
ENSG00000170144	HNRNPA3	NA	NA	TE+	4936.8	5910.5	4977.1	4064.8	5428.8	5335.3	4715.7	4495.1	8560.4	2470.1	1.06713	0.577091	0.0937392	0.890452	0.675441	-0.16739	0.834434	0.542135	-0.26113
ENSG00000198561	CTNND1	NA	NA	NA	2884.1	3964	2798.2	2874.7	3409.5	3152.8	2826	3211.3	2835.3	2319.9	1.02218	0.875686	0.0316474	1.0872	0.57066	0.120619	1.06361	0.401745	0.0889714
ENSG00000144827	ABHD10	MS+	NA	TE+	4330.8	3889.9	4152.3	4004.9	3969.4	5188.5	5708.8	6228.2	7661.3	7617.4	0.939998	0.5856	-0.0892711	0.63133	0.0483283	-0.663533	0.67163	0.0454387	-0.574262
ENSG00000100823	APEX1	NA	NA	NA	5761.1	4640.1	4554.1	5165.1	5286.3	5060.2	4689	6190.6	3323.1	8801	0.964137	0.682213	-0.0526907	1.05299	0.802631	0.0744916	1.09216	0.651265	0.127182
ENSG00000140416	TPM1	MS-	TC+	TE-	7955.5	6945.7	6997.7	6968	8272.2	7879	5403.3	5451.5	6596	2862.7	0.947217	0.468357	-0.0782331	1.25489	0.0452383	0.327565	1.32482	0.0262193	0.405798
ENSG00000168036	CTNNB1	NA	NA	NA	2973.9	4606	3551.9	3418.7	3984.9	4558.2	4042.9	4041.9	4562.6	2343.1	0.930612	0.661263	-0.103748	0.880165	0.405955	-0.184154	0.945791	0.58188	-0.0804063
ENSG00000165672	PRDX3	NA	NA	NA	15768	19702.8	24399.4	26352.7	22777.9	29347.2	34635.6	29039.8	28610.4	27965.3	0.762893	0.124041	-0.390447	0.648748	0.0294057	-0.624271	0.850378	0.165327	-0.233824
ENSG00000167315	ACAA2	NA	RLR-	NA	5513.5	5717.1	5514.2	6019.2	5928.5	7987.8	6507.7	6382.7	5564.1	3893.1	0.839949	0.253486	-0.251627	0.907356	0.18911	-0.14026	1.08025	0.55347	0.111367
ENSG00000065978	YBX1	NA	NA	NA	1602.6	1154.8	1369.8	1030.4	1040.3	1150.8	934.6	810.8	1193	510.4	1.28114	0.135405	0.357431	1.40457	0.0831666	0.490133	1.09634	0.497049	0.132702
ENSG00000175467	SART1	NA	RLR-	TE-	1955.9	2504.8	1980.2	1793.8	2351.7	2261.5	2034.1	2237.6	2797	1825.6	1.00529	0.965969	0.0076133	0.911186	0.512522	-0.134183	0.90639	0.486836	-0.141796
ENSG00000165283	STOML2	NA	NA	TE-	3983.7	6210.5	5142.5	4546.9	5392.1	5355.4	6134.4	6598.3	6086.4	7666.9	1.00277	0.985311	0.00398458	0.814954	0.207775	-0.29521	0.812706	0.030716	-0.299194
ENSG00000143947	RPS27A	NA	NA	NA	32783.3	28644.8	28237	22732	29295.5	24812.4	25345	34910.4	27483.5	22759.1	1.16691	0.157727	0.222691	1.02195	0.855891	0.0313299	0.875779	0.364088	-0.191361
ENSG00000140350	ANP32A	NA	NA	TE+	13486.5	7954.8	9761.9	14731.1	11628.2	7853.2	9250.6	8753.5	4586.3	11689.9	0.912041	0.71697	-0.13283	1.38126	0.262479	0.465984	1.51447	0.198839	0.598814
ENSG00000135018	UBQLN1	NA	NA	NA	2962	3660	3413.6	3418	3438.1	3328.7	3127.7	4044.2	3145.4	4200.5	0.985351	0.831587	-0.0212908	0.972696	0.811413	-0.0399386	0.987157	0.897672	-0.0186478
ENSG00000138777	PPA2	NA	NA	NA	6359.4	6739.3	8752.7	9338.7	7734.4	10427.7	10992.6	11676	8753.2	18180.3	0.794573	0.155943	-0.331748	0.695422	0.0522122	-0.52404	0.875214	0.330762	-0.192292
ENSG00000170515	PA2G4	NA	NA	NA	5128.2	4444	4565.9	4191.2	4314.4	4761.1	4917.2	5994.5	3964.2	11306.7	1.06568	0.348939	0.0917787	0.950403	0.724208	-0.0733887	0.891825	0.460875	-0.165167
ENSG00000166913	YWHAB	NA	NA	NA	3026	3045.2	2293.4	2031.5	2551.5	1648.5	1491.9	2752.2	1342.2	3204.3	1.34231	0.119805	0.424717	1.49734	0.164082	0.582403	1.1155	0.704132	0.157686
ENSG00000108654	DDX5	NA	NA	NA	4277.6	5238.4	4632.3	3229.2	4502.5	4107.2	3751.6	3320.5	4877.7	2207.3	1.19507	0.182071	0.257094	1.18398	0.262092	0.243642	0.99072	0.95376	-0.0134514
ENSG00000221983	UBA52	NA	NA	TE-	357.9	453.8	167.3	215.3	246.8	139.5	86.2	331.4	140.2	176.1	1.62733	0.271048	0.702504	1.75511	0.280506	0.811561	1.07852	0.869447	0.109057
ENSG00000081181	ARG2	NA	NA	NA	5072.9	4067.3	6366.7	4480.5	5067.9	7887.6	4737.7	6342.3	3083.8	8367.2	0.889361	0.637283	-0.169159	1.09483	0.719488	0.130702	1.23103	0.483123	0.299861
ENSG00000172340	SUCLG2	NA	NA	TE+	2824.9	3442.2	3548.4	3715.3	3413.9	3366.5	4385.8	3960.8	4649.1	4565.3	0.935193	0.434626	-0.0966647	0.755288	0.0251713	-0.404901	0.807629	0.033781	-0.308236
ENSG00000075785	RAB7A	NA	NA	TE-	9828.6	8282.6	9330.3	8704.5	8427.3	10794.6	9805.9	8868.1	10738.4	5030.6	0.982637	0.864225	-0.0252703	0.932991	0.406417	-0.100065	0.949477	0.622181	-0.0747949
ENSG00000165688	PMPCA	NA	NA	NA	2950.4	3502	3429.3	2983.1	3307.6	5088.3	4677.6	4706.5	4412.3	4809.1	0.868416	0.529386	-0.203543	0.716252	0.00643712	-0.481461	0.82478	0.342943	-0.277918
ENSG00000167792	NDUFV1	NA	NA	NA	2033.1	2353.9	2459	2237.3	2355.9	3894.6	3545.3	2876	3375.7	1959.8	0.806569	0.414412	-0.310129	0.698785	0.0202146	-0.517079	0.866367	0.508563	-0.206949
ENSG00000198563	DDX39B	NA	NA	NA	2200.4	2623.5	2561.6	2366.2	2791.6	2647.7	2293.5	2037.1	2871.6	1301.8	0.946192	0.484092	-0.0797955	1.02545	0.840935	0.0362579	1.08377	0.520434	0.116053
ENSG00000124570	SERPINB6	NA	NA	TE-	3480.2	3628.2	4273.7	7633.2	5777.6	5878.8	5851.3	5354.3	2620	1699.7	0.590064	0.0343137	-0.761056	0.823263	0.505662	-0.280575	1.39521	0.210284	0.480481
ENSG00000213585	VDAC1	NA	NA	NA	5165.5	8100.1	6691.8	7665.3	6776	7373.7	8412.6	6552.9	11265.8	3526.3	0.914848	0.547082	-0.128397	0.760824	0.276829	-0.394366	0.83164	0.395567	-0.265969
ENSG00000114573	ATP6V1A	NA	NA	NA	2326.9	2815.5	2718.9	2750.4	2499.4	2755.9	2658.3	2935.1	2555.6	3374.1	0.981963	0.796545	-0.0262596	0.964695	0.637833	-0.0518551	0.982415	0.753826	-0.0255955
ENSG00000138668	HNRNPD	NA	NA	NA	11575.8	11908.5	10488.2	9284.8	10207.4	10804.3	9542.9	9315.6	14502.1	5230.8	1.12133	0.117566	0.165216	1.01834	0.916575	0.0262222	0.908152	0.612031	-0.138994
ENSG00000163399	ATP1A1	NA	NA	NA	4889.2	6742.1	4556.6	4395.7	5752.1	4765.9	4164.3	3755.9	5353.1	4518.1	1.08544	0.625914	0.118278	1.21958	0.314378	0.286389	1.12359	0.433783	0.168111
ENSG00000167460	TPM4	NA	RHR+TC+	NA	6124.5	4361.6	4592.7	4556.2	5661.1	4607.7	5581	6642.4	8530.9	1225.3	1.01712	0.905147	0.0244895	0.726539	0.15096	-0.460889	0.71431	0.135732	-0.485378
ENSG00000144028	SNRNP200	NA	NA	NA	2104.7	2723.7	2237.4	1976	2519.7	2118.4	2124.3	1890.4	2279.4	1474.9	1.06829	0.578351	0.0953081	1.12261	0.319346	0.166853	1.05084	0.622251	0.0715448
ENSG00000108829	LRRC59	NA	NA	NA	5493.5	4935.3	4880.7	4285.9	4294.2	6142.7	5230.8	4145.9	8956.4	4274.3	1.03985	0.786971	0.0563751	0.835074	0.561556	-0.260024	0.803072	0.507857	-0.316399
ENSG00000175792	RUVBL1	NA	NA	NA	4054.7	3636.6	4476.6	4185.1	3649.7	3139.4	4189	4226.3	3005	6240.9	1.10877	0.364727	0.148964	1.06546	0.628732	0.0914797	0.960938	0.782859	-0.0574848
ENSG00000129351	ILF3	NA	NA	NA	5149.6	6778.4	6085.7	5295.3	6470.1	5867.9	6182.3	5139.6	7527.8	4813.3	1.02157	0.838995	0.030792	0.955649	0.757991	-0.065447	0.935468	0.635966	-0.0962391
ENSG00000070756	PABPC1	NA	NA	NA	4035.4	4079.6	4397.5	3643	3888.2	3304.6	3403.4	3064	3112.2	3049.8	1.15474	0.0600477	0.207564	1.30616	0.00334477	0.385333	1.13113	0.117108	0.177768
ENSG00000091136	LAMB1	NA	NA	TE+	2665.2	3194.7	3621.9	2175.6	2732.1	3445.8	2992.2	2724.7	3518.8	714.7	1.13507	0.462854	0.18278	1.02665	0.832096	0.0379397	0.904479	0.542682	-0.144841
ENSG00000023191	RNH1	NA	NA	NA	983.1	1082	1136.2	1108.8	1128.8	1000.6	1237.2	1245.6	994.7	1180.1	0.988605	0.847599	-0.0165342	0.920575	0.396271	-0.119393	0.931186	0.449292	-0.102858
ENSG00000154305	MIA3	NA	RHR+	TE+	3445.6	4795.2	4387.1	3172.3	4086	4567.4	4560.8	4317	5489.1	3621.6	1.06784	0.664446	0.0946892	0.878958	0.340961	-0.186134	0.823121	0.195086	-0.280823
ENSG00000111786	SRSF9	NA	NA	NA	9918.9	10339.4	8713.3	7730.7	9751.2	11697	8969.8	10218.2	12634.5	6190.9	0.992896	0.959565	-0.0102861	0.910412	0.483906	-0.135408	0.916927	0.604907	-0.125122
ENSG00000169738	DCXR	NA	RLR-	TE-	4943.1	4422.8	5143.1	4484.1	4405.2	4212.7	3403.3	4103.3	2335	6722.7	1.10739	0.14917	0.147161	1.47425	0.0777666	0.559983	1.33129	0.166	0.412822
ENSG00000104824	HNRNPL	NA	NA	NA	6063.9	8455.3	7732.3	6349	7562.7	7845.4	7553.1	7389.4	9458.4	5055.5	1.02272	0.856174	0.0324163	0.911913	0.501602	-0.133032	0.891652	0.343359	-0.165448
ENSG00000047849	MAP4	NA	NA	NA	5009.9	4402.6	4584.2	6440.6	4914.6	3465.1	3569.4	4050.2	2886.1	7484.7	0.944428	0.781912	-0.0824879	1.3323	0.0546273	0.413914	1.41069	0.230472	0.496402
ENSG00000137337	MDC1	NA	NA	NA	1790.1	1988.2	1637.4	1425.6	1817.1	1875.9	1376.6	1228.5	1496.3	990.9	1.05804	0.602643	0.0813986	1.32045	0.0295077	0.401031	1.24801	0.123102	0.319633
ENSG00000160789	LMNA	NA	NA	TE-	2670.1	3156.3	2619.4	2409.3	2815.6	2998.3	2727.5	2539.7	4995.5	3935	1.02707	0.776316	0.0385342	0.822961	0.525579	-0.281104	0.801271	0.481914	-0.319639
ENSG00000178035	IMPDH2	NA	NA	NA	3765	2673.2	2830.3	3003	2634.5	2428.9	2939.3	2781.4	2842.8	2429.1	1.14903	0.370968	0.200411	1.08233	0.562731	0.114135	0.941951	0.430313	-0.0862756
ENSG00000197157	SND1	NA	NA	NA	2244.9	3047.5	2190.2	1785.8	2501.7	2120.3	2021.4	2213.6	2553	2001.7	1.16773	0.363033	0.223711	1.10233	0.516645	0.140553	0.943989	0.651732	-0.0831574
ENSG00000166226	CCT2	NA	NA	NA	2588.5	2647.7	2427.9	2280.4	2637.8	2062.7	1943.2	2473.9	1871.7	1779.1	1.09787	0.307421	0.134703	1.21869	0.125583	0.285332	1.11005	0.414743	0.150628
ENSG00000131876	SNRPA1	NA	NA	NA	2285.5	2563	2996.4	2595.6	2795.8	4076.3	3731.4	3599.8	3047.2	2999.1	0.828596	0.370865	-0.271259	0.755887	0.0455848	-0.403757	0.91225	0.59588	-0.132498
ENSG00000113758	DBN1	MS-	RLR-	NA	2412.5	2835.7	3068.9	2480.5	2938	3147.1	1689.1	1727.1	1406.3	1834.8	0.970989	0.778307	-0.0424737	1.72464	0.0123518	0.786299	1.77617	0.0111604	0.828773
ENSG00000100380	ST13	NA	NA	NA	10569.3	6677.4	9984.4	11901.8	8979.3	7498.3	9543.5	8148	5996.3	7177.3	0.959538	0.839635	-0.0595888	1.14958	0.500173	0.201111	1.19806	0.40058	0.2607
ENSG00000104763	ASAH1	MS-	NA	NA	10571.5	9377.4	11019.7	12456.4	10899.5	11116.4	9388.4	8223.4	8018.2	5504.2	0.898362	0.166185	-0.154631	1.20829	0.0530661	0.272973	1.345	0.0108156	0.427604
ENSG00000176619	LMNB2	NA	NA	NA	2405.4	2712.8	2293.9	2076.6	2423.2	2712.7	3242.9	2856.5	4368.8	1782.7	1.02767	0.781677	0.0393829	0.708059	0.145854	-0.498059	0.688991	0.125453	-0.537442
ENSG00000138413	IDH1	NA	NA	NA	3565.4	3073.7	3836.5	4269.8	3351.6	2149.9	2904.2	2735.6	2385.5	2609.2	1.07208	0.747212	0.10041	1.30532	0.0459505	0.384406	1.21756	0.445315	0.283995
ENSG00000165732	DDX21	NA	RHR+	TE+	3275.6	3806.6	2804.3	2207.6	2902.3	2743.1	2425.6	2335.3	3924.3	1709.9	1.25895	0.137839	0.332216	1.13832	0.544544	0.186901	0.904182	0.656563	-0.145315
ENSG00000086061	DNAJA1	NA	NA	NA	5645.5	3436.3	4606.8	4208.5	4062.5	3639.3	3978	3684.9	2933.4	2649	1.14931	0.453876	0.200765	1.29183	0.245424	0.369414	1.12401	0.302266	0.168649
ENSG00000187244	BCAM	NA	RLR-	TE-	4363.5	5642.7	4870.2	4153.3	4620	5655.7	3706.1	3293.1	3679.5	2673	1.03101	0.809866	0.0440541	1.39309	0.0508284	0.478289	1.35119	0.0959638	0.434235
ENSG00000117054	ACADM	NA	RHR+	TE+	3978.3	3722.7	5048.6	5035.5	4869.2	6295.8	7428.2	6347.6	5937.7	7886	0.786988	0.131482	-0.345586	0.646745	0.018501	-0.628732	0.821797	0.137934	-0.283146
ENSG00000132305	IMMT	NA	NA	NA	2341.2	3315.1	2639.5	2489.2	2700.3	3183.7	3865	2956.6	3659.9	3072.1	0.990756	0.945735	-0.013398	0.791471	0.141525	-0.337392	0.798855	0.115723	-0.323994
ENSG00000088930	XRN2	NA	NA	NA	2383.7	2735.5	2810.1	2859.3	2955.7	2847.4	3104.7	2575.2	2689.6	1920.9	0.91537	0.198641	-0.127573	0.947404	0.520426	-0.0779479	1.035	0.608531	0.0496254
ENSG00000167658	EEF2	NA	NA	NA	2620.3	2418.6	1822.9	1886.2	2030.9	1462.7	1726.9	1677.3	1623	2575.1	1.27547	0.175644	0.351035	1.36493	0.122949	0.448832	1.07014	0.563593	0.0977975
ENSG00000213619	NDUFS3	MS+	NA	NA	2447.4	3180.1	2860	2470	2813.8	4602.3	4127.1	3601.6	4749.9	3130	0.858529	0.560552	-0.220062	0.680164	0.0357211	-0.556045	0.792244	0.328376	-0.335983
ENSG00000167863	ATP5H	NA	NA	TE-	6141.5	7019.5	7592.5	7560.1	7383.7	9227.8	9896.7	9656.8	8589.6	11310	0.85859	0.197483	-0.219958	0.737428	0.0134605	-0.439427	0.858882	0.145747	-0.219468
ENSG00000049449	RCN1	NA	NA	TE+	7576.1	9533.1	9326	10081.8	9437.8	10267.5	9687.3	9460	9860.1	9020.2	0.887471	0.206111	-0.172227	0.911326	0.299971	-0.133961	1.02688	0.421193	0.0382667
ENSG00000184047	DIABLO	NA	NA	NA	6677.8	7676.5	7380.1	7110.4	7618.4	8677.2	7418.2	10983.7	7533	8679.9	0.928582	0.376184	-0.106898	0.838037	0.353976	-0.254915	0.90249	0.557186	-0.148016
ENSG00000108518	PFN1	NA	NA	TE-	6647.1	6422	7123.9	7627	5667.3	4263.7	5411.2	7282.7	3622	24207.2	1.15007	0.46459	0.201727	1.23763	0.345474	0.307577	1.07613	0.78781	0.10585
ENSG00000135052	GOLM1	MS-	NA	NA	4851.1	4900.3	5052.7	4630.2	4832.7	5581.5	3532.2	3687	3221.3	4270.7	0.984027	0.809989	-0.0232298	1.41795	0.00327341	0.503806	1.44097	0.0193396	0.527036
ENSG00000167978	SRRM2	NA	NA	NA	2704.6	3876.8	2922	2693.4	3173.3	3141.5	2681.6	3029.9	2434.9	3883	1.05497	0.704715	0.0772049	1.16658	0.342847	0.222281	1.10579	0.283953	0.145076
ENSG00000136897	MRPL50	NA	NA	NA	2291.4	2181.4	2675.9	2551.4	2686.9	2909.8	2790.2	2644.4	2588.2	2376.4	0.877346	0.150874	-0.188783	0.891048	0.18188	-0.166425	1.01562	0.75062	0.0223579
ENSG00000173933	RBM4	NA	NA	NA	2420.3	3198.3	2959.7	2770.7	2878.5	2824.3	2688.7	2689.2	2620.2	1957.7	1.01237	0.893788	0.0177338	1.07254	0.489503	0.101034	1.05944	0.0176115	0.0833007
ENSG00000096401	CDC5L	NA	RHR+	TE+	2582.3	3191.2	2941.4	2583.8	3057.3	3143.2	3001.6	3138.3	3794.7	1798.4	0.9921	0.930154	-0.0114432	0.877227	0.25583	-0.188978	0.884213	0.277595	-0.177535
ENSG00000145050	MANF	NA	RLR-	NA	6328.3	6316.8	6414.4	6398.8	7178.3	7633.5	7640.5	7821.7	11712.9	13153	0.898584	0.184172	-0.154275	0.701359	0.178549	-0.511775	0.780516	0.270193	-0.3575
ENSG00000111275	ALDH2	NA	NA	NA	1335.3	1578.5	1860.1	1644.2	1616.6	1984.5	1944.5	1934.9	2117.9	9736.1	0.910129	0.462306	-0.135857	0.796008	0.100346	-0.329145	0.87461	0.156228	-0.193288
ENSG00000180900	SCRIB	NA	NA	NA	1709.2	2364.1	2118.6	2023.3	2274.1	2612.6	2397.1	2161.8	2426.5	1014	0.896078	0.403665	-0.158304	0.886406	0.301736	-0.173961	0.989206	0.903469	-0.015657
ENSG00000188021	UBQLN2	NA	NA	NA	467.8	416.3	516.4	519.3	443.1	450.5	404.5	527.6	352.9	1857.8	0.991224	0.9182	-0.0127174	1.08988	0.56084	0.124174	1.09953	0.513111	0.136891
ENSG00000204228	HSD17B8	NA	RLR-	TE-	2494.9	2662.7	2756.9	2545.1	2589.1	2842	2726.5	2156.6	1902.9	2053.1	0.992264	0.872639	-0.0112034	1.1663	0.258682	0.221937	1.17539	0.239892	0.23314
ENSG00000167110	GOLGA2	NA	NA	NA	1964.1	2236.8	1943.2	1652.1	1926.2	2054	1879	1638.4	2231.7	1152.3	1.09087	0.326427	0.125478	1.06871	0.549363	0.0958656	0.979684	0.862469	-0.0296119
ENSG00000176978	DPP7	NA	NA	TE-	3340.4	6310.3	5157.3	5144.3	5623.2	4593.6	4532.1	4526.1	3123.1	2010.3	0.963993	0.855619	-0.0529047	1.21563	0.437243	0.281709	1.26104	0.141633	0.334613
ENSG00000148672	GLUD1	NA	NA	NA	5565.4	7839.3	4210.4	4413.9	5866	5025.5	4391.7	4433.8	4473.4	2559.9	1.15091	0.554049	0.202772	1.32455	0.307099	0.405506	1.15088	0.252764	0.202734
ENSG00000088833	NSFL1C	NA	NA	TE-	3914.2	3617.4	3315.8	3483.7	3526.6	2922.7	3058.5	3602.8	2510.1	4619.9	1.09206	0.307245	0.127048	1.18274	0.215244	0.242135	1.08304	0.538014	0.115088
ENSG00000168066	SF1	NA	NA	NA	5000	4566.1	4190.4	3963.2	4613.8	4597.8	3787.7	4713.2	3933.5	4304.2	1.04415	0.574287	0.0623324	1.10633	0.302508	0.145777	1.05954	0.531798	0.0834442
ENSG00000096746	HNRNPH3	NA	NA	NA	4284	6415.7	5643	5252.6	5858.5	5688.1	6338.4	6255	6640	2308.9	0.972826	0.83355	-0.0397462	0.849704	0.259948	-0.234967	0.873439	0.0257698	-0.195221
ENSG00000092010	PSME1	NA	NA	NA	4898.6	3690.3	4369.6	4825.5	3816.2	3096	3758.8	3727	3205.2	6682	1.10401	0.546203	0.142749	1.21209	0.150665	0.277502	1.0979	0.567608	0.134753
ENSG00000160285	LSS	NA	NA	NA	1849.4	2505.8	2062.3	1438.5	1736.7	2555.2	1900.5	1782.6	3097.9	766.4	1.1199	0.592011	0.163376	0.946394	0.811356	-0.0794867	0.845067	0.551336	-0.242862
ENSG00000100412	ACO2	NA	NA	NA	2284.3	3140.3	2236.1	2185.7	2842.3	2680.1	2579.2	2279.5	2785.9	2408.2	0.993851	0.966818	-0.00889906	1.00211	0.988007	0.00303521	1.00831	0.935935	0.0119343
ENSG00000197958	RPL12	NA	NA	NA	3491.1	4059.2	3483.7	3289.1	3666.8	3917.3	4032.1	3895.6	3346.9	4440.9	1.01479	0.849009	0.0211793	0.97866	0.791167	-0.0311204	0.964398	0.655683	-0.0522997
ENSG00000111716	LDHB	NA	NA	NA	8937	7677.2	8393.4	8931.8	7620.5	6205.4	7274.5	7869.4	6398.9	1808.4	1.09886	0.454614	0.136012	1.16083	0.11062	0.215161	1.05639	0.681072	0.079149
ENSG00000156709	AIFM1	NA	NA	NA	3251.6	4294.2	3472	3335.8	3733.5	4935.1	4619.4	4030.3	5466.7	4376.7	0.917813	0.602984	-0.123727	0.780496	0.124959	-0.357536	0.850387	0.33177	-0.233809
ENSG00000171345	KRT19	NA	NA	TE-	2814.3	3795.8	2912.4	2633.2	3124.8	3093.2	2750.5	3059.6	2869.2	1079.1	1.07584	0.5687	0.105467	1.09715	0.466709	0.133762	1.01981	0.773227	0.0282944
ENSG00000160803	UBQLN4	NA	NA	NA	292.7	286.9	311.6	334	341.9	314.6	307.8	293.2	282.2	297.1	0.899748	0.0401322	-0.152408	1.00906	0.812315	0.0130091	1.12149	0.0315979	0.165417
ENSG00000174903	RAB1B	NA	RLR-	TE-	9677.2	8316	9638.1	9584.5	8154.2	9775.1	7349.7	7271.4	8132.5	5554.7	1.00427	0.956848	0.00614803	1.21437	0.0466409	0.280209	1.20921	0.0700735	0.274061
ENSG00000079462	PAFAH1B3	NA	RLR-	TE-	3694.2	3205.2	2682.2	3697.8	2874.1	1936.2	2202	2800.4	1210.7	2390	1.12617	0.58271	0.17143	1.54216	0.122746	0.624953	1.36938	0.329222	0.453524
ENSG00000136938	ANP32B	NA	NA	NA	2955.5	1622.6	1896.4	2441.8	2175.7	1664.8	1852.4	1920.2	1095.6	3941.2	1.03059	0.898983	0.0434759	1.32996	0.340702	0.41138	1.29048	0.249632	0.367904
ENSG00000117713	ARID1A	NA	NA	NA	1019.9	1307.7	1231.1	1007.1	1280.1	1275.7	1074.5	1250.9	1223.7	695.6	0.998821	0.991583	-0.00170167	1.0027	0.976737	0.00389709	1.00389	0.967766	0.00559877
ENSG00000197111	PCBP2	NA	NA	NA	3656.2	3559.8	4220.5	4334.4	3875.2	3603	4233.8	3628.6	2997.2	3586.8	0.968161	0.694347	-0.0466809	1.05312	0.670787	0.0746746	1.08776	0.496396	0.121356
ENSG00000196586	MYO6	NA	NA	NA	689	592.1	515.9	562.7	607.3	431.3	524.9	402.4	495.7	260.5	1.12221	0.420991	0.166347	1.26283	0.121841	0.336655	1.1253	0.414387	0.170308
ENSG00000123136	DDX39A	NA	NA	NA	418.2	550.7	413.1	293.4	516	415	387.9	484.5	569.6	248.3	1.12872	0.544246	0.174683	0.958391	0.787134	-0.0613135	0.849098	0.433572	-0.235996
ENSG00000183684	ALYREF	NA	NA	NA	4534	4014.8	4128.6	3314.8	4131.2	5575.3	5024.7	3889.5	6258.2	1718.1	0.973589	0.880115	-0.0386146	0.835557	0.347727	-0.25919	0.858223	0.492906	-0.220576
ENSG00000163902	RPN1	NA	NA	NA	3049.2	4803.7	2863.6	2788.3	3374.3	3367.5	3248.5	2592	4708.7	3083	1.12449	0.594622	0.169271	1.01586	0.95248	0.0227002	0.903396	0.648251	-0.14657
ENSG00000105402	NAPA	NA	NA	TE-	1900.9	2196.5	2470.9	2407.6	2246.4	2516.6	2651.3	2912.2	2035	2216.1	0.916004	0.354688	-0.126574	0.864421	0.337487	-0.210195	0.943686	0.644738	-0.0836208
ENSG00000119689	DLST	NA	NA	NA	3045	3067.1	3247.4	3220.1	3236.4	3855.4	4089	3034.5	3989	3133.8	0.907641	0.264875	-0.139807	0.84225	0.221257	-0.24768	0.927955	0.543836	-0.107873
ENSG00000140416	TPM1	MS-	TC+	TE-	537.2	409.6	535.9	465.4	439.2	513.7	387.3	414.5	545.4	192.3	0.947217	0.468357	-0.0782331	1.25489	0.0452383	0.327565	1.32482	0.0262193	0.405798
ENSG00000241837	ATP5O	NA	NA	NA	3084.8	3392.3	3585.4	3691.6	3421	3198	3914.5	3182.2	3707.2	3838.1	0.975937	0.705935	-0.0351395	0.931377	0.406426	-0.102563	0.954341	0.567274	-0.0674239
ENSG00000126945	HNRNPH2	NA	NA	NA	80.1	137	74.5	60.9	135.9	74.6	76.8	106.4	96.6	104	1.07443	0.836301	0.10357	1.04217	0.869237	0.0595948	0.969979	0.917862	-0.0439752
ENSG00000120437	ACAT2	MS-	NA	NA	3699.6	2641.8	2689	3038.8	2401.8	1692.5	1616.1	2031.8	1444.6	1295.1	1.26599	0.291497	0.340261	1.77327	0.0434908	0.826416	1.40071	0.216019	0.486155
ENSG00000004478	FKBP4	NA	NA	NA	2313.7	2375.7	2092.4	2351.1	2238.4	1843.9	2146.5	2244.5	1959.2	2142.2	1.05415	0.554919	0.0760868	1.06797	0.296749	0.0948662	1.0131	0.88392	0.0187794
ENSG00000072274	TFRC	NA	NA	NA	3171.5	3578.4	2704.2	2003.6	2394.8	2328.3	2334.8	2029	3961	915.1	1.40546	0.0506737	0.491041	1.13565	0.607735	0.183525	0.808031	0.469607	-0.307517
ENSG00000103855	CD276	NA	NA	TE-	2638.8	2545.2	1931.6	1862.3	2173.3	2512.7	2334.9	1855.8	3498.9	1148.4	1.08663	0.551652	0.119865	0.925354	0.746328	-0.111923	0.851579	0.527166	-0.231788
ENSG00000130175	PRKCSH	NA	NA	NA	5589.3	6425	6643.7	5410.3	5782.6	6566.7	6687.8	6331.5	7046.1	5524.2	1.05059	0.557469	0.0711953	0.929859	0.297178	-0.104916	0.885086	0.141062	-0.176111
ENSG00000050405	LIMA1	NA	RHR+	TE+	1614.9	2005.7	1790.3	1714.1	1997.6	1695.6	1782.3	1614.3	2215.2	1381.2	1.00067	0.993984	0.000960179	0.9642	0.770307	-0.052595	0.963559	0.759562	-0.0535552
ENSG00000138029	HADHB	NA	NA	NA	3445.2	4630.4	4352.1	3971.3	4324.1	5300.1	5426.1	4713.9	5686.4	6819.7	0.914104	0.507393	-0.12957	0.785251	0.0725302	-0.348774	0.859039	0.21182	-0.219204
ENSG00000138385	SSB	NA	RHR+	TE+	2840.7	2944.4	2478.6	2669.1	3249.9	2217.9	2291	2709.8	1966.4	2613.1	1.01558	0.906688	0.0223086	1.18609	0.179611	0.246209	1.16789	0.354772	0.2239
ENSG00000138175	ARL3	NA	RLR-	NA	4174.7	2503.2	3553	4802.6	3154	1917.4	2642.5	2538.1	1247.9	4343.5	1.03615	0.909426	0.0512265	1.59149	0.128825	0.670379	1.53597	0.310989	0.619153
ENSG00000099800	TIMM13	NA	NA	TE-	4198.5	4312.3	5683.5	4789.1	4820.3	6179.3	6134	6664.4	4804.5	18835.6	0.899016	0.466888	-0.153581	0.806361	0.196368	-0.310501	0.896937	0.4488	-0.156921
ENSG00000114942	EEF1B2	NA	NA	NA	7485.7	4517.6	6436	7236.9	5974.9	5421.8	4997.6	4215.9	3984.8	4438.3	0.989573	0.953062	-0.0151225	1.3971	0.172788	0.482432	1.41182	0.0568556	0.497554
ENSG00000179271	GADD45GIP1	NA	NA	TE-	2530.3	2549.1	3106.2	2779.6	2928.9	3828	3908.5	3398.9	3536.5	2528.7	0.858344	0.314406	-0.220372	0.754858	0.0234501	-0.405724	0.879435	0.318712	-0.185352
ENSG00000169714	CNBP	NA	NA	NA	6326.3	4031.3	4459.5	3897.1	4697.5	3597.4	3084.8	3903.2	2319.4	3916.8	1.21531	0.346632	0.281328	1.59197	0.105323	0.670813	1.30993	0.170089	0.389485
ENSG00000077312	SNRPA	NA	NA	NA	5062.6	5317.8	5589.9	4778.2	5608.1	6709.7	4487.4	4889.6	6155.7	3058.4	0.934154	0.576274	-0.0982674	1.02817	0.80367	0.0400828	1.10065	0.526914	0.13835
ENSG00000099783	HNRNPM	NA	NA	NA	5467.8	6881.2	5419	5747.6	6517	5769.1	5562.5	5151.6	6469.4	5197.1	0.985266	0.880504	-0.0214141	1.03402	0.768815	0.0482574	1.04948	0.579639	0.0696715
ENSG00000102189	EEA1	NA	RHR+	TE+	1944	1815.8	2176.9	1983.8	1934	2246.2	2129.5	1611.9	1993.8	1707.9	0.963125	0.625285	-0.0542057	1.03513	0.740637	0.0498174	1.07477	0.485554	0.104023
ENSG00000168291	PDHB	NA	NA	NA	3606.6	4846.9	4552.9	4779.2	4658.1	5101	6246.3	5534.2	5828.7	4869.9	0.89463	0.304722	-0.160637	0.738614	0.0348208	-0.437108	0.825608	0.019501	-0.276471
ENSG00000160633	SAFB	NA	NA	NA	3830.1	4102.3	3623	3292.8	3820.6	4187.4	3752.3	2874.7	7135.8	1778.8	1.02253	0.791589	0.0321423	0.839611	0.628897	-0.252207	0.821112	0.594634	-0.284349
ENSG00000170027	YWHAG	NA	NA	TE+	1260.5	1542.4	1393.8	1638.5	1686.2	1019.6	1234.3	1316	761.3	1779.3	0.966024	0.846215	-0.0498684	1.26727	0.225142	0.341727	1.31184	0.282699	0.391595
ENSG00000116752	BCAS2	NA	NA	NA	2546.3	2746.6	3193.2	2890	2946.1	3375.9	3025.6	3054.2	2772.2	2233.8	0.921201	0.381986	-0.118413	0.958665	0.606152	-0.0609018	1.04067	0.544845	0.057511
ENSG00000137710	RDX	NA	NA	TE+	4471.8	3050	3199.1	2820.1	2757.5	2859.6	2434.5	2883	2222	2598.9	1.27067	0.233205	0.34559	1.42196	0.128991	0.507885	1.11907	0.262896	0.162295
ENSG00000137076	TLN1	NA	NA	TE-	1229.6	1065.7	1314.1	1258.5	1117.1	1055.2	1373.4	1007.4	1024.7	849.5	1.05206	0.564198	0.073214	1.05987	0.657109	0.0838924	1.00743	0.953673	0.0106784
ENSG00000089280	FUS	NA	NA	NA	729.4	768.4	705.9	605.4	768.8	655.6	636.3	705.7	1197.2	352.8	1.08567	0.355936	0.11859	0.867872	0.59183	-0.204446	0.799386	0.440381	-0.323036
ENSG00000115541	HSPE1	MS+	NA	NA	16808.5	16813.5	18281.4	18625.1	17689.7	23115.7	25167.8	22895.7	27108	42765.5	0.873346	0.269699	-0.195374	0.690466	0.0138347	-0.534357	0.790599	0.0702395	-0.338982
ENSG00000160209	PDXK	NA	NA	NA	2536.9	1601	1807.1	2193.3	1652.4	1185.7	1121.6	1132	785.5	1627.1	1.18158	0.495592	0.240717	1.95617	0.0606583	0.968033	1.65556	0.137557	0.727316
ENSG00000099995	SF3A1	NA	NA	NA	1879.1	2460.3	2291.5	1956	2418.6	2932.5	2459.3	2807.9	2932.6	2601.2	0.90746	0.54006	-0.140094	0.808666	0.0816892	-0.306384	0.891131	0.416395	-0.16629
ENSG00000242372	EIF6	NA	NA	NA	981.1	1113.5	1076.5	1058.9	996.5	1074.4	1014.7	1315	735.3	2127.4	1.0132	0.782984	0.0189129	1.03462	0.854387	0.0490963	1.02114	0.909621	0.0301834
ENSG00000127884	ECHS1	MS+	NA	NA	1488.7	2004.3	1725.1	1591.9	1887.3	2367.7	2795.1	3071.9	3060.3	4955.8	0.892456	0.488301	-0.164147	0.58451	0.00419245	-0.774699	0.654946	0.0316169	-0.610552
ENSG00000104388	RAB2A	NA	NA	NA	2309.1	2706.5	2952	2699.3	2617.2	2659.6	2415.3	2457.8	2665.1	1681.9	0.998934	0.989352	-0.00153828	1.05696	0.536681	0.0799251	1.05809	0.191986	0.0814634
ENSG00000130764	LRRC47	NA	NA	NA	2677.6	2249.6	2679.7	2847	2506.9	2198.1	3064.3	2486.7	1874.5	1535.7	1.00727	0.942097	0.0104499	1.02443	0.882402	0.0348205	1.01704	0.920797	0.0243706
ENSG00000137563	GGH	MS+	NA	NA	2416.5	2280.4	2802.1	2719.6	2653.8	3943.1	3720.4	4407.2	3817.1	3628.9	0.804916	0.28337	-0.31309	0.62781	0.00657235	-0.6716	0.779969	0.1604	-0.358511
ENSG00000153904	DDAH1	NA	NA	NA	3910.3	2863	3129.7	4466.8	3238.4	2641.6	4664.6	5020.7	3301.7	4586.4	0.957108	0.826449	-0.0632471	0.762532	0.183293	-0.391131	0.796704	0.305991	-0.327884
ENSG00000154930	ACSS1	NA	NA	TE-	2126	3087	2571.9	2522.4	2779.1	3052.6	2473.4	2242.7	2801.3	1236.8	0.931866	0.590315	-0.101806	1.03558	0.798369	0.0504447	1.1113	0.2793	0.152251
ENSG00000106049	HIBADH	MS+	NA	NA	1831.4	2148.6	2472.9	2756	2826.6	4114.9	4838.7	4754.4	4269	5567.9	0.665419	0.119564	-0.587665	0.465507	0.000656599	-1.10313	0.699569	0.0723792	-0.515461
ENSG00000183431	SF3A3	NA	NA	NA	2028.4	2269.4	2730.6	2749	2612.8	3514.3	3310.7	3405.8	3252.5	3055.1	0.791834	0.157932	-0.33673	0.705026	0.0363457	-0.504252	0.89037	0.322987	-0.167523
ENSG00000140263	SORD	NA	NA	TE+	2080.6	1502.3	1954.2	1736.5	1624	1599.1	2035.4	2443.7	1333	10739.5	1.11644	0.387984	0.158907	0.952685	0.81937	-0.0699289	0.853323	0.473971	-0.228836
ENSG00000156467	UQCRB	NA	NA	NA	5376.9	5876.8	7219.8	7212.8	6726.4	8243.6	8800.4	7795.9	8088.9	5838	0.832785	0.159151	-0.263984	0.748363	0.0436996	-0.418189	0.898628	0.205974	-0.154205
ENSG00000196363	WDR5	NA	NA	NA	5335.1	5125.5	5531.2	5172.2	5379.6	5151.5	4399.4	4596.1	5108.9	2884.2	1.01837	0.531051	0.0262646	1.13382	0.0770145	0.181187	1.11336	0.115962	0.154922
ENSG00000156261	CCT8	NA	NA	NA	4263.2	3807.4	4315.1	3924.2	4192	3423.7	3203.3	3296.6	3234.4	2860.6	1.07329	0.371754	0.102045	1.27238	0.0288054	0.347526	1.18549	0.114005	0.245482
ENSG00000162521	RBBP4	NA	NA	TE+	6564.1	6769.7	8536.3	7529	7302.1	10721.6	8628.3	10372.7	8646.5	8943.4	0.855882	0.401362	-0.224516	0.791034	0.087142	-0.338189	0.924232	0.614165	-0.113673
ENSG00000134333	LDHA	NA	NA	TE-	3823.9	3167.2	3357.2	3394.4	2982.1	2120.9	2669.8	2842.2	2131.8	3841.1	1.21782	0.24042	0.2843	1.35382	0.0361585	0.437032	1.11167	0.554643	0.152731
ENSG00000109062	SLC9A3R1	NA	NA	TE-	3550.6	2994.5	2955.7	2633.2	2813.6	2389.1	2200.3	2828.1	1806	7385	1.21247	0.0829884	0.27795	1.39014	0.0766981	0.475234	1.14654	0.384693	0.197284
ENSG00000110711	AIP	NA	NA	TE-	4734.2	4013.2	4642.5	4970.4	4077.9	3572.6	3832.8	3710.6	2022.8	3131.6	1.06093	0.620076	0.0853304	1.39971	0.149105	0.485127	1.31932	0.234267	0.399797
ENSG00000105755	ETHE1	NA	TC+	TE-	1872.7	2388.5	2958.8	2643.8	2484	3205.6	2221.6	2285.8	1581.5	4463.8	0.866393	0.392832	-0.206906	1.18576	0.389169	0.245817	1.36862	0.0756495	0.452724
ENSG00000142192	APP	NA	NA	TE-	3207.5	2949.9	2763.7	1919.7	2765.7	3446.2	3199.3	3564.1	7206.6	705.2	1.09709	0.617454	0.133682	0.63859	0.318541	-0.647039	0.582076	0.264152	-0.780721
ENSG00000189091	SF3B3	NA	NA	NA	2489.1	3581.3	3269.8	2548	3152.6	3597.1	2892.3	3098.3	3533	2445.9	1.00457	0.976131	0.00657957	0.980743	0.880456	-0.0280536	0.97628	0.845541	-0.0346332
ENSG00000108578	BLMH	NA	NA	TE+	3807.9	3143	2977.9	3578.7	3569.7	3321.1	2718.4	3503.1	2720.9	1237.3	0.948355	0.558527	-0.0765013	1.11031	0.417571	0.150957	1.17077	0.182599	0.227459
ENSG00000173905	GOLIM4	NA	RHR+	NA	1876.2	1916.7	1621.7	1302.9	1656.7	1930.5	2013.3	1624.8	3586.9	1060.7	1.10726	0.454601	0.146991	0.749426	0.42077	-0.416143	0.67683	0.323323	-0.563134
ENSG00000173801	JUP	NA	TC+	TE-	404.3	632.2	558.3	471	568.7	608	486.7	474.9	437.8	467.4	0.967895	0.835521	-0.0470781	1.13963	0.43569	0.188567	1.17743	0.169474	0.235645
ENSG00000007080	CCDC124	NA	NA	TE-	2848.6	2222.8	2411.7	2470.2	2343.1	2282	2687.8	2440	2123.7	1749.6	1.05466	0.563513	0.0767724	1.03194	0.770443	0.0453566	0.97846	0.786358	-0.0314158
ENSG00000092841	MYL6	NA	NA	TE-	10714.8	8687.8	11027.3	12367.7	9732.7	8034.9	10394.3	10517.1	7366	12865.5	1.00978	0.950284	0.0140352	1.07612	0.603899	0.10584	1.0657	0.723726	0.091805
ENSG00000177733	HNRNPA0	NA	NA	NA	3410.5	4525.7	2849.8	2742.6	3539	2852.8	2706.7	2428.2	3306.9	1045.5	1.18081	0.39296	0.239778	1.27769	0.254144	0.353537	1.08204	0.555828	0.113759
ENSG00000062485	CS	NA	NA	NA	4899.3	6608.9	6925.1	6339.1	6015.6	5785.1	6352.8	5190.7	6217.8	6154.4	1.01618	0.892646	0.0231558	1.03784	0.777278	0.0535772	1.02131	0.775234	0.0304214
ENSG00000087087	SRRT	NA	NA	NA	2264.6	3014	2533.6	2492.9	2940.1	2607.1	2506.3	2523.4	2543.2	1353.5	0.971655	0.785092	-0.0414846	1.0316	0.750916	0.044883	1.06169	0.365433	0.0863676
ENSG00000135862	LAMC1	NA	NA	NA	1123.7	1189	1275.4	955.6	1122.1	1394.8	1170.9	1142.1	1472.1	843.4	1.03329	0.798063	0.0472454	0.947954	0.610389	-0.0771113	0.917413	0.565199	-0.124357
ENSG00000120885	CLU	MS+	NA	TE-	1692.3	1976.6	2013.7	1318.3	1827.6	2203.4	3766.8	2829.9	4578.4	490.3	1.06231	0.71777	0.0872011	0.508506	0.0632178	-0.975665	0.47868	0.0423253	-1.06287
ENSG00000169714	CNBP	NA	NA	NA	342.4	215.4	292.4	257.1	298.7	217	214	194.5	102.4	181.9	1.21531	0.346632	0.281328	1.59197	0.105323	0.670813	1.30993	0.170089	0.389485
ENSG00000150768	DLAT	NA	NA	TE+	2964.3	3886.8	3837.6	3298.7	3472.7	3974	3984.9	3040.4	4085.4	2822.8	0.994723	0.961152	-0.00763279	0.962019	0.769314	-0.0558633	0.967122	0.77333	-0.0482305
ENSG00000067064	IDI1	NA	NA	NA	3436.8	2874.3	2710.9	3519.7	2942.8	2645.8	2510.9	3131.7	1955.6	3363.6	0.990525	0.936331	-0.0137345	1.18739	0.315883	0.24779	1.19874	0.30701	0.261524
ENSG00000077809	GTF2I	NA	NA	NA	3120.2	3997.5	3317.6	3563.6	4170.6	4162.5	3691.7	3596.2	3536.5	1772.6	0.877159	0.222592	-0.189089	0.964053	0.675571	-0.052815	1.09906	0.213272	0.136274
ENSG00000112306	RPS12	NA	NA	NA	7465.5	6034	7850.1	6677.4	6045.1	6489	6141.7	6869.1	4241.8	5145.7	1.11129	0.326177	0.152239	1.23747	0.234919	0.307395	1.11354	0.494958	0.155156
ENSG00000104852	SNRNP70	MS-	NA	NA	4765.5	4670.8	4857.2	3825.8	5021	4555.5	3239.6	3068.4	3408	1851.3	1.0665	0.483989	0.0928786	1.47113	0.000712127	0.556925	1.37941	0.06228	0.464046
ENSG00000104325	DECR1	MS+	NA	NA	1346	1734.6	1897.8	1998.3	2027.5	3120.6	3537.8	3534	2579.9	3053.7	0.69663	0.179636	-0.521535	0.515806	0.0226698	-0.955101	0.740429	0.163603	-0.433566
ENSG00000167969	ECI1	NA	NA	TE-	2524.3	2759.5	2913.2	2813	2530.1	3282.9	3026.7	3454.2	2694.1	10710.4	0.950267	0.60327	-0.0735957	0.893406	0.279455	-0.162612	0.940163	0.587631	-0.0890164
ENSG00000169564	PCBP1	NA	NA	NA	3866.9	4658.9	4127.7	4019.9	4304.9	3327.4	4226.9	4443.9	3287.9	3121.6	1.08593	0.422764	0.118934	1.0581	0.618581	0.0814759	0.97437	0.834937	-0.0374582
ENSG00000142798	HSPG2	NA	NA	TE-	1811.5	1973.4	1679.8	1326.8	1796	1613.1	1953.2	1638.8	2690.7	621	1.15389	0.218759	0.206504	0.869801	0.477513	-0.201242	0.7538	0.235316	-0.407746
ENSG00000101608	MYL12A	NA	NA	TE-	3706.4	2827.5	3252.7	3843.5	3309.1	2707.5	2948.5	2459.1	2324.3	3036.3	0.992546	0.955904	-0.0107945	1.26574	0.102161	0.339985	1.27525	0.152134	0.350779
ENSG00000105379	ETFB	NA	NA	TE-	4121.1	5073.6	4792	4782.2	4809.3	6621.2	6802.1	7088	5835	15655.1	0.8627	0.353978	-0.213069	0.709081	0.018155	-0.495977	0.821932	0.191443	-0.282908
ENSG00000100722	ZC3H14	NA	NA	TE+	963.8	1283.2	1035.2	872	1103.8	1144.6	1003.9	1021.6	1423.7	717.1	1.05185	0.697127	0.0729322	0.951583	0.758502	-0.0715986	0.904674	0.540845	-0.144531
ENSG00000172660	TAF15	NA	NA	NA	7374.3	7531.7	8154.1	6828.5	7045.2	7491.4	5687.7	4501.4	12057.8	1710.3	1.07933	0.143098	0.110143	1.03655	0.918802	0.0517945	0.960363	0.911922	-0.0583482
ENSG00000121774	KHDRBS1	NA	NA	NA	2549.6	2261.4	2776.5	2708.7	2866.8	3252.2	3159.4	2779.9	3727.2	2865.9	0.85951	0.133472	-0.218413	0.784927	0.111365	-0.349369	0.913226	0.441193	-0.130956
ENSG00000104131	EIF3J	NA	NA	TE+	3054	2446.9	2897.5	2911.9	2650.1	2484.1	2364.2	2687.7	2072.6	3587.7	1.04379	0.626018	0.0618248	1.17881	0.170335	0.237326	1.12936	0.237517	0.175501
ENSG00000117984	CTSD	MS+	NA	TE-	3707.6	4449.6	4178.3	4148.8	3997.7	5265.7	5442.1	5834.7	5516.7	7106.3	0.919722	0.486281	-0.12073	0.73454	0.00826104	-0.445087	0.798654	0.0957579	-0.324357
ENSG00000138760	SCARB2	NA	NA	NA	4499.9	5915.3	4313.2	5061.8	5490.7	5791.1	5456.4	3697.1	12731.1	1158.1	0.901172	0.406269	-0.150125	0.673003	0.480605	-0.571315	0.746808	0.57325	-0.42119
ENSG00000164904	ALDH7A1	NA	NA	NA	1530.7	1814.6	1971.3	1912.5	1792.7	2162.5	2129.8	1786.7	1575.2	570.7	0.906079	0.339238	-0.142291	0.968116	0.792354	-0.0467489	1.06847	0.559762	0.0955423
ENSG00000135900	MRPL44	MS+	NA	NA	1112.4	1249.4	1496.7	1412.4	1479.2	2572.3	2762.5	2309.9	2262.3	1608.2	0.706181	0.288396	-0.501891	0.526061	0.00560721	-0.926698	0.744938	0.234075	-0.424807
ENSG00000124608	AARS2	NA	NA	NA	1430.8	1983.7	1714.5	1622.6	1728.5	1590.4	1719.9	1346.2	1503.6	527.8	1.03794	0.737344	0.0537285	1.12239	0.395441	0.166578	1.08136	0.375249	0.11285
ENSG00000159140	SON	NA	NA	TE+	1202.7	1561.9	1427.5	1133.8	1407.1	1380.7	1314.1	1489.9	1496.6	923.4	1.06898	0.545336	0.0962307	0.974771	0.782858	-0.0368648	0.911873	0.305329	-0.133096
ENSG00000067560	RHOA	NA	NA	NA	3260	2171.3	3182.2	3447.4	3003.3	3490.5	3642	4406.5	2776.8	4120.8	0.866445	0.33877	-0.20682	0.795682	0.282631	-0.329736	0.91833	0.602934	-0.122915
ENSG00000115159	GPD2	NA	NA	TE+	1368.1	1728	1615	1554.3	1599.9	2510.2	2180.2	1998.7	2450	1342	0.831703	0.419157	-0.265859	0.710691	0.0208363	-0.492706	0.854501	0.418736	-0.226846
ENSG00000105568	PPP2R1A	NA	NA	NA	1323.5	1706.4	1521.3	1550.1	1528.1	1393.3	1513.5	1520.5	1147.2	1705.9	1.01782	0.841364	0.0254881	1.08849	0.49823	0.12233	1.06943	0.52554	0.0968418
ENSG00000147274	RBMX	NA	NA	NA	5059.5	5475.5	4342	4569.8	5016.7	4095.2	4139.7	2892.7	11440.1	1817.8	1.08736	0.403574	0.120836	0.805359	0.697972	-0.312295	0.740652	0.610549	-0.433132
ENSG00000115524	SF3B1	NA	NA	NA	1246.9	1667.7	1188.2	1080.8	1434.8	1252.5	1081.5	1377.9	1393.7	1132	1.08882	0.577973	0.122772	1.0648	0.674293	0.0905892	0.97794	0.853677	-0.0321824
ENSG00000145912	NHP2	NA	TC-	TE+	3814.2	3864.7	4462.5	4584.8	4866.1	5471.7	4159.3	4422	3425.7	2928.3	0.813625	0.0530539	-0.297564	1.01119	0.908554	0.0160591	1.24283	0.0715043	0.313623
ENSG00000120053	GOT1	NA	NA	NA	2539.7	2312.6	2201.5	2373.6	2153.6	2093	2479.8	2668	1988.3	2371.7	1.0655	0.3333	0.0915259	0.988467	0.911174	-0.0167352	0.927706	0.497123	-0.108261
ENSG00000023734	STRAP	NA	NA	NA	1914.2	1886.6	2081	1816.4	1716.9	1782.5	1678	2045.5	1404.9	3492	1.10648	0.0711601	0.145971	1.14691	0.307549	0.197749	1.03654	0.76981	0.051778
ENSG00000167815	PRDX2	NA	NA	NA	4508.2	4436.4	4241.2	4705.8	4124.4	3130.2	5076.4	6138.4	4897.7	5711.6	1.10245	0.469353	0.140719	0.818358	0.122637	-0.289195	0.742306	0.0847029	-0.429915
ENSG00000198171	DDRGK1	NA	NA	TE-	624.7	725.6	619.6	583.6	761.2	954.5	792.9	596.6	1102.7	528.5	0.856739	0.416664	-0.223072	0.790426	0.358742	-0.339297	0.922599	0.743483	-0.116225
ENSG00000197451	HNRNPAB	NA	NA	NA	4508.5	3973.9	4488.4	3757.1	3698.2	4442.5	4046	3050.5	5501.1	1889	1.09018	0.299179	0.124573	1.02962	0.879301	0.0421186	0.94445	0.780519	-0.0824541
ENSG00000116288	PARK7	NA	NA	TE-	4766.7	3739.3	4005.1	4683.2	4025	3304.6	3831	4523.8	2858.3	7781.4	1.04148	0.758919	0.0586362	1.11576	0.49904	0.158023	1.07132	0.692884	0.0993873
ENSG00000092531	SNAP23	NA	NA	NA	2628.2	3161	2920.2	2504.3	2843.5	3110.8	2422.6	3091.6	3199.7	2089.5	1.02965	0.738713	0.0421544	0.999484	0.996133	-0.000745224	0.970702	0.791902	-0.0428997
ENSG00000126602	TRAP1	NA	NA	NA	2071.9	2656.2	2007.1	2031.7	2178.4	1992.1	2028.8	1567.4	2282.5	1832.7	1.08594	0.483812	0.118941	1.1457	0.386463	0.196224	1.05503	0.662667	0.0772829
ENSG00000149792	MRPL49	NA	NA	NA	3954.8	3790.2	4704.4	4119.3	4074.6	6283.4	6111	5099.7	6330.8	3705.9	0.859926	0.459806	-0.217716	0.709711	0.0261734	-0.494696	0.825317	0.301895	-0.27698
ENSG00000174231	PRPF8	NA	NA	NA	1563.9	1910	1473.5	1301.7	1722.8	1334.1	1376.4	1190.2	1564.6	777	1.13509	0.359378	0.182806	1.19757	0.190567	0.26011	1.05504	0.685215	0.0773039
ENSG00000262814	MRPL12	NA	NA	TE-	889.1	984.5	1061.4	1005.2	1052.7	1247.4	1307.7	1125	1030.6	1032.7	0.887968	0.248476	-0.171421	0.847458	0.153206	-0.238787	0.954379	0.657362	-0.0673661
ENSG00000162736	NCSTN	NA	NA	NA	4423.6	4467.7	4798.6	5605.1	5075.7	6202.7	5841.5	5648.3	5522.5	2020.7	0.810845	0.0683344	-0.302502	0.804706	0.00224182	-0.313466	0.992429	0.909218	-0.0109642
ENSG00000101182	PSMA7	NA	RLR-	TE-	4806.1	2797.1	3433.4	3818.1	3262	2632.2	2594.2	2330.7	2984.5	1945	1.13635	0.562321	0.184411	1.39538	0.214545	0.480656	1.22794	0.218985	0.296245
ENSG00000089248	ERP29	NA	NA	NA	6485	6900.6	7604.4	6718.3	6116.9	7784.6	7147.2	6486.2	9821	4716.9	1.01795	0.845156	0.0256718	0.894928	0.511039	-0.160156	0.879144	0.466981	-0.185828
ENSG00000096696	DSP	NA	NA	NA	1304.5	1468	1419.9	1288.6	1441.1	1406.7	1209.3	976.7	1253.1	779.9	1.01354	0.794324	0.0194007	1.21904	0.0798377	0.285745	1.20276	0.0951208	0.266345
ENSG00000126254	RBM42	NA	NA	TE-	733.2	842.9	830.9	746.8	815.7	943	877	769.4	912.3	434.1	0.960686	0.655651	-0.0578624	0.940712	0.414049	-0.0881749	0.979208	0.817901	-0.0303125
ENSG00000070831	CDC42	NA	NA	NA	3342.7	3099.7	3353.7	3229.6	3637.5	4139	3555.2	5623.5	3417.1	4706.5	0.890061	0.261224	-0.168024	0.777727	0.320593	-0.362663	0.873791	0.5444	-0.194639
ENSG00000138069	RAB1A	NA	NA	NA	79.3	69.2	77.2	78.8	66.7	85.5	67	63.6	80.7	84.7	0.977056	0.796724	-0.0334864	1.06815	0.482581	0.0951137	1.09323	0.435755	0.1286
ENSG00000073584	SMARCE1	NA	NA	TE+	1871.6	2122.1	2106.1	1815.6	2159.6	2630.1	2171.4	2221.6	2745.8	1068.3	0.923471	0.557423	-0.114862	0.854457	0.191203	-0.22692	0.925268	0.585962	-0.112057
ENSG00000156675	RAB11FIP1	NA	NA	NA	1022.8	1171.8	1279.6	1263	1282.1	1485.8	1409.6	1136.7	1558.1	460.9	0.861892	0.146341	-0.214421	0.846457	0.233386	-0.240491	0.982092	0.873808	-0.0260693
ENSG00000093010	COMT	NA	NA	NA	1520	1393.2	1712	2268.4	1731.4	1349	1787.3	1468.7	1083.3	1216.4	0.864717	0.467525	-0.2097	1.06589	0.700673	0.0920534	1.23264	0.376218	0.301753
ENSG00000137133	HINT2	NA	NA	NA	3165.8	4328.2	4753.8	4531	4370.9	5896.8	6478.6	6755.1	4509.1	14239.2	0.827627	0.278089	-0.272948	0.690297	0.107714	-0.534711	0.834068	0.323667	-0.261763
ENSG00000137124	ALDH1B1	NA	NA	TE+	1035.3	1245.9	1267.6	1122.7	1205.2	1388.2	1373.1	1288.1	1291.6	2390.7	0.95498	0.632624	-0.0664581	0.897794	0.203086	-0.155544	0.940118	0.425655	-0.0890856
ENSG00000117632	STMN1	NA	RLR-	NA	9636.4	6896.3	6416.5	6754.9	6293.1	4059.9	4702.1	5919.2	3614.5	4106.8	1.34144	0.211812	0.423781	1.61208	0.0830092	0.68892	1.20175	0.422028	0.265139
ENSG00000147853	AK3	MS+	NA	NA	1031.8	1220.6	1197.6	1362.2	1307.3	1385.9	1962.1	1998.5	1927.3	1125.7	0.850718	0.0618277	-0.233248	0.585947	0.00249051	-0.771157	0.688768	4.42e-05	-0.537909
ENSG00000184363	PKP3	NA	NA	NA	1720.1	2019.5	1649.5	1647.5	1835	1673.7	1545.3	1577	1377.7	1539.4	1.04517	0.586109	0.0637361	1.19758	0.102901	0.260119	1.14582	0.0623367	0.196383
ENSG00000109180	OCIAD1	MS+	NA	TE+	1945.5	2018.1	2110.1	2030.2	2100.4	2421.8	3171.4	3042.3	3272.7	3809.3	0.926943	0.317634	-0.109448	0.640253	0.00028623	-0.643285	0.690715	0.0050513	-0.533837
ENSG00000114767	RRP9	NA	NA	NA	2856	2618.4	2776.8	2656.8	2942.9	2910	2305.9	2285.3	2734.1	2234.4	0.969623	0.495115	-0.0445043	1.1264	0.157301	0.171716	1.16169	0.0965767	0.21622
ENSG00000089157	RPLP0	MS-	NA	NA	3136.2	3803.1	2673.8	2625.1	2753.5	1720.6	1812.9	1804.8	2047.4	1891.6	1.35411	0.143657	0.437345	1.6969	0.0498854	0.7629	1.25315	0.276714	0.325555
ENSG00000087365	SF3B2	NA	NA	NA	2911.6	3681.6	3366.1	3062.7	3263.1	3571	3280.7	3308.9	3824.4	2799.3	1.00632	0.942299	0.00908222	0.956338	0.624329	-0.0644081	0.950336	0.497106	-0.0734903
ENSG00000130826	DKC1	NA	NA	NA	2559.1	2803.4	2480.8	2351.1	2626.9	4318.9	3487.2	3308.9	4105.2	1978.4	0.843647	0.514604	-0.245289	0.719483	0.0373271	-0.474968	0.852825	0.485709	-0.229679
ENSG00000114867	EIF4G1	NA	NA	NA	2095.3	1884	2005.5	1573.7	1635.5	1487.4	1254.6	1443.5	1387.9	1526.2	1.27428	0.00633235	0.349686	1.46471	0.0016384	0.550614	1.14944	0.0485584	0.200928
ENSG00000126267	COX6B1	NA	NA	TE-	2862.2	3822.7	3277.9	3275.7	3588.5	4337.9	3447.1	3657	3870.1	3318.5	0.889369	0.382129	-0.169146	0.907838	0.354739	-0.139493	1.02077	0.838712	0.0296534
ENSG00000119396	RAB14	NA	NA	NA	2959.5	3513.4	2811.6	2456.1	2685.3	2734.1	2343.6	2624.6	2953.1	1071.7	1.17891	0.146768	0.237453	1.17209	0.178645	0.229087	0.994218	0.942943	-0.0083657
ENSG00000071626	DAZAP1	NA	NA	NA	2366.8	3243.6	2939.4	2340.1	3108.8	3481	3181.8	3523.6	3567.8	2352.2	0.957435	0.780407	-0.0627533	0.832243	0.141316	-0.264923	0.869242	0.313967	-0.20217
ENSG00000171503	ETFDH	NA	NA	NA	1404.6	1426.6	1114.6	1268.3	1208.3	1417.4	1276.6	1174.2	1679	1270.8	1.0133	0.892251	0.0190649	0.955446	0.758131	-0.0657541	0.942903	0.672521	-0.084819
ENSG00000143569	UBAP2L	NA	NA	NA	1597.5	1270.9	1238.7	1395.9	1228.4	990.5	1182.3	1140.8	958.2	995	1.13619	0.374257	0.184204	1.25167	0.123903	0.323853	1.10164	0.470548	0.139648
ENSG00000124831	LRRFIP1	NA	NA	TE+	1910.2	1558.6	1563.5	1782.1	1818.7	1352.8	1351.7	1654.7	1234.2	1058.1	1.01589	0.896982	0.0227406	1.1867	0.197995	0.24695	1.16814	0.291995	0.224209
ENSG00000166411	IDH3A	NA	NA	NA	3371.6	5547.2	3879.6	3242.8	4208.9	4388.7	3929	5754	4204.6	6972.1	1.08091	0.697251	0.112246	0.92157	0.697834	-0.117834	0.852588	0.376223	-0.230079
ENSG00000114021	NIT2	NA	NA	NA	1484	1625.9	1923.5	2197.4	1695.1	1724.2	1975.3	2261.4	1067.2	6033.7	0.896149	0.405359	-0.158189	0.949	0.831564	-0.0755203	1.05898	0.810158	0.0826692
ENSG00000249915	PDCD6	NA	NA	TE-	1961.4	1861.2	2592.5	2266.4	1943.4	2600.1	2125.5	2379.1	1590.5	3456.7	0.942026	0.68157	-0.0861619	1.0525	0.760084	0.0738219	1.11727	0.473123	0.159984
ENSG00000197444	OGDHL	MS+	NA	NA	596.9	790.7	797.9	752.3	757.6	1448	1352.6	1458.4	1065.6	795.5	0.738869	0.38241	-0.43661	0.563767	0.0225789	-0.826829	0.763014	0.323252	-0.390219
ENSG00000179041	RRS1	NA	NA	NA	1699	1728.6	1722	1430.8	1655.4	2062.5	1704	1338.6	2204.5	1223.6	1.00017	0.998853	0.000252163	0.981418	0.908846	-0.0270599	0.981247	0.921685	-0.0273121
ENSG00000159423	ALDH4A1	NA	NA	NA	1826.5	2377.6	2154.4	2187.6	2355.5	3603.3	3354	3811	2370.5	1787.9	0.780529	0.313392	-0.357476	0.666824	0.117092	-0.584622	0.854323	0.494457	-0.227146
ENSG00000139613	SMARCC2	NA	NA	NA	2295.2	2545.6	2685.5	2180	2610	2795.9	2633	2391.6	3093.1	1583.7	0.992143	0.931674	-0.0113796	0.927147	0.46141	-0.10913	0.934489	0.55471	-0.0977507
ENSG00000101444	AHCY	NA	NA	NA	4179	3226	4075.3	3736.7	2930.6	3031.4	3360.2	3568.1	2331.5	5129.3	1.18369	0.208513	0.243297	1.2398	0.206996	0.310107	1.0474	0.768024	0.0668104
ENSG00000243678	NME1-NME2	NA	NA	NA	12794.6	9972.8	9285.3	9983.6	8142.3	7765	8996.1	11528	9463.6	16578.7	1.23799	0.194573	0.308001	1.06886	0.633548	0.096075	0.863384	0.259178	-0.211926
ENSG00000198900	TOP1	NA	NA	TE+	2904.8	3441.8	2666	2366.3	2919.3	2760.6	2934.9	2600.6	3718.6	1393.5	1.12011	0.323442	0.163636	0.973903	0.852552	-0.0381493	0.869474	0.357708	-0.201785
ENSG00000047849	MAP4	NA	NA	NA	28.2	32.4	28.8	24.6	34.8	26.1	26.5	30.5	22.8	63.3	0.944428	0.781912	-0.0824879	1.3323	0.0546273	0.413914	1.41069	0.230472	0.496402
ENSG00000106541	AGR2	NA	RLR-TC+	TE-	3118.8	3483.7	4210	4203.5	3916.8	4793.9	2993.5	2602.5	4188	396.5	0.837257	0.167315	-0.256258	1.10512	0.587205	0.144204	1.31993	0.147656	0.400462
ENSG00000169100	SLC25A6	NA	NA	NA	5146.4	5851.7	4648.9	4304.4	4904.7	4101.2	4662.3	3943.9	6670	4448.9	1.17556	0.149098	0.233343	1.02427	0.898912	0.0346004	0.87131	0.511106	-0.198743
ENSG00000166347	CYB5A	NA	NA	NA	2580.2	2913.9	3714.3	3425.9	3438.8	4797	3013.5	3651.1	2444.7	8070.9	0.789628	0.22773	-0.340756	1.01088	0.948908	0.0156103	1.2802	0.216446	0.356366
ENSG00000173599	PC	NA	NA	NA	1198	1748.4	1170.6	981	1408.9	1170.4	1104.2	1069	1194.6	661.2	1.15636	0.463069	0.209595	1.22246	0.314669	0.289787	1.05716	0.662162	0.0801923
ENSG00000160049	DFFA	NA	NA	NA	1067.8	969.1	948.2	1166.5	1046.4	901.2	913.3	911.5	654.1	1450.9	0.958576	0.649522	-0.061036	1.2042	0.17919	0.268079	1.25624	0.141161	0.329115
ENSG00000100575	TIMM9	NA	NA	TE+	3800.7	4066.9	4285.8	4534.4	4330.2	4562.3	4554.2	5515.5	4267.3	8890.8	0.905153	0.0744741	-0.143766	0.847695	0.184705	-0.238383	0.936521	0.50772	-0.0946169
ENSG00000139428	MMAB	NA	NA	NA	2391.6	2998.2	2723.4	2825.6	2424.5	3074.6	2485	2324.3	2024	4271.8	0.974594	0.798336	-0.0371272	1.1873	0.130834	0.247689	1.21825	0.106688	0.284816
ENSG00000111142	METAP2	NA	NA	NA	4526.9	2949.4	3890.9	3732.6	3658.9	3019.8	2560.5	2932.5	2022.1	1447.2	1.09181	0.578262	0.126727	1.51258	0.0882393	0.597013	1.38538	0.0514206	0.470286
ENSG00000049860	HEXB	NA	NA	TE-	2165.8	2796	2990.9	3750	3510.4	3906.1	3130.4	3102.3	3207.6	5253.5	0.712193	0.0333724	-0.48966	0.84242	0.182879	-0.247388	1.18285	0.0304872	0.242272
ENSG00000155130	MARCKS	NA	NA	NA	1947.5	1901.1	1886.2	1588	2204.9	1988.5	1920.6	2709.9	3334.9	1285	0.99194	0.939502	-0.0116757	0.719964	0.210634	-0.474004	0.725814	0.210211	-0.462328
ENSG00000170606	HSPA4	MS-	NA	TE+	1613.1	1605.7	1618.6	1680.4	1589	1250.8	1234.5	1153.8	1073.5	1643.8	1.07017	0.503379	0.0978452	1.39737	0.00975839	0.482709	1.30574	0.101165	0.384864
ENSG00000158710	TAGLN2	NA	NA	TE+	1109.9	897.6	937.7	1104.7	1002.5	847.4	1332.1	1834.4	994.2	11183.4	0.996819	0.976336	-0.00459722	0.707862	0.234501	-0.498461	0.710121	0.236461	-0.493863
ENSG00000023318	ERP44	NA	NA	NA	2499.8	3498.1	3953.4	3661.1	3615.9	4558.9	5309.1	4805.2	4126.9	4554.8	0.840773	0.306072	-0.250213	0.698768	0.0627638	-0.517114	0.831103	0.157147	-0.266901
ENSG00000115457	IGFBP2	NA	NA	TE-	2956.2	2792.9	3436	1898.5	2552.9	3132.1	2830.8	2893	3143.6	1210.4	1.2112	0.27712	0.276432	1.03583	0.657452	0.0507843	0.855211	0.35279	-0.225647
ENSG00000136450	SRSF1	NA	NA	NA	7585.9	7601.2	4081	4077.4	6002.5	3564.3	3451.2	3350.2	10645.1	2154.4	1.41218	0.259569	0.497927	1.10441	0.836059	0.143277	0.782059	0.658622	-0.35465
ENSG00000119711	ALDH6A1	MS+	NA	TE+	1902.7	2556.9	2583.1	2326.2	2597.8	3504.6	4053.9	3481.3	3832.1	4036.6	0.835572	0.344038	-0.259164	0.619558	0.00808866	-0.690689	0.741478	0.0933527	-0.431525
ENSG00000076043	REXO2	NA	NA	TE-	5630.9	4654.6	6166.7	6872.1	5503.7	5811.6	5761.6	5806.6	3815.1	2585.9	0.904593	0.394392	-0.144659	1.06948	0.67909	0.0969155	1.18228	0.306177	0.241574
ENSG00000116473	RAP1A	NA	NA	NA	55.5	79.4	73.7	92.3	90.1	106.4	110.4	123.5	95.8	73.6	0.722299	0.0445408	-0.469332	0.632696	0.0203572	-0.660415	0.875948	0.236163	-0.191083
ENSG00000030582	GRN	NA	TC+	TE-	1735.9	2876.9	1433.8	1383.6	2121.7	1906.6	1614.9	3460.5	2067.3	1896	1.11728	0.696235	0.159989	0.846543	0.634478	-0.240345	0.757683	0.414724	-0.400334
ENSG00000108468	CBX1	NA	RLR-	NA	3019.8	3795.1	3398.8	2603	3623.3	4284.9	3182.6	4883.1	3686.2	3280	0.971697	0.866273	-0.0414218	0.869111	0.426683	-0.202388	0.894426	0.58777	-0.160967
ENSG00000205323	SARNP	NA	NA	NA	5048	4874.6	4108.8	3621.1	4522.3	4529.5	3802.2	3792.5	5939.1	2101.6	1.1072	0.339095	0.146912	1.03677	0.845017	0.052092	0.936389	0.738366	-0.0948203
ENSG00000125743	SNRPD2	NA	RLR-	TE-	4580.9	5599.1	5258.6	4385.3	5450.9	7032.6	5965	7371.6	6039.7	5192.5	0.915216	0.609764	-0.127815	0.796778	0.084389	-0.327751	0.870589	0.414089	-0.199936
ENSG00000127483	HP1BP3	NA	NA	NA	3959	4711.1	3575.1	3729.2	4806.1	4344.4	4644	4984.5	5522.6	1241.4	0.950736	0.667488	-0.0728827	0.808205	0.0870153	-0.307206	0.850083	0.136481	-0.234324
ENSG00000179091	CYC1	MS+	NA	TE-	3207.8	3562.4	3668.3	3476.3	3419.9	4961.4	5571.5	4499.6	4955.9	3778.3	0.880321	0.450624	-0.183898	0.69465	0.0242691	-0.525643	0.789086	0.163592	-0.341745
ENSG00000104774	MAN2B1	NA	NA	NA	870.1	936.3	1005.1	1195.3	1015.5	1067	1148.1	1255.1	826.8	1136.9	0.85774	0.0846718	-0.221388	0.870433	0.393844	-0.200194	1.0148	0.917016	0.0211937
ENSG00000174775	HRAS	NA	NA	TE-	1889.1	1905	2349.1	2171.7	2240.8	2868.7	2742.8	3227.6	2060.6	2651.1	0.843707	0.239102	-0.245186	0.764936	0.195779	-0.386589	0.906637	0.575204	-0.141403
ENSG00000128928	IVD	NA	NA	NA	4165.9	4568.9	4533.4	4516.7	4568.4	7175.1	5487.9	5269	4657.3	6527.2	0.815992	0.373555	-0.293372	0.860778	0.0835011	-0.216287	1.05488	0.782816	0.077085
ENSG00000108179	PPIF	NA	NA	NA	8387.4	8635.3	10655.8	10872	9525.8	9827.1	9952.2	9548.1	8797.2	11796.1	0.915752	0.376156	-0.126972	0.978125	0.812647	-0.0319088	1.06811	0.294231	0.095063
ENSG00000165092	ALDH1A1	NA	NA	TE-	3636.2	2394.1	2692.8	2729.4	1966.8	1776	2116	2399.1	2248.9	621.3	1.34778	0.193065	0.430585	1.28964	0.21946	0.366964	0.95686	0.774586	-0.0636205
ENSG00000077097	TOP2B	NA	RHR+	TE+	2068.3	2574.7	2042.5	1892.5	2440.8	2174.9	2009.7	1766.2	2940.6	1007.4	1.02724	0.813684	0.0387769	0.995385	0.980956	-0.00667417	0.968987	0.8714	-0.045451
ENSG00000167005	NUDT21	NA	NA	TE+	3315.5	3405.1	4902.4	4688.2	4005.2	5144.3	4337.6	4272.4	1984.3	3824.6	0.839952	0.304586	-0.251622	1.0971	0.733477	0.133694	1.30615	0.297793	0.385316
ENSG00000138028	CGREF1	NA	NA	NA	1165.1	1244.3	1153.1	1098.4	1311.4	1447	886.2	1040.2	1112.4	1408.6	0.923693	0.438539	-0.114514	1.17234	0.104586	0.229388	1.26919	0.0986055	0.343903
ENSG00000164104	HMGB2	NA	NA	NA	4874.3	3320.9	3776.3	4517	3984.9	3252.9	4626.2	4847.6	2950.7	1577.9	1.01844	0.908583	0.0263539	0.96354	0.851984	-0.0535839	0.946098	0.769503	-0.0799378
ENSG00000073111	MCM2	NA	NA	NA	855.7	989.3	872.9	806.5	890.9	650.4	783.4	593.1	650.7	508.5	1.15764	0.2224	0.211183	1.34072	0.0343348	0.423004	1.15815	0.304646	0.211821
ENSG00000176055	MBLAC2	NA	NA	NA	913.6	823.7	772.7	918.1	887.1	1033.4	1079.1	736.7	1083.8	781	0.884239	0.145613	-0.177492	0.865637	0.379085	-0.208167	0.978963	0.880983	-0.0306743
ENSG00000259494	MRPL46	NA	NA	NA	2099.6	2051	2439.1	2406.9	2325.2	3128.9	3109.4	2802.9	2493	2757.7	0.838278	0.235283	-0.2545	0.783993	0.0558544	-0.351087	0.935243	0.594752	-0.0965865
ENSG00000107164	FUBP3	NA	NA	NA	933.3	1299.2	1288.9	1052.8	1169	1424.9	1211.9	1021.3	1213.4	610.8	0.96564	0.810435	-0.0504424	1.0217	0.866223	0.0309752	1.05806	0.63378	0.0814176
ENSG00000145425	RPS3A	NA	NA	NA	2647	2596.2	2324.3	1978.9	2351.3	1709.4	2041.2	1640.2	1613.5	1324.4	1.25298	0.0930874	0.325364	1.42921	0.0139986	0.515213	1.14064	0.349288	0.18985
ENSG00000133703	KRAS	NA	NA	NA	1366.8	1288.7	1656.7	1494.4	1513.7	2048.4	1914.6	2300.2	1413.4	1857.1	0.852803	0.321268	-0.229715	0.766177	0.223877	-0.38425	0.898422	0.580574	-0.154534
ENSG00000101811	CSTF2	NA	NA	NA	2320.6	2525.3	3046.2	2926.2	2919.4	3603.7	3476.3	3273.4	3167.5	4521.4	0.835205	0.173103	-0.259798	0.795799	0.0724893	-0.329524	0.952819	0.574677	-0.0697254
ENSG00000105655	ISYNA1	NA	NA	NA	3016.8	1984	2465.7	2053.8	1943.5	1512.2	1883	2182	1217.1	631.5	1.3552	0.148151	0.438511	1.41355	0.152619	0.499321	1.04305	0.832004	0.0608098
ENSG00000213719	CLIC1	NA	NA	TE-	2041.6	2285.9	2047.7	2709.6	2319.4	1593.1	1830.3	2190.8	1060.9	4561.3	0.962716	0.827576	-0.0548182	1.25447	0.324094	0.327074	1.30305	0.333344	0.381892
ENSG00000111641	NOP2	NA	NA	NA	2197.9	2196.3	2369.4	2098.8	2163.4	2569.9	3133.7	2561.1	2661.6	1920.7	0.989974	0.895734	-0.0145378	0.809392	0.0831972	-0.30509	0.817589	0.0938595	-0.290552
ENSG00000108582	CPD	NA	NA	TE+	1334.7	1862.5	1593	1479.2	1622.8	1613.7	1479.1	1381.7	1832.4	1169.3	1.0158	0.888414	0.022614	1.02067	0.882315	0.029514	1.00479	0.962551	0.0069
ENSG00000126953	TIMM8A	NA	NA	TE+	1655.8	1861.2	2099.3	2391.1	2128.6	2513.7	2793.9	2774.4	1967.5	12206.1	0.798518	0.0517406	-0.324602	0.745283	0.128376	-0.424141	0.933332	0.614371	-0.0995384
ENSG00000133884	DPF2	NA	NA	NA	1017.4	1032.1	811.1	754.7	969	1045.4	863.9	875.5	1200.9	314.9	1.03304	0.800241	0.0469006	0.972894	0.851311	-0.0396456	0.941775	0.706692	-0.0865462
ENSG00000256269	HMBS	NA	RLR-	TE-	1782	1310.5	1544.6	1965.3	1646.2	1057.3	1088	1476.1	619.4	4567.2	0.99321	0.974021	-0.00982895	1.4566	0.181787	0.542609	1.46656	0.245085	0.552438
ENSG00000004142	POLDIP2	NA	NA	TE-	2506	3241.1	3467.6	2845.4	2920.1	4730.6	4041.3	4218.9	4279.4	4702.4	0.877917	0.577353	-0.187844	0.734848	0.0549866	-0.444482	0.837036	0.384226	-0.256638
ENSG00000168275	COA6	NA	NA	NA	2807	3522	3949	4233.1	4178.2	4518.9	4864	5458.6	3953.6	6789.5	0.794883	0.10648	-0.331185	0.719939	0.0770443	-0.474052	0.905717	0.414468	-0.142867
ENSG00000148943	LIN7C	NA	NA	TE+	2359.5	2276.4	2639.8	2880.7	2757.7	3114	2528.6	2323	2655	1881.4	0.831281	0.0316264	-0.266593	0.96924	0.62739	-0.0450736	1.16596	0.0437168	0.221519
ENSG00000159231	CBR3	NA	RLR-	TE-	245.8	254.6	193.8	219.6	237.4	215.2	226.2	252.7	207.1	111.2	1.03273	0.744389	0.0464608	1.01195	0.912248	0.0171428	0.979883	0.777265	-0.029318
ENSG00000128050	PAICS	NA	NA	TE+	1290.5	1107	1126.6	1256.8	1028.7	960.4	1152.3	1196	978.9	1853.7	1.08571	0.441876	0.118636	1.05918	0.498787	0.0829463	0.975565	0.820842	-0.03569
ENSG00000160213	CSTB	NA	NA	TE-	3788.7	3510.8	3613.6	4325.9	3060.8	2504.7	3367.3	3753.3	2231.1	4009.7	1.10329	0.593351	0.141814	1.16696	0.372654	0.22276	1.05771	0.811868	0.0809461
ENSG00000132676	DAP3	MS+	NA	NA	563.6	703.1	705.4	606.1	667.5	960.4	969.9	856.8	1044.7	1086.3	0.882766	0.521258	-0.179896	0.686808	0.0147731	-0.542022	0.778018	0.182339	-0.362125
ENSG00000106772	PRUNE2	MS-	RLR-TC-	TE+	1149.4	1242.3	1338.1	1413	1306	1259.6	803.4	758.6	749.1	728.1	0.937465	0.309151	-0.0931626	1.61386	0.00831526	0.690519	1.72152	0.00299033	0.783681
ENSG00000180817	PPA1	NA	NA	NA	3565.1	2288.6	3098.1	3917.5	2847.2	2514.2	3014.4	3342	1868	6737.7	0.964748	0.856304	-0.051776	1.08844	0.698999	0.122267	1.12822	0.598604	0.174043
ENSG00000187109	NAP1L1	NA	NA	TE+	2756.6	1676.8	1858.1	1738	1531.1	1381.4	1438.7	1071.6	1322.3	1299.8	1.35287	0.238201	0.436018	1.64157	0.122628	0.715081	1.21341	0.142894	0.279062
ENSG00000128609	NDUFA5	NA	NA	NA	2374	3011.9	3295.1	3259.3	3051.2	5443.6	5392.3	4257.6	4925.8	3356.5	0.738551	0.312127	-0.437231	0.59558	0.0108969	-0.747632	0.806418	0.348629	-0.310401
ENSG00000185608	MRPL40	NA	NA	TE-	3126.4	3131.2	3576	3593.3	3422.5	3979.5	3912.2	3406.5	3807.1	3604.2	0.894346	0.157028	-0.161095	0.883856	0.114981	-0.178118	0.988271	0.856513	-0.0170221
ENSG00000005022	SLC25A5	NA	NA	NA	878.6	1081.3	832.1	826.3	944.2	780.5	922.8	914.7	1373.1	1521.5	1.09447	0.434132	0.130236	0.869619	0.471963	-0.201544	0.794556	0.281181	-0.33178
ENSG00000124214	STAU1	NA	NA	NA	1993.4	2184.6	1631.1	1548.1	1835.2	1739.2	1658.3	1939.2	1990.7	2026.7	1.13404	0.299376	0.181467	1.03953	0.724663	0.055931	0.916664	0.311544	-0.125536
ENSG00000099968	BCL2L13	NA	NA	NA	507.9	634.4	658.4	804.5	756.7	846.9	960.7	925.6	761.5	585.3	0.747768	0.0298842	-0.419337	0.680074	0.0242942	-0.556236	0.909472	0.325489	-0.136899
ENSG00000163346	PBXIP1	NA	TC+	TE-	1064.4	956.6	993.7	859.3	936.2	1251.5	1226.3	954.1	1100.2	573.9	0.989399	0.937896	-0.0153751	0.918948	0.382181	-0.121945	0.928794	0.620424	-0.10657
ENSG00000120948	TARDBP	NA	NA	NA	1342.1	1811.3	1563.2	1389.2	1734.3	1529.9	1557.1	1536.6	1660.8	967.8	1.01358	0.907044	0.0194621	0.992029	0.935696	-0.0115464	0.978736	0.777154	-0.0310084
ENSG00000168924	LETM1	NA	NA	NA	2413.4	3168.3	2574.8	2422.9	2472.4	2989.3	3002.7	2503	4724.5	4013.8	1.03448	0.772834	0.0489127	0.797296	0.41658	-0.326812	0.770718	0.365698	-0.375725
ENSG00000127314	RAP1B	NA	NA	NA	3902.7	3440.7	5108.8	4626.1	4297	5585	5483.2	5410.6	4903	4696	0.858293	0.341096	-0.220458	0.788274	0.142692	-0.343232	0.91842	0.392299	-0.122774
ENSG00000173473	SMARCC1	NA	NA	TE+	564.1	704.6	817.7	674.7	742.4	763.1	683.6	573.2	822.5	281.2	0.956976	0.720217	-0.0634447	1.00341	0.982747	0.00491785	1.04853	0.696349	0.0683626
ENSG00000142657	PGD	NA	NA	NA	1122.7	1255.6	953.3	1023.2	1065.7	814.6	845.3	916.2	1009.7	954.9	1.14744	0.290232	0.198422	1.20222	0.154714	0.265704	1.04774	0.658269	0.0672822
ENSG00000113575	PPP2CA	NA	NA	NA	1276.4	1208.9	1559	1510.8	1263.9	1410	1530.9	1811.7	1026.6	3137.2	0.966449	0.737612	-0.0492342	0.925639	0.699578	-0.111479	0.957773	0.818646	-0.0622449
ENSG00000112118	MCM3	NA	NA	NA	748.4	780	748.7	814.9	801.6	588.3	800.2	596.2	553.5	455.1	1.03279	0.774977	0.0465499	1.1678	0.287343	0.223798	1.13072	0.466818	0.177248
ENSG00000112514	CUTA	NA	NA	TE-	3203.2	2581	2700.9	3589.1	2907.5	2532.5	2760	2498.6	1920.7	2666.3	0.93975	0.648821	-0.0896505	1.18188	0.240816	0.241088	1.25766	0.198113	0.330739
ENSG00000121390	PSPC1	NA	NA	NA	1845.2	2252	1826	1602.3	1988.6	2244.9	2178.9	2139.6	3195.4	948.5	1.01498	0.906904	0.0214464	0.788299	0.261662	-0.343185	0.776667	0.24749	-0.364631
ENSG00000079689	SCGN	NA	NA	TE+	2221.7	2673.4	2651.5	3294.9	3038.4	2876.7	3256.5	2887.5	3080	590.9	0.819392	0.0457879	-0.287374	0.818148	0.0418222	-0.289566	0.998482	0.978395	-0.00219136
ENSG00000109814	UGDH	NA	NA	NA	1295.6	1241.7	997.1	1098.3	1258.8	834	990.7	811.5	1115.4	434.2	1.10758	0.502433	0.147412	1.21141	0.181806	0.276683	1.09374	0.584307	0.129272
ENSG00000111605	CPSF6	NA	NA	TE+	1177.7	1175.9	1421	1287.1	1301.7	1605.2	1390.2	1079	1060.3	704.5	0.9	0.351809	-0.152003	1.06944	0.578369	0.0968599	1.18827	0.211358	0.248863
ENSG00000082212	ME2	NA	NA	TE+	1231.4	1875.3	1396.2	1327.3	1526.7	1743	1824.7	1762.6	1997.4	1786.7	0.97953	0.898177	-0.0298382	0.806292	0.194738	-0.310625	0.823142	0.0926621	-0.280787
ENSG00000143321	HDGF	NA	RLR-	TE-	3654.7	2427.9	3087.7	3440.3	3331.6	2719.9	2582	3263.7	1909.5	4691.7	0.966129	0.813116	-0.0497128	1.18247	0.422369	0.241805	1.22393	0.284373	0.291518
ENSG00000131051	RBM39	NA	NA	NA	2702.8	2887.2	2347.3	2032.9	2493.7	1958.9	2067	1672.1	2254.1	1323.4	1.22385	0.103834	0.291431	1.32438	0.0504218	0.405322	1.08214	0.531089	0.113891
ENSG00000167378	IRGQ	NA	NA	NA	1067.8	1030.1	1092.5	1167.8	1054.4	940.3	1193.3	1001.9	918.4	843.3	1.00882	0.902445	0.0126718	1.02467	0.785465	0.0351537	1.01571	0.883995	0.0224819
ENSG00000172115	CYCS	NA	NA	NA	6235	4549.7	5346.8	4486.5	4675.7	5395.6	5816	5864.9	5652.5	7736.7	1.1081	0.414591	0.148088	0.93066	0.497714	-0.103674	0.83987	0.0722694	-0.251762
ENSG00000138814	PPP3CA	NA	TC-	TE+	3202.3	2907	3037.7	2782.4	2742.9	2657.7	2004.2	2472	1562.6	2709	1.11781	0.0474898	0.160669	1.5147	0.047462	0.599037	1.35507	0.109884	0.438368
ENSG00000084623	EIF3I	NA	NA	TE-	1416.6	1645	1582.2	1457.3	1420.4	1531.4	1391.8	1813.5	1069.7	2384.6	1.05323	0.379556	0.0748216	1.08627	0.632726	0.119381	1.03137	0.85565	0.0445598
ENSG00000239672	NME1	NA	NA	NA	1842.4	1669.8	1579.2	1833.1	1571.8	1332.3	1452.3	2155.5	1490.5	3195.9	1.07477	0.52258	0.104028	0.998647	0.993107	-0.00195386	0.929172	0.683023	-0.105982
ENSG00000117758	STX12	NA	NA	NA	1905.2	1984.4	1514.8	1678.9	1632.4	1805.6	2108.5	1717.4	3486.2	1127.1	1.05619	0.586025	0.0788644	0.739104	0.357917	-0.436151	0.699785	0.305363	-0.515016
ENSG00000120265	PCMT1	NA	NA	NA	3649.7	3469.5	3107	3395	3254.5	3015	3218.9	3473.6	2584.2	2602.6	1.05812	0.396024	0.0815031	1.10235	0.374917	0.140587	1.0418	0.686059	0.0590834
ENSG00000135387	CAPRIN1	NA	NA	NA	3949.2	3689.9	4725.8	3691.4	3589.3	3896.2	3240.4	3691.6	3160.4	3914.7	1.10629	0.330679	0.14573	1.22517	0.119416	0.292981	1.10746	0.147972	0.147251
ENSG00000182944	EWSR1	NA	NA	TE-	4718.2	3435	3726.9	3713.3	4415.7	3244.6	2911.8	2515.9	4802.1	1533.2	1.04453	0.760348	0.062858	1.16132	0.541936	0.215769	1.11181	0.660992	0.152911
ENSG00000134248	LAMTOR5	NA	NA	TE-	2952.1	2722.3	3870.9	3781.2	3431.3	3672.7	3350.7	3201.2	2243.5	2425.1	0.876906	0.330603	-0.189505	1.08526	0.639064	0.118041	1.2376	0.174715	0.307547
ENSG00000138768	USO1	NA	NA	TE+	850.4	1253.7	1125.6	1113.5	1117.8	871.6	871.9	774.7	801.8	545.1	1.04086	0.785729	0.057783	1.31911	0.153679	0.399561	1.26732	0.102525	0.341778
ENSG00000100604	CHGA	NA	NA	TE+	2102.1	2938.5	2434.8	2128.7	1849.3	2205.1	1673.9	1657.3	1674.5	723.4	1.20901	0.211641	0.27382	1.49338	0.0771698	0.578579	1.23521	0.0678566	0.304759
ENSG00000173113	TRMT112	NA	NA	NA	2036.8	1381.9	2005	2017.5	1674.1	1554.8	1744.4	1442.6	1220.5	1260.1	1.03379	0.829423	0.0479496	1.23056	0.272103	0.299317	1.19033	0.246013	0.251367
ENSG00000138744	NAAA	MS-	NA	TE-	2118.9	2197.1	2295.3	2524.6	2240.8	2487	1370.3	1256.9	1333.1	1129.4	0.911602	0.123286	-0.133525	1.66939	0.000328514	0.739324	1.83128	0.00286354	0.872849
ENSG00000213024	NUP62	NA	NA	NA	939	1053.9	1204.2	1034.9	1110.1	1176.3	1079.5	1145.9	1076.1	1302.5	0.962605	0.666106	-0.0549842	0.968378	0.700605	-0.0463578	1.006	0.896311	0.0086264
ENSG00000111667	USP5	NA	NA	NA	1761	1866.8	1797.2	1816	1725.9	1425.2	1747	1725.3	1310.3	1580.8	1.09219	0.324667	0.127219	1.13432	0.268407	0.181828	1.03858	0.756519	0.0546087
ENSG00000006451	RALA	NA	NA	NA	2109.4	1840.7	2111.4	2157.4	2197.6	2680.9	2318.3	2190.6	3141.1	1241	0.86151	0.185424	-0.21506	0.792353	0.211394	-0.335785	0.919725	0.589761	-0.120725
ENSG00000205581	HMGN1	NA	NA	TE-	4049.1	4460.6	3966.7	3605.5	4798.1	3861.8	2975.6	4845.2	4157.6	1573.1	1.0172	0.870691	0.0246074	1.04157	0.79391	0.0587665	1.02396	0.891998	0.0341591
ENSG00000114302	PRKAR2A	NA	NA	NA	1213.5	1492.8	1395.3	1429	1487.4	1395.9	1297.9	1137.8	1306.3	1125.2	0.95114	0.48711	-0.0722707	1.0961	0.299417	0.132377	1.15241	0.0550291	0.204648
ENSG00000166128	RAB8B	NA	NA	NA	817.7	954.6	744.7	663.7	970.9	898.8	665.7	782.1	697.6	302.8	0.993526	0.963516	-0.00936967	1.17321	0.173245	0.230459	1.18085	0.296908	0.239828
ENSG00000213516	RBMXL1	NA	NA	TE+	28.4	40.4	27.1	36.8	36.1	36.3	24	21.9	45.1	25.3	0.878205	0.404904	-0.18737	1.05385	0.859767	0.0756643	1.2	0.498922	0.263034
ENSG00000143368	SF3B4	NA	NA	NA	1239.3	1325.9	1747.5	1588.8	1630.5	2034	1695.5	1932.7	1329.3	2512.8	0.820951	0.213309	-0.284633	0.869934	0.413577	-0.201021	1.05967	0.685736	0.0836112
ENSG00000101138	CSTF1	NA	NA	NA	1208	1372.5	1520.4	1344.1	1456.8	1707.8	1464.4	1590.3	1032.8	1797.2	0.909553	0.38912	-0.136771	1.00328	0.982823	0.00472183	1.10305	0.528059	0.141493
ENSG00000160124	CCDC58	NA	NA	NA	2826.2	3564.9	3507.6	3812.5	3310.8	3832.9	4232.3	4914.2	3109.6	9232	0.903479	0.300459	-0.146437	0.807655	0.273126	-0.308189	0.893939	0.50287	-0.161752
ENSG00000105819	PMPCB	NA	NA	NA	866.4	1302.4	1179.2	1115.9	1193.5	1103.7	1255.9	1012.8	1110.2	708.2	0.980926	0.88405	-0.0277832	0.990855	0.94869	-0.0132541	1.01012	0.891597	0.014529
ENSG00000142864	SERBP1	NA	NA	TE+	3384.4	3485.7	3270.3	3107.2	3111	2686.5	2664.2	2961.2	2282.4	2654.2	1.13877	0.0826896	0.187476	1.28233	0.0522336	0.358766	1.12607	0.248068	0.171291
ENSG00000151176	PLBD2	NA	NA	TE-	1954.6	2062.7	2191.7	2683.5	2457.7	2884.8	2030.2	2143.2	1559.4	866.1	0.773611	0.0213753	-0.37032	1.08307	0.47685	0.115121	1.40001	0.0296873	0.485441
ENSG00000132780	NASP	MS-	TC-	TE+	3247.3	2820.1	2949.8	3057.4	2795.8	2032	2190	2193.3	1476.2	3295.1	1.14356	0.34848	0.193532	1.5389	0.0291885	0.621902	1.34571	0.162228	0.42837
ENSG00000143819	EPHX1	MS+	NA	NA	1011.1	1602.6	1230.3	1443	1452.6	1336.6	2794.1	2830.5	2718.4	813.4	0.908275	0.534292	-0.138799	0.460746	0.0108278	-1.11796	0.507276	1.17e-05	-0.979158
ENSG00000174444	RPL4	NA	NA	NA	3230.2	2883	2446.4	2808.7	2618.7	1753.9	2562.8	2155.4	1982.1	2167.6	1.19193	0.317472	0.253298	1.2775	0.099982	0.353318	1.07179	0.691672	0.100019
ENSG00000163191	S100A11	NA	TC+	TE-	5256.7	3866	3362	4058.8	3408.6	2377	3484.2	5114	1788.7	1630.4	1.2682	0.306322	0.342786	1.20197	0.571872	0.265396	0.947771	0.877497	-0.07739
ENSG00000147140	NONO	NA	NA	TE-	2853.8	3292.6	2503.1	2201.6	3101	2781.1	2440.7	2715.2	3222.9	2031.8	1.06999	0.61764	0.097601	1.03231	0.79413	0.0458731	0.96478	0.792271	-0.0517279
ENSG00000113648	H2AFY	NA	NA	NA	2629.8	3410.2	2509.4	2253.5	3051.8	2875	2488.8	2278	3394.1	1471.8	1.04512	0.757758	0.0636694	1.04761	0.785429	0.0670949	1.00238	0.988511	0.00342549
ENSG00000140575	IQGAP1	NA	NA	NA	775.6	767.3	739.4	706	751.2	657.5	928.6	667.9	842.3	350	1.07925	0.163992	0.110035	0.935829	0.567641	-0.095683	0.867107	0.292582	-0.205718
ENSG00000130254	SAFB2	NA	NA	NA	624.9	700.3	652.1	564.9	697	788	732.4	634.4	1282.9	426	0.964584	0.751657	-0.0520218	0.746235	0.382375	-0.422297	0.773635	0.430283	-0.370275
ENSG00000100836	PABPN1	NA	NA	NA	1147.9	1546.3	1620.9	1340.5	1417	1738.9	1593.2	1647.6	1423.5	1674.9	0.959679	0.767944	-0.0593764	0.925133	0.526588	-0.112267	0.964003	0.714154	-0.0528902
ENSG00000145494	NDUFS6	NA	NA	NA	3347.5	5447.6	3484.3	3087.3	4562.9	4549.6	3315.8	4887.1	4769.5	2382.2	1.00652	0.976362	0.00938257	0.946579	0.799357	-0.0792053	0.940443	0.732917	-0.0885879
ENSG00000100612	DHRS7	NA	NA	TE-	3977.7	5719.5	3968.8	3367.1	4403.6	4706.4	3285.7	2429.3	8767	713.5	1.09529	0.609561	0.131308	0.943654	0.90585	-0.0836698	0.861559	0.770726	-0.214978
ENSG00000100410	PHF5A	NA	NA	NA	4231.3	4705.6	4414.7	4015.6	4636.2	4396.3	3529.4	4655.6	3271.8	4097.8	1.02326	0.680923	0.0331729	1.16539	0.272479	0.220808	1.1389	0.342138	0.187636
ENSG00000124767	GLO1	NA	NA	NA	9835.1	6582.4	7950.8	11544.6	8017.9	5360.9	7045.4	7160.2	4102.7	7192.4	0.977728	0.932869	-0.0324953	1.331	0.215942	0.412508	1.36132	0.358068	0.445003
ENSG00000005156	LIG3	NA	NA	NA	641.6	884.4	611.4	595	719.4	673.6	741.9	607.4	796.7	353.8	1.07515	0.635978	0.104539	0.995993	0.979355	-0.00579315	0.926375	0.482357	-0.110332
ENSG00000185043	CIB1	NA	TC+	TE-	973.1	1094.9	1210.8	1179.4	1305.9	1596.4	1646.8	1450.8	1373.1	862.6	0.803293	0.15061	-0.316002	0.733397	0.0213341	-0.447333	0.912989	0.437168	-0.131331
ENSG00000117305	HMGCL	NA	NA	NA	1307.2	1689.6	1685.4	1877.6	1815.1	2215.2	2435.2	2857.5	2069.8	3276.6	0.792532	0.0828268	-0.335459	0.635952	0.0388918	-0.653009	0.802431	0.155435	-0.31755
ENSG00000105185	PDCD5	NA	NA	NA	2958.6	2177.4	2431	2637.4	2225.1	1643.3	1799.4	2041.3	1206.2	2489.2	1.16312	0.394407	0.217995	1.49934	0.0683683	0.584324	1.28907	0.271663	0.366329
ENSG00000159176	CSRP1	MS-	NA	TE-	1760.2	1478	1594.3	1863	1643	1404.4	1264	1260	943.7	1820.4	0.984136	0.877153	-0.0230708	1.39357	0.0301994	0.478791	1.41604	0.0497676	0.501861
ENSG00000213281	NRAS	NA	NA	NA	63.3	85.4	93.3	96.3	87.2	96.9	98.8	104.9	78.3	107.6	0.863053	0.288081	-0.212479	0.858156	0.331439	-0.220688	0.994326	0.955195	-0.00820881
ENSG00000100632	ERH	NA	NA	NA	7357	8036	9010.5	8583.2	8863.1	9470.1	8017.8	9276.2	6376.1	7704.5	0.906641	0.220256	-0.141397	1.03098	0.815896	0.0440223	1.13715	0.326019	0.18542
ENSG00000151729	SLC25A4	NA	NA	TE-	509.8	913.6	528.8	593.4	604.8	555.8	658.7	826.9	873.1	921.6	1.113	0.666135	0.154452	0.827659	0.42563	-0.272891	0.74363	0.0838389	-0.427343
ENSG00000075142	SRI	NA	NA	NA	4222.2	4132.3	2786.7	3331.2	3969.9	2355.4	3354	6388	2653.4	4297.2	1.15375	0.495183	0.206332	0.898817	0.760366	-0.1539	0.779039	0.520773	-0.360233
ENSG00000046604	DSG2	NA	NA	NA	1237.7	1769	1338.3	1364.5	1512.4	1359.3	1255.3	1454.8	1445.8	1160.9	1.02568	0.848442	0.0365855	1.0455	0.74634	0.0641952	1.01932	0.761918	0.0276098
ENSG00000189221	MAOA	NA	NA	NA	1316.4	1616.4	1165.9	1032.2	1305.4	1074.8	826.3	955.4	1146.1	6648.6	1.20112	0.231288	0.26438	1.39992	0.0807424	0.485349	1.16552	0.269027	0.22097
ENSG00000102978	POLR2C	NA	NA	NA	1015.3	1102.7	1092.6	938.2	1215.5	1265.4	1080.2	1031.7	1196.6	577.1	0.939019	0.569901	-0.0907737	0.97041	0.600214	-0.0433343	1.03343	0.766363	0.0474393
ENSG00000165704	HPRT1	NA	NA	TE+	2970.5	2700.1	3063.6	3486.4	2717.7	2499.8	3903.2	4368.1	2643.9	1850	1.00348	0.977038	0.00501359	0.800187	0.291867	-0.321591	0.797411	0.298676	-0.326605
ENSG00000136527	TRA2B	NA	NA	NA	998.6	900.5	714.8	520.2	871.4	544.9	557.2	483.5	710	272.5	1.34981	0.18951	0.432752	1.49306	0.0569593	0.578272	1.10613	0.667268	0.14552
ENSG00000198721	ECI2	NA	NA	NA	532.1	762.1	618.2	637.5	720.3	957.5	1064.3	986.8	789.3	1740.7	0.825984	0.322025	-0.275815	0.673285	0.0451808	-0.57071	0.815132	0.239036	-0.294895
ENSG00000100304	TTLL12	NA	NA	NA	1086.5	1184.7	910.6	1026	1043.3	746	847	868	665.7	966.1	1.13018	0.386614	0.176554	1.3365	0.0629519	0.418457	1.18255	0.288306	0.241903
ENSG00000247077	PGAM5	NA	NA	NA	3204.2	3966.5	3255.5	2954.2	3431.2	4217.8	3721.8	3672.4	4997.4	2675.6	0.983307	0.901368	-0.0242863	0.841393	0.275938	-0.249149	0.855676	0.355363	-0.224863
ENSG00000239264	TXNDC5	NA	RLR-TC+	TE-	1317.3	1981.3	1855.8	1536.7	1624.9	1956.2	1683.6	1598.3	2395.5	2647.3	1.00715	0.962391	0.0102807	0.90788	0.620884	-0.139426	0.901434	0.557687	-0.149707
ENSG00000243989	ACY1	NA	NA	NA	1364.4	1250.9	1337.8	1867.7	1540.7	1230.7	1249.5	1197.8	858.6	2032.7	0.852126	0.339153	-0.23086	1.19577	0.215163	0.257941	1.40328	0.125081	0.488802
ENSG00000173660	UQCRH	NA	NA	NA	1451	2467.2	1746.7	1829.5	1791.6	1892.7	1851.8	2175.4	1798	1371.7	1.0274	0.88309	0.0390036	0.972482	0.880983	-0.0402571	0.946543	0.474161	-0.0792606
ENSG00000185627	PSMD13	NA	NA	NA	840.8	736.8	824.8	837.7	833.2	733.5	803.5	835.4	593.8	929	0.999168	0.989347	-0.00120054	1.07601	0.546539	0.105687	1.0769	0.543965	0.106888
ENSG00000095059	DHPS	NA	NA	NA	441.6	363.8	373.8	481.8	390.3	321.4	353.7	366.1	296.6	396.1	0.988018	0.933319	-0.0173901	1.16017	0.171371	0.21434	1.17424	0.337027	0.23173
ENSG00000137501	SYTL2	NA	RHR+	NA	1492.3	2157.2	1788.1	1829.4	1780.6	1953.5	1851.8	1581.7	1794.7	509.2	0.97737	0.850388	-0.0330227	1.04005	0.76274	0.0566557	1.06413	0.324448	0.0896784
ENSG00000146457	WTAP	NA	NA	NA	936.3	1128.3	1069.1	1003.4	1165.8	1408.9	1212.8	1230.4	1230.4	748.6	0.8758	0.342769	-0.191327	0.853032	0.0852145	-0.229327	0.974004	0.812469	-0.0380008
ENSG00000087086	FTL	NA	NA	NA	1505.6	1182.4	1695.2	2528.2	2261.3	2981.9	2181.8	1791.3	1615	399.4	0.564017	0.0149127	-0.82619	0.784381	0.149185	-0.350373	1.39071	0.0566166	0.475817
ENSG00000090621	PABPC4	NA	NA	NA	95.8	122.3	114.3	91.4	120.2	93.4	91.1	113	92.6	97.2	1.08984	0.495348	0.124111	1.12032	0.323379	0.163915	1.02797	0.824971	0.0398043
ENSG00000110107	PRPF19	NA	NA	NA	1936.1	2369.4	2122.2	1783.7	2191.1	2264.3	1978.3	2144.2	2216	1474.8	1.03023	0.763984	0.0429647	1.01407	0.848951	0.0201611	0.984318	0.854549	-0.0228035
ENSG00000189403	HMGB1	NA	NA	NA	5233.4	3109.8	3980.3	4942	3888.5	3260.4	3804.6	3284	2487.5	2727.3	1.01924	0.926557	0.0274904	1.2869	0.287766	0.363902	1.26261	0.253142	0.336412
ENSG00000078369	GNB1	NA	NA	TE-	1997.2	2556.8	1963.7	1856.7	2164.3	2066.8	1967.6	1731.4	1994.7	815.6	1.07062	0.551093	0.098442	1.14472	0.289674	0.194996	1.06922	0.347459	0.0965545
ENSG00000167461	RAB8A	NA	NA	NA	1641	1359	1435.6	1169	1419.3	1193.3	1612.3	2196.4	1747.2	807.2	1.17294	0.133416	0.230132	0.798359	0.156591	-0.324891	0.680646	0.060976	-0.555024
ENSG00000111540	RAB5B	NA	NA	TE-	1152.5	1219.4	938.8	948.3	992.8	1053.1	836.1	1147.4	1390.9	587.5	1.1057	0.33997	0.144966	0.981123	0.914185	-0.0274947	0.887328	0.514405	-0.17246
ENSG00000143727	ACP1	NA	NA	NA	1070	892.8	941.2	1197.1	958.1	947.4	1302.1	1213.8	794.2	1444	0.935989	0.538834	-0.0954363	0.877315	0.484983	-0.188833	0.937313	0.721411	-0.0933971
ENSG00000177565	TBL1XR1	NA	NA	TE+	285.6	395.6	395.7	342.3	387.1	358.8	341.3	393.9	301.5	138	0.989616	0.930166	-0.0150594	1.03878	0.783884	0.0548858	1.04968	0.606001	0.0699453
ENSG00000101150	TPD52L2	NA	NA	TE-	1391.2	1414.2	1219.6	1288.8	1233	946.8	1043.6	1209.9	934.6	1117.5	1.16041	0.22131	0.214635	1.26251	0.0543743	0.336292	1.08798	0.522849	0.121657
ENSG00000161533	ACOX1	NA	NA	NA	708.4	761.9	951.4	660.5	712.9	1001.6	830.6	1370.8	1092.6	3072.1	1.01966	0.910545	0.0280926	0.735185	0.195214	-0.44382	0.721008	0.189171	-0.471913
ENSG00000138594	TMOD3	NA	NA	NA	1062.1	1014.9	1208.5	1244.9	1125.3	1376.4	1218.7	1280	1089.5	1032.8	0.876928	0.17714	-0.189469	0.91564	0.280576	-0.127147	1.04414	0.597453	0.0623217
ENSG00000106244	PDAP1	NA	NA	TE-	4043.9	2695.1	3859.4	4394.3	3834.9	2883.3	2899.6	2828.2	2046.9	2829.4	0.953737	0.792912	-0.0683369	1.36319	0.146469	0.446988	1.42932	0.112167	0.515325
ENSG00000122705	CLTA	NA	NA	TE-	5174.6	4853.2	4679.3	4530.4	4892.3	4331.5	4020.3	4457	3415.8	2697.1	1.06928	0.221727	0.0966406	1.23661	0.0711483	0.306388	1.15649	0.166143	0.209747
ENSG00000128951	DUT	NA	NA	TE+	1776	1522.5	1520	1457	1393	1419.5	1524.9	1244.8	1553.7	1295.8	1.12859	0.158703	0.174517	1.11452	0.274692	0.156418	0.987533	0.873304	-0.0180992
ENSG00000067334	DNTTIP2	NA	RHR+	TE+	493.2	593.3	528.4	485.4	557	623.6	579	449.6	774.5	386	0.969328	0.749632	-0.0449436	0.895624	0.581387	-0.159035	0.923964	0.689142	-0.114091
ENSG00000197102	DYNC1H1	NA	NA	NA	902.3	889.6	751.9	816.1	880.2	663	862.6	651.8	706.5	459.5	1.0782	0.490338	0.108626	1.14539	0.251444	0.195841	1.06232	0.636061	0.0872144
ENSG00000233276	GPX1	NA	NA	TE-	1707.9	1487.7	1420	1950.5	1819.2	1938.7	1545.8	1494.5	1007.5	4166.4	0.808563	0.0348603	-0.306568	1.14027	0.398354	0.18938	1.41025	0.0765557	0.495948
ENSG00000205531	NAP1L4	NA	NA	NA	1753.4	1257.9	1325.4	1460.3	1289.9	1134.7	1421.5	1163	1062	1023.9	1.1163	0.46234	0.15872	1.18928	0.297025	0.250085	1.06538	0.607225	0.0913651
ENSG00000101361	NOP56	NA	NA	NA	2243.2	2375.3	1765.2	1562.5	2062.7	1906.6	1882.1	1541	2310.6	1185.7	1.154	0.300032	0.206644	1.11336	0.497341	0.154926	0.964787	0.815324	-0.0517174
ENSG00000109107	ALDOC	NA	RLR-	TE-	295.4	317	301.2	277	281.5	284.5	299.3	294.5	257.5	499.9	1.08375	0.0554869	0.11603	1.07318	0.255421	0.101895	0.99025	0.854496	-0.014135
ENSG00000148773	MKI67	NA	NA	NA	976.1	904.3	1102.4	662	897.1	968.8	769.5	750.8	1170	458.1	1.17995	0.250214	0.238728	1.10872	0.563103	0.1489	0.939635	0.761659	-0.0898277
ENSG00000111642	CHD4	NA	NA	NA	576.3	803.8	540.1	466.9	647.7	607.9	538.1	556.6	693.1	457.4	1.11478	0.54751	0.156753	1.07406	0.674494	0.103071	0.963475	0.781948	-0.0536814
ENSG00000051620	HEBP2	NA	NA	TE-	1862.8	1779.6	1899.9	2236.7	1802.7	1570.9	2215.6	3016.2	1083.4	4117.8	0.987879	0.918876	-0.0175931	0.877613	0.69123	-0.188344	0.88838	0.723815	-0.170751
ENSG00000179950	PUF60	NA	NA	NA	1362.5	1893.6	1809	1522.8	1768.6	1573.6	1502	1491	1279	1494.8	1.04113	0.738616	0.0581509	1.18565	0.24622	0.245679	1.13881	0.131041	0.187528
ENSG00000159674	SPON2	MS-	RLR-	TE-	2536.3	2888.7	3452.2	2726.4	2604.5	3291.2	1525.6	1380.8	1502.4	282.3	1.02959	0.815662	0.0420654	2.01352	0.0277878	1.00972	1.95566	0.0183564	0.967653
ENSG00000120438	TCP1	NA	NA	NA	1739.5	2010.5	1957.5	2014.4	1990.8	1724.7	1669.8	1802.1	1630.8	1403.8	0.996091	0.955094	-0.00565101	1.11853	0.121594	0.161598	1.12292	0.1401	0.167249
ENSG00000196504	PRPF40A	NA	NA	TE+	717.6	1041.5	625	562.4	926.4	801.7	676.4	793.8	1291.6	407.2	1.04086	0.859781	0.0577822	0.863241	0.612623	-0.212164	0.82935	0.518434	-0.269946
ENSG00000106682	EIF4H	NA	NA	NA	1898.2	1387	1529.3	1707.4	1543	1239.5	1376.3	1225.7	1287	1476.8	1.0723	0.625691	0.100703	1.23798	0.172738	0.307987	1.15451	0.278653	0.207284
ENSG00000168092	PAFAH1B2	NA	TC-	TE+	674.7	409.6	562.5	757.6	519.7	385.7	469	333.1	227.1	324.6	0.990259	0.969798	-0.0141228	1.60008	0.119325	0.678142	1.61582	0.189744	0.692265
ENSG00000123983	ACSL3	NA	NA	TE+	1066.1	1459.8	1023.7	792	1006.6	889.2	729.1	680.7	1211	530.5	1.32063	0.162963	0.401231	1.3544	0.232809	0.437649	1.02556	0.910588	0.0364185
ENSG00000101367	MAPRE1	NA	NA	NA	1823.9	1893.6	2013.7	2438.4	1892.2	1525.5	1716.9	1949.7	1110.7	1847.6	0.978672	0.890973	-0.0311029	1.19967	0.330624	0.262642	1.22582	0.379918	0.293745
ENSG00000120992	LYPLA1	NA	NA	TE+	2526.9	3004.1	3599.9	3892.7	3144.4	3208.9	3392.9	3771.8	1739	8881.7	0.891167	0.399905	-0.166232	1.02552	0.920485	0.0363521	1.15076	0.55831	0.202584
ENSG00000090863	GLG1	NA	NA	TE+	619.5	761.9	609.9	545.8	679.6	630.1	636.8	560.2	818.2	300.5	1.07319	0.512653	0.101903	0.98814	0.935077	-0.0172124	0.920752	0.579622	-0.119115
ENSG00000092621	PHGDH	NA	NA	TE+	2033.9	2137.9	1894.7	2263.7	1853.2	1379.7	1909.5	1719.5	1561	4094.5	1.10368	0.539127	0.142325	1.16888	0.0838945	0.22513	1.05908	0.737867	0.082805
ENSG00000101856	PGRMC1	NA	NA	NA	1441.7	1930.5	1772.8	1568.8	1768.7	2162.5	2263.6	2415.6	2186.9	4341.5	0.935455	0.629443	-0.0962605	0.749334	0.0401218	-0.41632	0.801037	0.106671	-0.320059
ENSG00000165637	VDAC2	NA	NA	NA	2562.2	4009.3	3271.4	3308.3	2906.3	3765	3176.3	2604.4	5120.9	3264.6	0.986302	0.93076	-0.0198986	0.902886	0.710956	-0.147385	0.915425	0.732366	-0.127486
ENSG00000085733	CTTN	NA	NA	NA	2040.9	2045.1	1539.5	1870.8	1813.1	1458.2	1416.8	1669.7	1589.9	2020.4	1.09401	0.491563	0.129624	1.20296	0.191334	0.266583	1.09959	0.369725	0.136959
ENSG00000169021	UQCRFS1	NA	NA	TE-	2292.9	2999.2	2657.7	2469.2	2807.1	3001.2	3049.6	2959.1	3335.5	2024.3	0.960411	0.693479	-0.0582765	0.850774	0.136635	-0.233153	0.885844	0.144961	-0.174876
ENSG00000067704	IARS2	NA	NA	NA	1094	1548.4	1190.3	1199.1	1414	1315.2	1289.1	1221.6	1397.6	1489.6	0.975664	0.847932	-0.035544	0.980657	0.876972	-0.0281801	1.00512	0.938134	0.0073639
ENSG00000166181	API5	NA	NA	TE+	913.3	1066.9	1012.7	1059.5	1111.6	998.8	1081.7	1014.8	1063.2	1121.6	0.944162	0.353363	-0.0828933	0.94721	0.347086	-0.0782435	1.00323	0.93421	0.00464974
ENSG00000213551	DNAJC9	NA	NA	NA	687.2	449.2	497.1	559.4	555.3	434.5	461.1	408.5	412.2	477.5	1.05442	0.75743	0.076443	1.27438	0.244757	0.349795	1.20861	0.14932	0.273352
ENSG00000146085	MUT	MS+	NA	TE+	1021.8	1328	1388.4	1300.1	1341.9	2119.2	2368.6	1817.2	1919.3	1169.6	0.785138	0.332086	-0.348981	0.612308	0.0231427	-0.707671	0.779873	0.240869	-0.35869
ENSG00000111052	LIN7A	MS-	RLR-TC-	TE-	456.9	534	508.7	401.3	501.7	601.9	226.5	263.5	235	410.8	0.996478	0.979375	-0.00508989	2.06841	0.00225647	1.04852	2.07572	0.0418807	1.05361
ENSG00000117877	CD3EAP	NA	NA	NA	1418.9	1506.1	1662.5	1595.9	1487.9	1978.5	1736.9	1473.6	1621	969	0.906209	0.411124	-0.142085	0.949498	0.479336	-0.074763	1.04777	0.676916	0.0673218
ENSG00000150753	CCT5	NA	NA	NA	2685.2	2470.9	2292	1938.8	2595.2	2051	1725.6	2439.4	2152.1	2044.2	1.13107	0.300116	0.177689	1.17904	0.206151	0.23761	1.04241	0.773493	0.059921
ENSG00000135069	PSAT1	NA	RHR+	TE+	2340.5	1647.5	1838.3	3201.2	1648.7	1528.1	1602.8	1628	1243.8	8549.9	0.9135	0.773995	-0.130524	1.30208	0.150594	0.380821	1.42538	0.360054	0.511345
ENSG00000170759	KIF5B	NA	RHR+	TE+	639.4	529.8	535.6	534.9	536.4	452.6	477	475.5	442.7	332.1	1.11871	0.256194	0.161834	1.2219	0.0900787	0.289131	1.09224	0.258119	0.127296
ENSG00000136731	UGGT1	NA	TC-	TE+	664.8	1024.3	826.4	823.3	854.8	774.4	821.9	684.2	885.4	522.5	1.02569	0.860477	0.0365921	1.05185	0.751496	0.0729294	1.02551	0.77383	0.0363373
ENSG00000163938	GNL3	NA	NA	TE+	177.8	263.3	200.3	216.4	237.5	229.8	229.9	319.3	211	585.3	0.938131	0.640806	-0.0921391	0.843725	0.40324	-0.245155	0.899369	0.526707	-0.153016
ENSG00000173402	DAG1	NA	NA	NA	1887	1871.7	1980	1623.7	1886.5	2194.6	1538.5	1463.6	2527.1	1032.2	1.00594	0.952185	0.00854765	1.03789	0.857741	0.0536532	1.03176	0.887839	0.0451056
ENSG00000149136	SSRP1	NA	NA	NA	1008.8	1368.1	998.7	894.1	1111	906	817.8	962.3	832.6	924	1.15956	0.345945	0.21358	1.292	0.160713	0.369602	1.11421	0.311881	0.156023
ENSG00000187514	PTMA	NA	NA	NA	13216.3	10295	9928	13059.6	11822.3	6680.7	7910	10822.4	4533.4	15144.8	1.05946	0.795507	0.0833286	1.43727	0.198515	0.523334	1.35661	0.358703	0.440005
ENSG00000157326	DHRS4	NA	NA	NA	1741.8	2285.1	2352.3	1953.4	2160.9	2982.7	2612.2	3549.8	2242.4	6749.1	0.898859	0.558701	-0.153834	0.759031	0.220171	-0.397769	0.844439	0.434785	-0.243936
ENSG00000136810	TXN	NA	NA	NA	16411.6	10207	11907.4	15945.2	11640.7	9051.8	10765.5	11795.5	6667.7	9664.2	1.05154	0.829211	0.0725035	1.31809	0.272081	0.398447	1.25348	0.390414	0.325943
ENSG00000141279	NPEPPS	NA	NA	NA	1241.3	1350.4	1246.5	1408	1320.8	1003.9	1218.8	1057.8	1032.5	703.2	1.02826	0.805706	0.0402103	1.15989	0.074063	0.213991	1.12801	0.37866	0.173781
ENSG00000130299	GTPBP3	MS+	NA	NA	639.5	785.7	705	644.6	711.1	859.9	1137	1044.8	964.8	580.8	0.961455	0.731057	-0.0567086	0.676985	0.00704011	-0.562805	0.704125	0.0204795	-0.506096
ENSG00000106588	PSMA2	NA	NA	NA	2019.5	1213.2	1392.9	1372.1	1417.9	1119.6	1050.9	1151.8	1212.9	1080	1.18314	0.438744	0.24262	1.35426	0.237984	0.437501	1.14463	0.212621	0.194882
ENSG00000169599	NFU1	NA	NA	TE-	2284.6	2658.8	3284.3	3369	2928.4	3757.1	2623.6	2352.8	2488.3	893.8	0.81831	0.184514	-0.28928	1.10221	0.478482	0.140405	1.34694	0.05738	0.429685
ENSG00000102054	RBBP7	NA	NA	NA	116.5	117.3	93.9	73.2	134.6	132.7	94.3	242.3	167.1	194.1	0.962408	0.85778	-0.0552791	0.650586	0.30222	-0.620189	0.675998	0.336946	-0.56491
ENSG00000129084	PSMA1	NA	NA	TE+	5666	3533.3	4313.8	4906.9	4054	3450	3683.1	2937.4	3212.1	2947.2	1.08881	0.654343	0.122751	1.37432	0.178896	0.458714	1.26222	0.168611	0.335963
ENSG00000178741	COX5A	NA	NA	TE-	4010.2	6014.9	4403.1	5159.4	5195.5	7799.8	5680.8	5365.1	7442.3	5096.3	0.794736	0.316278	-0.331452	0.7804	0.203581	-0.357713	0.981961	0.923873	-0.0262617
ENSG00000117118	SDHB	NA	RLR-	TE-	2528.3	2010.8	3088.8	3319.1	2464.1	3415.9	3592	3212.4	2661.5	4474.3	0.829201	0.294059	-0.270207	0.805829	0.212704	-0.311454	0.971815	0.837268	-0.041247
ENSG00000104969	SGTA	NA	NA	NA	1617.8	1546.9	1623	1753.1	1503.9	1320.6	1704.4	2015.9	1281.8	2582.7	1.0459	0.635008	0.0647414	0.957138	0.769585	-0.0632011	0.915136	0.603961	-0.127942
ENSG00000198034	RPS4X	NA	NA	NA	2237.3	2275.6	1977.6	1681	1879.9	1393.7	1674.9	1471.8	1390.1	1330.8	1.30999	0.046847	0.389561	1.43063	0.00688275	0.516655	1.09209	0.454801	0.127094
ENSG00000110700	RPS13	NA	NA	NA	5176.7	3403.5	5345.1	4909.7	3818.5	3289.2	3679.6	2750.5	2430.8	1701.6	1.15876	0.465129	0.212584	1.57154	0.0947642	0.652183	1.35623	0.161831	0.4396
ENSG00000053371	AKR7A2	NA	NA	NA	1197.3	1212.9	1284.8	1443.7	1243.3	1359.2	1667.6	1657	1109.7	2177.1	0.913203	0.170707	-0.130993	0.833277	0.312076	-0.263132	0.912478	0.561873	-0.132139
ENSG00000143621	ILF2	NA	NA	NA	1684.2	2222	2258.6	2023.5	2198.9	1932.7	1785	1841	2285.6	1616	1.00158	0.988309	0.0022718	1.04283	0.747284	0.0605054	1.04119	0.677832	0.0582336
ENSG00000099810	MTAP	NA	NA	TE+	1222.8	779	717.1	903.5	743.5	481.3	542.9	675.8	385	850.4	1.2775	0.386646	0.353322	1.69539	0.129932	0.761619	1.32712	0.31364	0.408297
ENSG00000213722	DDAH2	NA	RLR-	TE-	607.5	544.2	607.5	788.7	687.2	619	640.9	699.9	305.8	604.3	0.839754	0.13789	-0.251962	1.06838	0.790132	0.0954294	1.27226	0.350984	0.347391
ENSG00000196531	NACA	NA	NA	TE+	5315.3	3172.5	4563.8	4701.5	3818.6	2860.8	3123.8	3213.4	2155.7	4784.3	1.1468	0.536439	0.197612	1.53677	0.120787	0.619898	1.34005	0.213666	0.422285
ENSG00000147416	ATP6V1B2	NA	NA	NA	776.7	951.4	867.4	800.3	830.2	832.2	885	782.9	858.9	784.9	1.05392	0.474441	0.0757716	1.02719	0.721686	0.038701	0.974632	0.565324	-0.0370706
ENSG00000147592	LACTB2	NA	NA	TE+	993.2	949.9	947.3	904	891.5	911.3	961.8	1086.1	759.3	3167.6	1.06783	0.0404103	0.0946809	1.02964	0.799516	0.0421373	0.964235	0.759049	-0.0525436
ENSG00000101132	PFDN4	NA	NA	NA	2570.6	1806.7	1950.4	2183.5	1994.4	1339.8	1545.6	1606.9	1168.3	1613.9	1.1468	0.480043	0.197614	1.46447	0.0846417	0.550383	1.27701	0.260969	0.352769
ENSG00000100028	SNRPD3	NA	NA	NA	2187.3	2823.8	2888.3	2562	2611.1	3408.6	3000.7	3164.3	2590.1	2321.2	0.920494	0.55689	-0.11952	0.902263	0.371833	-0.148381	0.980194	0.868351	-0.0288602
ENSG00000101421	CHMP4B	NA	RLR-	TE-	1397.3	1044.6	986.7	1077.3	1012.2	786.1	782.5	907.6	676.1	1085.3	1.19231	0.309758	0.253757	1.44899	0.0915434	0.535048	1.21528	0.205031	0.281291
ENSG00000142937	RPS8	NA	NA	NA	3092.8	2961.5	2642.6	2415.7	2533.3	1721.5	2382.5	1841.3	1677	1453.3	1.30379	0.0985618	0.382706	1.47385	0.0281088	0.559591	1.13044	0.482751	0.176884
ENSG00000131747	TOP2A	NA	NA	NA	623.8	607.1	595.3	344.5	542	503.1	405.9	493.7	753.8	201	1.31419	0.135113	0.394175	1.10451	0.637101	0.143409	0.84045	0.515807	-0.250766
ENSG00000054118	THRAP3	NA	NA	NA	3636.7	3735.5	2925.5	2733.9	3705	2966.4	2656.9	2658.5	3146	2856.5	1.09488	0.487111	0.130776	1.21702	0.125572	0.283354	1.11155	0.414261	0.152578
ENSG00000154473	BUB3	NA	NA	NA	1502.7	1522.3	1764.9	1573.2	1634.6	2016.3	1798.1	1942.6	1627	1872.3	0.916885	0.432552	-0.125187	0.892356	0.196393	-0.164309	0.973247	0.789421	-0.0391215
ENSG00000099901	RANBP1	NA	RLR-	TE-	7520.1	5040.6	5289.4	5538.2	5094.9	3667.3	4483	4784.4	3464.7	4718.6	1.24822	0.295732	0.319877	1.40198	0.150231	0.487462	1.12318	0.496014	0.167585
ENSG00000187446	CHP1	NA	NA	TE-	1319.2	1263.3	1148.5	902.8	1072.8	1561.5	1212.9	1502.5	1785.8	3180.3	1.05482	0.778019	0.0769954	0.82889	0.256997	-0.270747	0.785813	0.282098	-0.347743
ENSG00000101413	RPRD1B	NA	NA	NA	681.5	733.7	712.7	833.2	837.3	682.8	865.5	749.7	623.1	481.1	0.90422	0.274549	-0.145255	0.950677	0.654624	-0.0729731	1.05138	0.682655	0.0722818
ENSG00000008018	PSMB1	NA	NA	NA	3848.1	1947.7	2456.4	2609.4	2219.8	1804.9	1705.9	1338.7	1969.6	1117.1	1.24391	0.451797	0.314878	1.64577	0.19022	0.718759	1.32306	0.145764	0.403881
ENSG00000090520	DNAJB11	NA	NA	NA	1696.1	1715.6	1646.7	1441.6	1660.1	2311.9	1963.1	1767.1	2528.1	1311	0.934387	0.695362	-0.0979072	0.808271	0.220893	-0.30709	0.865027	0.463364	-0.209183
ENSG00000185651	UBE2L3	NA	NA	TE-	2314.2	2473.2	1548.8	1867.4	1736.4	1020.6	1173.9	1835.4	1051	763.5	1.37017	0.215967	0.454352	1.56053	0.114959	0.642032	1.13893	0.627894	0.18768
ENSG00000130313	PGLS	NA	TC+	TE-	919.2	1049.9	1057.8	1410.5	1128	883	1403.8	1445.6	803.7	702	0.88467	0.483516	-0.176788	0.828584	0.421219	-0.27128	0.936602	0.780382	-0.0944923
ENSG00000080819	CPOX	NA	NA	TE+	1103.7	1086.7	1041	995.7	1045.2	1429.9	1362.6	1215	1807.1	1991.1	0.931025	0.620857	-0.103109	0.736972	0.161942	-0.440319	0.791571	0.250958	-0.33721
ENSG00000066044	ELAVL1	NA	NA	NA	1646.6	2195.7	2186.9	1886	2061.7	2100.8	2180.7	1819.8	2346.6	1311.2	0.996809	0.975896	-0.00461082	0.949914	0.681022	-0.074131	0.952955	0.601426	-0.0695202
ENSG00000131828	PDHA1	NA	NA	NA	2182.3	3404.7	2004.9	1810.2	2442	2113.7	2248.6	2161.5	2898.2	1863.2	1.19259	0.461072	0.254096	1.03881	0.861331	0.0549251	0.871051	0.350744	-0.199171
ENSG00000100243	CYB5R3	NA	NA	TE-	1892.6	2034.2	1886.9	1680.7	1795	2350.5	2101.5	2207.9	3170	2608.7	0.997855	0.985974	-0.0030986	0.777295	0.242368	-0.363466	0.778966	0.252163	-0.360367
ENSG00000102048	ASB9	NA	NA	TE-	791.3	907.2	877.8	800.8	889.8	898.2	2954.3	2586.1	4483.4	462.9	0.995172	0.933245	-0.00698291	0.257018	0.0501603	-1.96006	0.258265	0.0504092	-1.95307
ENSG00000174437	ATP2A2	NA	NA	TE+	1593.9	2138.5	1314	1200.4	1614.3	1409.9	1326.8	1008.4	2117.4	669.7	1.19453	0.386792	0.25644	1.13336	0.655863	0.180607	0.948794	0.84476	-0.0758333
ENSG00000164985	PSIP1	NA	RHR+	TE+	4158	4416.9	3346.5	2854.5	4222	3959.2	3055.7	3416.3	5944.5	1458.5	1.08026	0.608158	0.111376	0.960126	0.877019	-0.0587049	0.888793	0.678764	-0.17008
ENSG00000140382	HMG20A	NA	NA	NA	905.6	1372.8	1019.5	996.5	1160.2	1277.9	1209.9	1126.1	1304.2	842.7	0.960199	0.796401	-0.0585944	0.905967	0.5109	-0.14247	0.94352	0.523393	-0.0838756
ENSG00000143106	PSMA5	NA	NA	NA	5456.1	3043.6	4101.9	4476.6	3783.6	2996	3224.4	2727.2	3262.2	2987.5	1.11953	0.618614	0.162887	1.36769	0.243576	0.451739	1.22167	0.248353	0.288852
ENSG00000105202	FBL	NA	NA	NA	2896.2	3568.3	2680.1	2535.7	2951.8	2962.4	2945.9	2467.7	3977	1906.6	1.08221	0.49871	0.113986	0.973804	0.883805	-0.0382973	0.899825	0.56091	-0.152283
ENSG00000141522	ARHGDIA	NA	NA	TE-	5957.4	3562.2	4476.4	5492.6	3935.7	2620.9	3173.3	3736.2	1569.8	6476.1	1.16157	0.582678	0.216077	1.65061	0.126245	0.722997	1.42101	0.325241	0.50692
ENSG00000093000	NUP50	NA	NA	NA	1610.4	1677.1	1683.2	1423.5	1561.3	1757.1	1527.7	1530	1919.9	1170.1	1.04825	0.516387	0.0679838	0.998614	0.987635	-0.00200127	0.952648	0.655738	-0.0699851
ENSG00000134463	ECHDC3	MS+	TC+	TE-	262.2	328	286.5	291.2	338.1	472.2	864	951.1	792.3	873.8	0.795915	0.300012	-0.329314	0.336235	0.00229823	-1.57246	0.422451	0.00234204	-1.24314
ENSG00000104980	TIMM44	NA	NA	NA	501.3	749	558.3	558.4	606.2	589.3	612.4	516.3	712.2	659.5	1.03119	0.83186	0.0443069	0.982454	0.914586	-0.0255379	0.952741	0.6632	-0.0698448
ENSG00000131495	NDUFA2	NA	NA	TE-	1096.5	1447	1419.8	1332.8	1372.4	2158.5	2022.2	1633.5	2476.2	1046.2	0.814873	0.386988	-0.295352	0.646341	0.079337	-0.629632	0.79318	0.30922	-0.33428
ENSG00000196365	LONP1	NA	NA	NA	655.4	967.1	808.4	793.2	825.6	754.5	797.2	902.8	1085.5	1410.9	1.02427	0.852851	0.0345961	0.872698	0.392052	-0.196446	0.852019	0.240699	-0.231042
ENSG00000149357	LAMTOR1	NA	NA	TE-	1769	2620.8	2835.4	2762.5	2337.7	2606.9	2883.6	3022.6	1519.5	2833.9	0.937473	0.681006	-0.0931506	0.972999	0.91448	-0.0394895	1.0379	0.865435	0.0536611
ENSG00000240972	MIF	NA	NA	NA	2355	1440.7	1989	2609.9	1813.4	1584.5	1894.8	1416.5	1050.8	2358.5	0.962865	0.864715	-0.0545946	1.32613	0.259685	0.407219	1.37727	0.241268	0.461814
ENSG00000181991	MRPS11	NA	NA	TE-	940	905.1	1085.4	1111.8	956.2	1027.7	1033.6	918.4	910	954.9	0.946636	0.48413	-0.0791188	1.02393	0.755838	0.0341232	1.08166	0.265563	0.113242
ENSG00000152818	UTRN	NA	NA	NA	796.9	1091.7	925.6	950.2	1029.4	1018.5	820.4	846.4	807	552.3	0.938661	0.552467	-0.0913236	1.1376	0.314342	0.185996	1.21194	0.00921735	0.27732
ENSG00000100442	FKBP3	NA	NA	NA	4519.5	3208.6	3207.5	3263.9	3367	2335.8	2399	2641.5	2233.5	2441.8	1.21958	0.300782	0.286383	1.50338	0.0990696	0.588212	1.23271	0.221176	0.301828
ENSG00000143878	RHOB	NA	NA	NA	424.3	487.1	389.3	338	423	482	428	465.4	539	530.4	1.04642	0.725821	0.065462	0.908056	0.369668	-0.139146	0.867774	0.30309	-0.204608
ENSG00000154719	MRPL39	MS+	NA	NA	1284.3	1809.9	1483.7	1357.3	1398.1	2291.4	2200.5	2924.6	2381.3	2601.1	0.90709	0.678459	-0.140683	0.609866	0.0258155	-0.713435	0.672333	0.100937	-0.572752
ENSG00000145439	CBR4	NA	TC-	TE+	1222.3	1395.6	1266	1171.8	1352.5	1313.9	1273.1	1320.8	1143	1070.3	1.01191	0.850309	0.0170762	1.03934	0.545986	0.0556641	1.02711	0.681495	0.0385879
ENSG00000110717	NDUFS8	NA	NA	TE-	1188.2	1341.6	1685.6	1823.3	1543	2391.6	2477.1	1858.8	1843.5	1916.2	0.732107	0.167231	-0.449873	0.68217	0.0692748	-0.551797	0.931789	0.688798	-0.101924
ENSG00000112294	ALDH5A1	MS+	NA	TE+	2481.7	3502.2	2572.7	2422.8	2530.4	3876.5	3996.9	4496.6	4721.6	900.2	0.96907	0.881749	-0.0453268	0.647487	0.021759	-0.627078	0.668152	0.0709594	-0.581751
ENSG00000108064	TFAM	NA	NA	TE+	3431.5	3136.5	2993.1	3153.7	3328.5	3819.5	3562.5	3168.4	3541.1	1776	0.928109	0.366185	-0.107634	0.930792	0.262231	-0.103469	1.00289	0.968987	0.00416533
ENSG00000156697	UTP14A	NA	NA	NA	462	559.6	579.6	552.8	554.4	592	563	509	666.5	505.6	0.942326	0.470116	-0.0857022	0.921024	0.481957	-0.11869	0.977394	0.80727	-0.0329874
ENSG00000079246	XRCC5	NA	NA	NA	2435.4	2776.2	2132.6	2276	2504.9	1759.8	2064.8	1765.3	1730.7	1393.6	1.12285	0.406855	0.16716	1.32071	0.0647755	0.401313	1.17622	0.277428	0.234153
ENSG00000100603	SNW1	NA	NA	NA	1358.9	1365.8	1378.1	1181.3	1410.8	1667.3	1435	1209.6	1778.3	753.6	0.963234	0.745777	-0.0540414	0.927627	0.584926	-0.108384	0.963033	0.814288	-0.0543424
ENSG00000164111	ANXA5	MS-	NA	NA	1248.1	1081.6	1084.2	1316.6	1047.2	1021.3	784.5	636.8	541.6	1116.8	1.00851	0.935192	0.0122223	1.73921	0.00671195	0.798434	1.72454	0.0184454	0.786212
ENSG00000102103	PQBP1	MS-	RLR-	TE-	2144.8	1761.2	2435.5	2195.3	2237.7	2297.4	1763.5	1934.6	1628.9	2105	0.942217	0.576408	-0.0858681	1.19044	0.219561	0.251501	1.26345	0.0245231	0.337369
ENSG00000101474	APMAP	NA	NA	NA	2241.3	2259.6	1992.9	1800.8	1976.5	2671.5	2299.2	2083.5	3678.1	2321.5	1.00698	0.961307	0.0100322	0.805602	0.405838	-0.31186	0.80002	0.411325	-0.321892
ENSG00000084733	RAB10	NA	NA	NA	2150.2	1847.3	949.7	762.1	1296.9	1142.9	823.1	1321.4	1511.2	866	1.54508	0.244127	0.627684	1.35328	0.371824	0.436465	0.875865	0.593131	-0.191219
ENSG00000197713	RPE	NA	NA	NA	898.4	721.4	802	977.2	806.1	664.4	831.4	798.8	496.7	622.1	0.989419	0.938762	-0.015347	1.13865	0.469002	0.187328	1.15083	0.48788	0.202675
ENSG00000115317	HTRA2	NA	NA	NA	464.4	522.2	462.4	483.6	514.3	789.4	568.3	521.5	614.6	663.1	0.81072	0.365794	-0.302724	0.850153	0.0684054	-0.234206	1.04864	0.806766	0.0685179
ENSG00000104067	TJP1	NA	NA	NA	585	689.4	597.3	520.6	622.2	603.3	465.7	470.9	524.4	1178.7	1.07193	0.408489	0.100213	1.28111	0.0332424	0.357393	1.19514	0.0726853	0.25718
ENSG00000177885	GRB2	NA	NA	NA	1130.7	1136.8	1196.5	1234.4	1190.4	1054	1191.8	1252.1	923.9	1305.2	0.995746	0.938599	-0.00615081	1.02856	0.78296	0.0406325	1.03296	0.767457	0.0467833
ENSG00000257923	CUX1	NA	NA	NA	770.5	899.3	964.4	885.8	922.9	1074.7	1020.9	904.9	1071.3	690.3	0.913574	0.363876	-0.130406	0.878916	0.185004	-0.186202	0.962063	0.644519	-0.0557962
ENSG00000153944	MSI2	NA	NA	NA	827.8	824.5	1365.4	1428.4	1126.9	1257.7	1431.2	1037.3	996.7	547.2	0.791424	0.279603	-0.337477	0.870859	0.549104	-0.199489	1.10037	0.524828	0.137988
ENSG00000231500	RPS18	NA	NA	NA	2360.5	2349.4	2408.6	2003.4	2198.2	2012.8	2123.1	1889.8	1441.5	1371.6	1.14548	0.0334073	0.195958	1.30509	0.107942	0.384153	1.13934	0.332802	0.188195
ENSG00000137547	MRPL15	NA	NA	NA	1502.5	1797.5	1567.6	1460.7	1660.6	2506.1	2780.2	1985.8	2363.6	1144.7	0.864982	0.516524	-0.209258	0.682731	0.0663085	-0.550611	0.789301	0.279272	-0.341353
ENSG00000148334	PTGES2	NA	NA	TE-	843.9	1106	1031.7	964.8	1019.6	1286.2	1191.4	1281.2	1188.8	2212.5	0.911637	0.490158	-0.133469	0.814333	0.0859393	-0.296309	0.893265	0.31901	-0.16284
ENSG00000198755	RPL10A	NA	NA	TE-	2482	2220	2323.7	2417.4	2145.5	2209.3	2665.8	2605.6	1984.2	2989.2	1.03743	0.492747	0.0530174	0.968314	0.765866	-0.0464529	0.933376	0.546418	-0.0994703
ENSG00000140319	SRP14	NA	NA	TE-	1522.3	1469.8	1531	1529.9	1573.1	1512.1	1697.1	1577.9	1658.3	1750.1	0.980065	0.309083	-0.02905	0.916851	0.0399582	-0.125241	0.9355	0.0748605	-0.0961911
ENSG00000125870	SNRPB2	NA	NA	NA	869	1184.8	885	716.8	1133.9	1294.2	966.2	1535.6	1146.9	1062.3	0.934465	0.752648	-0.097787	0.805438	0.308268	-0.312155	0.861923	0.523475	-0.214368
ENSG00000158864	NDUFS2	NA	NA	NA	439.8	633.4	615.2	573.8	607.3	940.2	748.3	705.9	886	479.3	0.795927	0.354175	-0.329292	0.721477	0.0584319	-0.470975	0.906461	0.613341	-0.141683
ENSG00000164733	CTSB	NA	NA	TE-	404.2	531.5	514	651.2	628.8	580.2	598.3	816.2	506.5	5396.7	0.779325	0.0552049	-0.359703	0.754659	0.223465	-0.406103	0.96835	0.847918	-0.0463998
ENSG00000063244	U2AF2	NA	NA	NA	1238.2	1736.6	1417.4	1179.7	1402.9	1161.9	1097.2	1011.6	2503.3	627.7	1.17297	0.280858	0.230171	0.952321	0.896082	-0.07048	0.811886	0.612127	-0.300651
ENSG00000131473	ACLY	MS-	RLR-	NA	749.1	782.1	709.1	623.6	629.5	470.2	417	385	400.3	414.1	1.30001	0.0648321	0.378518	1.86335	0.00103447	0.897895	1.43334	0.0753115	0.519377
ENSG00000132382	MYBBP1A	NA	NA	NA	578.4	717.8	597.5	635.9	658.2	601.2	703.1	530.9	865.9	529.4	0.999156	0.991712	-0.00121843	0.901805	0.566589	-0.149113	0.902567	0.555445	-0.147894
ENSG00000106245	BUD31	NA	NA	NA	1508.2	1515.3	1607.4	1476	1436.9	1915	1854.8	1843.6	1737.6	1539.7	0.959196	0.712757	-0.0601032	0.851895	0.00585234	-0.231253	0.888135	0.315762	-0.17115
ENSG00000173457	PPP1R14B	NA	NA	TE-	565.6	303.8	392.6	542.8	456.4	319.2	396.1	356.1	215.9	327	0.957221	0.861263	-0.0630762	1.30358	0.363393	0.382484	1.36184	0.243437	0.44556
ENSG00000117691	NENF	NA	NA	TE-	1883.7	2273.2	2665	2278.2	2151.4	2417.9	2473.9	2387.8	2601.6	3797.6	0.996261	0.974137	-0.00540375	0.914059	0.446155	-0.12964	0.91749	0.109658	-0.124236
ENSG00000173914	RBM4B	NA	NA	NA	52.7	66.3	45.9	57.8	61.3	53.4	46.2	52.3	39.5	55.1	0.955942	0.723476	-0.065005	1.19493	0.284723	0.256923	1.25	0.069136	0.321928
ENSG00000119431	HDHD3	MS+	TC+	TE-	787.6	1365	1213.7	1301.9	1126.6	1587.3	2327.4	2226.8	1724.9	1753.6	0.838264	0.381751	-0.254524	0.536112	0.0189743	-0.899394	0.63955	0.0349503	-0.64487
ENSG00000111196	MAGOHB	NA	NA	NA	743.5	1024.3	1040.1	888.1	967.8	1277.9	1142.7	1724.1	1180.5	1283.5	0.896005	0.518549	-0.158422	0.693771	0.145732	-0.527468	0.774294	0.254629	-0.369047
ENSG00000065150	IPO5	NA	NA	NA	556	614.2	669.5	645.8	599	555.2	572.4	581.4	579	569.5	1.02206	0.768811	0.0314736	1.06169	0.390438	0.0863654	1.03878	0.482433	0.0548918
ENSG00000198692	EIF1AY	NA	NA	NA	2182.6	1805.2	1579.6	1484.8	1681.2	1658.7	1576	2410.4	1506.8	1828.3	1.15394	0.292989	0.206565	1.01351	0.946123	0.0193569	0.878304	0.525488	-0.187208
ENSG00000116096	SPR	NA	NA	TE-	468.1	499.8	610.9	687.3	558.6	532.8	666.5	639.2	424.2	721.9	0.887615	0.36033	-0.171995	0.912654	0.60533	-0.13186	1.02821	0.867398	0.0401346
ENSG00000099624	ATP5D	NA	NA	TE-	3141.5	3965.6	4505.8	3945.6	4274.3	5386.8	5762.6	5097	4715.8	5941.3	0.853469	0.323139	-0.228589	0.745592	0.0616099	-0.423541	0.873602	0.292591	-0.194952
ENSG00000151552	QDPR	NA	NA	NA	941.9	666.5	781	942.6	773.9	559.3	549.4	595.7	334.6	842.8	1.04992	0.796779	0.0702746	1.61479	0.0555187	0.691344	1.53801	0.131659	0.621069
ENSG00000155959	VBP1	NA	NA	TE-	3977.6	2514.8	3246.2	3705.6	2679.7	2150.3	2552.1	2589.9	1793.8	3525.4	1.14094	0.554368	0.190222	1.40411	0.146921	0.489652	1.23066	0.38095	0.29943
ENSG00000072042	RDH11	NA	NA	NA	759.3	887.5	763.8	790.9	923.5	943.8	764.7	761.6	974.9	466.4	0.906854	0.266174	-0.141057	0.963777	0.735724	-0.0532281	1.06277	0.577052	0.0878292
ENSG00000180992	MRPL14	NA	NA	TE-	1023.4	1126	960.2	1069.2	1042.9	1092.1	1217.9	1070.9	1497.8	635.6	0.970476	0.586766	-0.0432352	0.821212	0.205764	-0.284174	0.846194	0.260296	-0.240939
ENSG00000105447	GRWD1	NA	NA	NA	297.9	326.8	370.3	313.8	351.5	345.6	365.2	313.6	272.9	281	0.984271	0.839368	-0.0228719	1.0455	0.694159	0.0641897	1.0622	0.551256	0.0870615
ENSG00000105258	POLR2I	NA	NA	TE-	518.1	649.2	649.7	598.9	614.5	626.6	567.7	619.9	459.4	523.7	0.9875	0.878213	-0.0181473	1.10322	0.429056	0.141718	1.11718	0.305521	0.159865
ENSG00000145907	G3BP1	NA	NA	TE+	1068.9	1341.6	1116.3	987.6	1090.5	933.6	905.1	870.3	753.2	645.2	1.17103	0.168338	0.227782	1.39476	0.0383783	0.480021	1.19105	0.0684816	0.252239
ENSG00000121892	PDS5A	NA	NA	TE+	504.6	590.3	546.5	554.4	617.1	539.1	517.7	473.2	532	376.2	0.959546	0.53899	-0.0595756	1.07781	0.27065	0.108106	1.12325	0.108799	0.167681
ENSG00000188157	AGRN	NA	NA	TE-	720	742	709.1	608	721.7	780.6	760.7	660.1	737.7	410.2	1.02881	0.729968	0.0409781	1.00584	0.905583	0.00839709	0.97767	0.801954	-0.032581
ENSG00000060971	ACAA1	NA	NA	TE-	242.5	278.4	253	242.2	259.5	301.8	278.7	271.4	349.1	435.8	0.963161	0.663021	-0.0541509	0.860654	0.228434	-0.216495	0.893572	0.359629	-0.162344
ENSG00000111530	CAND1	NA	NA	TE+	1183.4	1111.9	968.9	1099.8	1136.2	772	958.6	880.6	784.8	861.5	1.08517	0.562127	0.117925	1.24398	0.0601359	0.314962	1.14634	0.391973	0.197037
ENSG00000106153	CHCHD2	MS+	NA	TE-	1553.9	1795.5	2004.5	1748	1989	2150.7	2726.7	2565.2	2366.7	4291.1	0.909336	0.367462	-0.137114	0.69907	0.0111398	-0.51649	0.76877	0.0201	-0.379377
ENSG00000223496	EXOSC6	NA	NA	TE-	450.1	438.8	523	443.6	462	741.6	624.5	661.6	532.4	700.1	0.857152	0.505431	-0.222378	0.776409	0.0506723	-0.365111	0.905801	0.625581	-0.142733
ENSG00000124614	RPS10	NA	NA	NA	1733.9	1521.3	1710	1455.9	1492.6	1431.4	1648.5	1587.7	1042.4	1425.9	1.13363	0.0925158	0.180954	1.16047	0.358889	0.214713	1.02368	0.877309	0.0337591
ENSG00000115884	SDC1	NA	NA	TE-	1615.4	1124.8	1250.2	927.1	1341.8	1739.2	1207.9	1874.5	1669.9	357.8	0.995584	0.984197	-0.00638513	0.839678	0.364609	-0.252093	0.843402	0.464723	-0.245707
ENSG00000170248	PDCD6IP	NA	NA	NA	750.9	789	711.7	888.2	811.2	640.2	834.3	771	773.3	844.4	0.962387	0.733493	-0.0553113	0.946607	0.23726	-0.0791621	0.983604	0.878229	-0.0238508
ENSG00000166710	B2M	NA	NA	TE-	2823.1	5307.7	3103.7	1956.2	3356	3659.6	2383.9	7416.5	5351.7	2405.9	1.2522	0.475437	0.324467	0.741448	0.487358	-0.431582	0.592116	0.29227	-0.756048
ENSG00000139970	RTN1	NA	NA	TE-	938.7	1108.9	1103.8	893.1	1072.4	1069.8	726.7	743.6	1503	316.4	1.03825	0.659834	0.0541538	1.0599	0.840173	0.0839278	1.02085	0.943854	0.0297741
ENSG00000132646	PCNA	NA	NA	TE+	3556.8	3256.1	4113.1	3155.5	3416.5	2792.1	2715.9	3010.9	1836	4704.2	1.1668	0.174914	0.222553	1.4447	0.0672922	0.530773	1.23818	0.227743	0.30822
ENSG00000156515	HK1	NA	NA	TE-	400.5	515.6	439.2	445.5	456.4	459.2	415.3	337.1	517.1	252.9	0.995739	0.959774	-0.00616083	1.06759	0.672872	0.0943518	1.07215	0.617619	0.100513
ENSG00000055044	NOP58	NA	RHR+	TE+	2109.9	2719.7	1926.2	1810.5	2291.4	2132.9	2026.9	1763.9	2501.7	1641.5	1.08356	0.573974	0.115783	1.07363	0.65747	0.102493	0.99083	0.944717	-0.01329
ENSG00000135677	GNS	NA	NA	NA	2472.1	3266.9	2765	2726.4	3140.3	3422.1	3238.7	3019.9	3523.1	1863.8	0.915511	0.443956	-0.127351	0.869379	0.208163	-0.201944	0.94961	0.548896	-0.074593
ENSG00000079950	STX7	NA	NA	NA	769.4	876.7	615.7	753.3	758.2	768	908.7	721.4	1105.5	380.5	0.992235	0.94505	-0.011246	0.826802	0.312694	-0.274386	0.833272	0.303873	-0.26314
ENSG00000092964	DPYSL2	NA	NA	NA	663.2	697.1	540	551.1	642.5	501.7	506.5	626.3	492.6	651.7	1.12092	0.340815	0.164687	1.16913	0.225627	0.225432	1.043	0.713891	0.0607458
ENSG00000078140	UBE2K	NA	NA	NA	2195.6	2001.6	2226.3	2926.4	2257.8	1493.4	1970.7	2063.7	1290.1	2135.7	0.961947	0.857892	-0.0559701	1.2064	0.268749	0.270714	1.25413	0.412446	0.326684
ENSG00000166582	CENPV	NA	NA	NA	189.7	214.7	149.9	116.4	149.6	176.3	108.7	126.9	184.5	70.9	1.25322	0.219232	0.325642	1.31945	0.208101	0.399934	1.05284	0.80995	0.0742925
ENSG00000108055	SMC3	NA	RHR+	TE+	725	796.8	752.5	705.5	834.6	760.6	738.4	655.3	798.7	495.5	0.988525	0.849891	-0.0166503	1.03736	0.599282	0.0529115	1.0494	0.554085	0.0695618
ENSG00000196924	FLNA	NA	NA	TE-	350.1	376.2	278.7	299.7	343.3	313.3	321.6	347	360.9	282.9	1.05093	0.648399	0.0716603	0.976202	0.813541	-0.0347483	0.928898	0.231432	-0.106409
ENSG00000016391	CHDH	NA	NA	NA	1084.7	1199.6	1235.2	1418.7	1346	1736.2	1346.3	1130.4	1538	866.1	0.781955	0.097911	-0.354843	0.876653	0.295103	-0.189922	1.1211	0.38927	0.164921
ENSG00000104835	SARS2	NA	NA	NA	1512.9	1651.7	1226.1	1076.4	1483.7	1585.8	1232.9	1370.1	1367	818.7	1.05905	0.704772	0.0827656	1.10597	0.383086	0.145312	1.04431	0.747637	0.0625463
ENSG00000177156	TALDO1	NA	NA	TE-	2058.3	1678.1	1861	2719.3	1981.8	1394	1881.8	2085.5	1008.4	2837.9	0.918344	0.712714	-0.122893	1.12495	0.602321	0.169857	1.22497	0.502696	0.29275
ENSG00000237190	CDKN2AIPNL	NA	NA	NA	1099.1	1261.8	1291.7	1162.6	1379.3	1505.3	1126.1	1516.4	936.4	689.2	0.9025	0.335252	-0.148	1.02059	0.902222	0.0294075	1.13085	0.48408	0.177408
ENSG00000071655	MBD3	NA	NA	NA	838.6	774.7	1031.6	874.3	946.4	1073.5	957.8	879.9	1146.8	448.6	0.913862	0.442059	-0.129951	0.886212	0.36413	-0.174276	0.969744	0.776091	-0.0443246
ENSG00000147526	TACC1	NA	NA	NA	1088.6	1182.4	1248	1052.3	1173.6	1474.8	1343.2	1231.7	1834.7	622.3	0.950901	0.686783	-0.0726327	0.798032	0.246643	-0.325482	0.839237	0.358079	-0.25285
ENSG00000135624	CCT7	NA	NA	NA	2255.8	1959.9	1820	1842.6	2017.6	1493.7	1549.2	1482.9	1516.5	1208.8	1.12735	0.322297	0.172931	1.32694	0.0581565	0.408099	1.17704	0.222032	0.235168
ENSG00000198363	ASPH	NA	NA	TE+	453.1	582.6	428.8	407.1	511.9	435.8	458	452.8	639.2	619.9	1.08097	0.561713	0.112328	0.944839	0.733346	-0.08186	0.874065	0.414586	-0.194188
ENSG00000149273	RPS3	NA	NA	NA	2514.7	2709.9	2257.4	1993.5	2297.6	1856.2	1990.1	1991.9	1640.5	1808.9	1.21712	0.0738374	0.283471	1.33072	0.0247386	0.412212	1.09334	0.374935	0.128741
ENSG00000135940	COX5B	NA	NA	TE-	3938.5	5214.7	4738.7	6659.8	5212	6448.6	5341.1	5224.6	6711.4	6242.7	0.758275	0.0674412	-0.399207	0.804064	0.140019	-0.314617	1.06039	0.624721	0.0845899
ENSG00000169375	SIN3A	NA	NA	NA	813.1	989.3	935.2	863.7	1013	875	880.2	819.9	829.3	595.1	0.994876	0.95031	-0.00741153	1.08231	0.314238	0.114116	1.08789	0.259193	0.121528
ENSG00000179262	RAD23A	NA	NA	NA	483.1	416.3	487.5	516	436.5	384.3	544.8	661.8	418.3	827.8	1.03748	0.731472	0.0530801	0.853529	0.378609	-0.228487	0.822697	0.314151	-0.281567
ENSG00000176422	SPRYD4	NA	NA	NA	455.4	683	760.9	723.8	688.8	961.7	957.1	1225.6	671.5	1548.6	0.799941	0.275919	-0.322034	0.66544	0.177388	-0.587619	0.831862	0.441848	-0.265584
ENSG00000171858	RPS21	NA	NA	NA	2194.8	2314.6	2156.1	1836.5	1965.4	1798.7	1599.7	2140.2	1304.2	1960.4	1.19014	0.00698518	0.251132	1.32144	0.153483	0.402116	1.11033	0.529949	0.150985
ENSG00000116005	PCYOX1	NA	NA	NA	1290.4	1601.1	1503.2	1748.6	1642.8	2229.9	2404.5	2326.4	2159.7	914.4	0.781794	0.137953	-0.355139	0.637782	0.00250385	-0.648865	0.815793	0.130768	-0.293726
ENSG00000101558	VAPA	NA	NA	NA	2093.5	2369.9	2062.1	2020.6	1994.8	2531.6	2332.8	2345.1	3792.5	2008.3	0.996716	0.97361	-0.00474553	0.770389	0.311576	-0.376342	0.772927	0.31676	-0.371596
ENSG00000115756	HPCAL1	MS-	RLR-	TE-	878.3	803.8	1002.3	1073.8	981.1	955.4	775.8	826.2	681.2	2159.8	0.891738	0.199865	-0.165308	1.17572	0.142459	0.233542	1.31846	0.0128669	0.39885
ENSG00000104419	NDRG1	NA	NA	TE-	1412.6	1445.3	1110.8	1023.6	1422	889.5	936.6	1338.6	773.2	505.1	1.18998	0.341743	0.250936	1.3019	0.210448	0.380614	1.09405	0.701476	0.129678
ENSG00000116171	SCP2	NA	NA	NA	2565.1	3217.3	3290	3045.7	3131	3372.5	3546.3	3762	4815.4	4620.3	0.950069	0.575288	-0.0738956	0.748319	0.104858	-0.418274	0.787647	0.153429	-0.344378
ENSG00000182512	GLRX5	NA	NA	NA	752.9	828.7	950.9	927.1	853.2	1206.4	1348.5	965.6	1028.3	607.7	0.847926	0.301328	-0.23799	0.757689	0.136352	-0.400322	0.893579	0.500392	-0.162332
ENSG00000165060	FXN	NA	NA	NA	1720.8	2101.5	1752.7	1849	1801	1978	1804.2	2280.6	1779.7	2870.8	0.990583	0.903438	-0.0136505	0.950635	0.662079	-0.0730363	0.959673	0.683691	-0.0593858
ENSG00000124207	CSE1L	MS-	NA	TE+	1414.2	1478	1401.6	1380	1383.8	890	1038	968.7	818	808.8	1.17516	0.322335	0.232857	1.52009	0.0100095	0.604157	1.29352	0.228172	0.3713
ENSG00000214753	HNRNPUL2	NA	RLR-	NA	1272.9	1438.6	1240.7	1096.8	1266.8	1407.9	1307.4	1205.7	1379.2	1092.6	1.04791	0.613163	0.0675175	1.01539	0.814112	0.022033	0.968964	0.72102	-0.0454845
ENSG00000169083	AR	NA	RHR+	NA	1395.8	1123.6	1163.2	1589.8	1378.2	960.7	1648	1630.2	1084.1	879.7	0.937358	0.715432	-0.0933273	0.844188	0.351988	-0.244364	0.900603	0.609964	-0.151037
ENSG00000204392	LSM2	NA	NA	NA	1059.4	908.3	1234.7	1184.1	1120.9	1117.3	887	1114.3	854.5	1206.8	0.935745	0.52122	-0.0958127	1.12137	0.407934	0.165259	1.19837	0.139373	0.261071
ENSG00000119707	RBM25	NA	RHR+	TE+	869.5	1145.3	924.3	805.1	1041.3	1040.3	873.6	796.4	1382.2	636.6	1.01815	0.886894	0.0259533	0.962945	0.864728	-0.0544751	0.945777	0.802221	-0.0804283
ENSG00000165898	ISCA2	NA	NA	NA	831.5	987	1117.2	1187.6	1107.5	1348.5	1348.1	1096.1	928.8	3306.1	0.805714	0.0975511	-0.31166	0.870353	0.385211	-0.200328	1.08023	0.564973	0.111332
ENSG00000166340	TPP1	NA	NA	NA	426.9	494.7	438.9	487.5	509.7	565.5	516.3	440.4	438.8	621.4	0.870609	0.0977652	-0.199904	0.974919	0.742344	-0.0366452	1.11981	0.182467	0.163259
ENSG00000145354	CISD2	NA	NA	TE+	1376.1	1258.3	1133.5	1117.4	1061.6	1490.1	1470.1	1106.5	2498.1	1310.1	1.02693	0.841961	0.0383345	0.742487	0.405959	-0.429562	0.723018	0.379858	-0.467896
ENSG00000168488	ATXN2L	NA	NA	NA	929.6	1110	1000	1101.2	1102.4	887.9	891.5	952.6	716.4	935.3	0.983212	0.855405	-0.0244255	1.18711	0.150186	0.247456	1.20738	0.15291	0.271881
ENSG00000128311	TST	NA	NA	NA	1013.8	1345.5	1178.3	1175.9	1302	1453.2	1545.5	1573.2	1204.5	1400.6	0.899901	0.354519	-0.152162	0.818283	0.164019	-0.289329	0.909303	0.41938	-0.137167
ENSG00000004864	SLC25A13	NA	NA	TE+	475.6	605.1	389.7	431.5	494	439.7	420.4	271	496	115.3	1.07706	0.638626	0.107096	1.23834	0.358836	0.308403	1.14974	0.468761	0.201306
ENSG00000168264	IRF2BP2	NA	NA	NA	559.9	624.3	489.8	525.2	634.3	508.1	521.9	561.1	631.3	628.3	1.00384	0.971136	0.00552625	0.976492	0.803172	-0.0343201	0.972759	0.775432	-0.0398463
ENSG00000109519	GRPEL1	MS+	NA	NA	2377.5	2858.4	3324.4	2818.4	2597.5	3671.5	4187.8	3942.3	3704.2	8818.1	0.941997	0.702164	-0.0862062	0.723347	0.0384163	-0.467241	0.767887	0.0914247	-0.381035
ENSG00000184743	ATL3	NA	NA	TE+	938.3	1405.1	869	691.7	1106.9	949.4	840.4	927.5	1696.3	335.4	1.169	0.500697	0.22527	0.927314	0.808376	-0.108871	0.793257	0.485754	-0.33414
ENSG00000126698	DNAJC8	NA	NA	TE+	2830	2098.2	2284.2	2377.3	2426.6	1992.2	2100	2035.1	1894.9	2286.5	1.06126	0.625604	0.0857723	1.19609	0.20901	0.258321	1.12705	0.195649	0.172549
ENSG00000100216	TOMM22	NA	NA	NA	797.4	1145.1	1319.1	1105.2	970.9	1297.3	1433.7	1729.6	1207.2	2896.3	0.966858	0.848206	-0.0486235	0.746276	0.161302	-0.422218	0.771857	0.149513	-0.373595
ENSG00000131467	PSME3	NA	NA	NA	1724.5	1721.4	1892.3	2017.9	1757.6	1426	1727.1	1749.1	1248.3	2482	1.02628	0.820344	0.0374256	1.1299	0.337957	0.176192	1.10096	0.538652	0.138766
ENSG00000067369	TP53BP1	NA	NA	TE+	539.6	734.5	644.9	540.4	746.7	643.7	541.4	550.9	572.7	437.2	0.993889	0.964035	-0.00884402	1.15255	0.270122	0.204833	1.15964	0.273862	0.213677
ENSG00000101210	EEF1A2	NA	NA	NA	6531.5	5567.2	4556.5	4807.2	4564.3	3020.8	3756.1	4264	3893.7	2564.1	1.344	0.149895	0.426529	1.39798	0.100676	0.483339	1.04016	0.806026	0.0568103
ENSG00000115310	RTN4	NA	NA	NA	631.3	834.2	645.7	581.3	706.6	684.8	474.3	400	937.4	257.8	1.07021	0.58313	0.0978917	1.16531	0.624072	0.220719	1.08887	0.782645	0.122827
ENSG00000181924	COA4	NA	RLR-	TE-	1057.3	1299.7	1519.1	1579.7	1707.6	1760.6	1745	2339.1	1281.6	7796.7	0.767864	0.0839564	-0.381078	0.722385	0.242135	-0.469161	0.940772	0.763967	-0.0880831
ENSG00000166582	CENPV	NA	NA	NA	1214.3	1057.9	1381.2	1046.9	1114	1393.5	917.7	796.2	1184.4	180	1.25322	0.219232	0.325642	1.31945	0.208101	0.399934	1.05284	0.80995	0.0742925
ENSG00000133398	MED10	NA	NA	NA	644	757.4	909.9	906.2	874.4	888.8	957.7	1178.2	695.3	969.4	0.86585	0.260417	-0.207811	0.816368	0.353894	-0.292709	0.942851	0.736677	-0.0848982
ENSG00000153113	CAST	NA	RHR+	TE+	1383.9	1042.7	1221.9	1553.7	1240.8	976.4	1109.6	934.2	767.7	796.3	0.967541	0.845776	-0.0476054	1.29771	0.116069	0.375963	1.34124	0.190621	0.423569
ENSG00000115806	GORASP2	NA	NA	TE-	445.3	540.2	628.6	630.8	629.1	648.7	679.2	561.8	601.2	869.9	0.845698	0.203357	-0.241785	0.876181	0.30501	-0.1907	1.03604	0.588859	0.0510851
ENSG00000163468	CCT3	NA	NA	NA	1818.8	1603.4	1592.4	1585.8	1749.2	1325.4	1453.6	1265.1	1302.3	934.8	1.076	0.467109	0.105681	1.2471	0.026363	0.31858	1.15902	0.220825	0.212899
ENSG00000198242	RPL23A	NA	NA	NA	8734.8	5345	6408.6	6863.5	5612.5	4785.5	5038.2	3718.9	4574.2	3545.1	1.18694	0.419971	0.247249	1.53686	0.126964	0.61999	1.29481	0.154178	0.37274
ENSG00000111237	VPS29	NA	NA	NA	2080	1988.7	2570.6	2665.4	2184.9	1786.3	1725.1	2161.9	939.4	1949	1.00041	0.997849	0.000586819	1.37562	0.229896	0.460084	1.37506	0.248228	0.459497
ENSG00000126464	PRR12	NA	NA	TE-	304.6	394.2	303.2	314.4	383.5	341.3	307.2	418.4	284.4	233.8	0.964203	0.751579	-0.0525908	0.992079	0.96117	-0.0114728	1.02891	0.846506	0.041118
ENSG00000142409	ZNF787	NA	NA	TE-	893.2	748.5	881.4	827.5	818.1	851.1	754.4	676.3	744.4	581.9	1.01057	0.868634	0.0151749	1.15999	0.112957	0.214116	1.14786	0.0346291	0.198941
ENSG00000137818	RPLP1	NA	NA	NA	1680.8	1338.7	2153.9	2457	1731.4	1686.2	1842.8	2009.6	1092.4	3401.3	0.880639	0.534061	-0.183378	1.04623	0.846366	0.0652006	1.18804	0.457548	0.248578
ENSG00000113649	TCERG1	NA	NA	TE+	865.8	960	925.1	888.5	1018.5	960.9	992.9	874.6	1034.9	725	0.959204	0.453649	-0.060091	0.947802	0.42496	-0.0773427	0.988113	0.860076	-0.0172516
ENSG00000110063	DCPS	NA	RLR-	TE-	984.7	1298.5	1235.1	1285.5	1087.1	1073.2	952.4	1237.7	680	2451.9	1.02104	0.848467	0.0300395	1.22585	0.326331	0.293778	1.20059	0.360835	0.263738
ENSG00000100804	PSMB5	NA	NA	NA	3014.3	2052	1693.9	1494.1	2044.2	1457.3	1240.8	1490	1638	1204.4	1.35323	0.274936	0.436408	1.54738	0.172958	0.629829	1.14347	0.410844	0.193421
ENSG00000086289	EPDR1	MS-	NA	NA	1443.3	1293.9	1451.3	1868.3	1505.4	1514.5	1114.1	1086.5	749.9	250.8	0.856859	0.180378	-0.22287	1.41959	0.0548329	0.505474	1.65674	0.0181412	0.728344
ENSG00000060688	SNRNP40	NA	NA	NA	1286.7	1446.4	1671.5	1368.8	1493.9	2497.3	2119.6	2309	1870.6	1926.3	0.821754	0.471515	-0.283222	0.699232	0.0207845	-0.516158	0.850902	0.480283	-0.232936
ENSG00000164182	NDUFAF2	NA	NA	TE+	1136.5	1102.6	1412	1382.7	1294.4	1775	1637.7	1345.2	1686.3	3335.1	0.820085	0.216828	-0.286155	0.781954	0.0794167	-0.354844	0.953504	0.713285	-0.0686894
ENSG00000118705	RPN2	NA	NA	NA	402.1	557.2	424.1	396.2	455.9	399.8	424.3	372.6	524.4	293.3	1.10504	0.470452	0.144099	1.047	0.768987	0.0662603	0.947476	0.669389	-0.0778387
ENSG00000134905	CARS2	NA	NA	NA	1282.9	1487.9	1286.2	1178.8	1447.5	1313.9	1302.2	981.2	1528.9	616.7	1.02964	0.725004	0.0421444	1.06419	0.672245	0.0897516	1.03355	0.825484	0.0476072
ENSG00000121060	TRIM25	NA	NA	NA	209.4	191.6	201.8	242.8	197.8	190.4	213	181	178	212.6	0.955309	0.630815	-0.0659606	1.05385	0.469845	0.0756643	1.10315	0.384405	0.141625
ENSG00000099622	CIRBP	NA	NA	NA	951.8	1091.2	827.8	709	960.7	734.9	795.3	754.2	1526.3	638.4	1.19388	0.232002	0.255656	0.933351	0.81529	-0.0995089	0.78178	0.47161	-0.355165
ENSG00000164040	PGRMC2	NA	NA	NA	628.2	668.7	629.3	577.7	599.9	710.3	705.1	540.9	1227.2	674.8	1.02029	0.790692	0.0289752	0.778829	0.471268	-0.360621	0.763343	0.446467	-0.389597
ENSG00000005007	UPF1	NA	NA	NA	646.5	677.4	716.1	695.9	691.7	655.1	727.6	649.6	604.1	552.3	0.998678	0.972107	-0.00190819	1.02963	0.666705	0.0421218	1.03099	0.636898	0.04403
ENSG00000150093	ITGB1	NA	NA	NA	1092.1	1376.9	996.2	931.5	1218.7	1279.9	1028.6	1005.1	1770.4	904.5	1.01023	0.944134	0.014688	0.910912	0.711712	-0.134617	0.901685	0.682316	-0.149305
ENSG00000117222	RBBP5	NA	NA	TE+	202.5	209.1	264.7	200	230.4	380.5	292.5	292.2	278.5	199.1	0.834012	0.513554	-0.261861	0.78348	0.0803131	-0.352032	0.939411	0.784611	-0.0901709
ENSG00000011451	WIZ	NA	NA	NA	361.4	380	448.6	415.8	400	481.7	471	417.5	534.2	246.5	0.917148	0.381474	-0.124773	0.836438	0.148867	-0.25767	0.911998	0.380947	-0.132897
ENSG00000075292	ZNF638	NA	NA	TE+	1483.3	1714.2	1794.5	1661.6	1806.4	1910.3	1817.2	1782.1	1989	965.3	0.928174	0.339733	-0.107532	0.893295	0.162878	-0.162792	0.962421	0.508383	-0.0552592
ENSG00000164690	SHH	NA	RHR+TC+	NA	591.9	725.1	517	464.7	659.4	620.8	2268.3	2217.2	8302.5	447	1.05106	0.744756	0.0718493	0.143416	0.212308	-2.80173	0.136448	0.209897	-2.87357
ENSG00000204227	RING1	NA	NA	NA	664.1	879.3	788	752.2	851	929.3	927.8	924.3	995	745.5	0.920592	0.454568	-0.119366	0.818868	0.0965432	-0.288297	0.889502	0.166129	-0.168931
ENSG00000103876	FAH	NA	NA	NA	958.5	669.2	734.7	893	733.4	598.6	575	697.3	431.7	1041.2	1.06175	0.726658	0.0864479	1.38638	0.133806	0.471328	1.30575	0.204945	0.38488
ENSG00000165140	FBP1	NA	NA	TE-	1009.4	786.3	1061.7	1661.4	1196	1097.5	1354.8	1194.2	1067.2	287.5	0.722496	0.15815	-0.468938	0.790166	0.0998299	-0.339771	1.09366	0.600956	0.129167
ENSG00000112081	SRSF3	NA	NA	NA	2379	2210.3	1318.2	1187.5	1748.4	948.9	1156.1	876.9	1964.2	603.6	1.52067	0.178863	0.604707	1.47791	0.241252	0.563558	0.97188	0.930808	-0.0411494
ENSG00000143256	PFDN2	NA	NA	TE-	2079.9	1217.6	1749	2092.6	1435.4	1315.6	1649.4	1439.6	1139.4	2027.2	1.04189	0.855569	0.0592034	1.19348	0.413902	0.255171	1.14549	0.516823	0.195968
ENSG00000106077	ABHD11	NA	NA	NA	932.2	1412.9	1280.2	1230	1279.7	1311.7	1346.7	1544.3	1212.3	2482.9	0.948684	0.694799	-0.0760009	0.883508	0.415375	-0.178684	0.931299	0.434493	-0.102683
ENSG00000160194	NDUFV3	NA	NA	NA	1380.6	1290.8	1558.2	1576.6	1537.7	1935.5	2107.9	1510.5	2017.1	1207.4	0.837578	0.154418	-0.255705	0.750528	0.112823	-0.414022	0.89607	0.440374	-0.158317
ENSG00000107833	NPM3	NA	NA	NA	735.3	1164.1	812.6	768.1	870.3	915.5	851.5	1233.4	921	1840.9	1.06191	0.73514	0.0866551	0.902226	0.609095	-0.14844	0.849629	0.329119	-0.235095
ENSG00000119669	IRF2BPL	NA	NA	NA	907.9	716.1	810.6	886.3	820.6	616.7	743.9	606.8	534.7	856.5	1.04777	0.728005	0.067323	1.29129	0.0918155	0.368814	1.23242	0.229493	0.301491
ENSG00000105372	RPS19	NA	NA	TE-	2567.1	2370.4	3056.2	2478.4	2428	2518.9	2714.5	2652.4	1810.3	1569.4	1.07655	0.451303	0.106414	1.11376	0.49163	0.155442	1.03457	0.803762	0.0490282
ENSG00000175334	BANF1	NA	NA	NA	4278.9	3363.9	5911.7	6303.2	4630.7	5035.4	5320.9	3553.7	3418.5	1969.4	0.848785	0.427914	-0.236529	1.10261	0.686256	0.140923	1.29905	0.199941	0.377452
ENSG00000151327	FAM177A1	NA	NA	TE-	1177.7	1288.3	1550	1421.5	1327.3	1646.6	2146.2	1721.1	2528.5	904	0.913682	0.434711	-0.130235	0.627912	0.0580548	-0.671366	0.687232	0.088066	-0.54113
ENSG00000105197	TIMM50	NA	NA	NA	890.7	1106.8	751.8	697.9	852.1	845.2	860.2	729.9	1116.1	889.6	1.14784	0.382195	0.198918	1.01593	0.929929	0.0227959	0.885079	0.469649	-0.176122
ENSG00000063046	EIF4B	MS-	NA	NA	2181.9	1555.2	1887.8	1769.3	1663.6	1423	1238.5	1014.5	1031.2	696.3	1.15836	0.301537	0.212089	1.71272	0.035834	0.776285	1.47856	0.0173836	0.564197
ENSG00000091164	TXNL1	NA	TC+	TE-	702	745.4	671.7	806.1	683.7	618.7	651	689.8	433.1	1033.7	1.00503	0.956521	0.00723465	1.1946	0.284088	0.256527	1.18862	0.321621	0.249292
ENSG00000164237	CMBL	NA	NA	NA	2384.6	2215.3	2511.5	2855.4	2382.2	1848.3	2571.5	2837	1511.6	1187.9	1.0036	0.979848	0.0051825	1.02764	0.89065	0.0393407	1.02396	0.917584	0.0341582
ENSG00000186063	AIDA	MS+	RHR+	NA	419	513.2	517.1	414.4	511.1	603.6	889.4	856.4	1192	731.9	0.947812	0.700888	-0.0773265	0.493328	0.0344144	-1.01938	0.520492	0.0300021	-0.942053
ENSG00000156735	BAG4	NA	NA	NA	377.3	325.1	445.7	445.8	454.2	419.4	407	433.9	279.4	302.9	0.870168	0.238999	-0.200634	1.02481	0.88361	0.0353632	1.17772	0.296692	0.235997
ENSG00000167136	ENDOG	NA	NA	TE-	511.9	544	772.7	603.4	659.7	966.4	473.2	441.9	592.4	378.2	0.820184	0.397116	-0.285981	1.213	0.334464	0.278582	1.47894	0.15478	0.564562
ENSG00000182919	C11orf54	NA	NA	NA	576.5	614.2	476.9	865.4	566.9	479.8	522.8	535.9	306.9	603.9	0.87213	0.565935	-0.197385	1.22115	0.31776	0.288238	1.40019	0.269916	0.485623
ENSG00000079332	SAR1A	NA	NA	NA	435.3	320.2	409.8	403.7	364.2	290.7	323.2	379.3	266.6	589	1.10079	0.500858	0.138544	1.20246	0.242684	0.265984	1.09235	0.555411	0.12744
ENSG00000123349	PFDN5	NA	NA	TE-	1739.9	1112	1496	1756.3	1257.8	900.4	1008.3	1066.7	725	1169.4	1.11072	0.665706	0.151491	1.55282	0.0867538	0.634892	1.39804	0.271426	0.483401
ENSG00000149115	TNKS1BP1	MS-	NA	NA	633.8	648.5	733.8	707.9	661	606.8	533.4	501.3	432.7	855.7	1.02045	0.768412	0.0292033	1.37393	0.0132458	0.458305	1.34639	0.0152646	0.429102
ENSG00000133731	IMPA1	MS-	RHR+	NA	1143.7	725.6	937.9	1232.1	859.8	688.7	549.7	623.8	323.5	645.3	1.00957	0.967041	0.0137356	1.87522	0.0485329	0.907058	1.85745	0.0984531	0.893322
ENSG00000136045	PWP1	NA	NA	NA	784.3	746.1	769.6	650.1	749.9	960.2	773.9	780.1	880.1	669.6	0.974494	0.847163	-0.0372753	0.944908	0.323174	-0.0817546	0.96964	0.819741	-0.0444793
ENSG00000084072	PPIE	NA	NA	NA	901.7	761.5	885.1	886.3	842.7	968.3	961.4	890.7	872.2	722.8	0.94476	0.438267	-0.0819809	0.935396	0.333355	-0.0963505	0.990089	0.854467	-0.0143696
ENSG00000083123	BCKDHB	NA	NA	TE+	782	968.7	1029.5	1313.8	1135.5	1534.7	1507.1	1356.1	1369.1	490.6	0.697841	0.0523801	-0.519029	0.656901	0.00846811	-0.606253	0.941332	0.560813	-0.0872242
ENSG00000177613	CSTF2T	NA	NA	NA	39.3	67.1	71.7	76.8	72.3	83.4	67.6	46.4	31.7	46.5	0.766022	0.208567	-0.384543	1.22237	0.498514	0.289687	1.59574	0.0980955	0.67423
ENSG00000164032	H2AFZ	NA	NA	NA	2413.6	2682.3	2884.2	2435	2814.6	3081.8	2924	2655	3798.4	3108.7	0.957834	0.642573	-0.0621521	0.850993	0.310099	-0.232781	0.888455	0.438494	-0.170629
ENSG00000106211	HSPB1	NA	RHR+TC+	TE-	252.4	299.8	274.3	288.6	300.1	333.7	375.4	765.9	423.8	11384.1	0.896032	0.172183	-0.158378	0.528081	0.181639	-0.921168	0.589355	0.222315	-0.76279
ENSG00000177628	GBA	NA	NA	TE-	1497	1835.9	2096.2	2347.5	2065.5	2814.2	2552.8	3382.7	1729.6	7432.7	0.751204	0.101538	-0.412724	0.708288	0.254753	-0.497592	0.942871	0.800145	-0.0848678
ENSG00000204469	PRRC2A	NA	NA	NA	522.7	439.6	503.6	488.5	439.2	476.4	409.8	345	404.4	287.4	1.04401	0.527584	0.062141	1.26458	0.0366851	0.338657	1.21127	0.0379065	0.276516
ENSG00000101191	DIDO1	NA	NA	NA	740.5	843.5	804.3	724.8	841.1	872.2	815	722.8	902.5	575	0.979574	0.77587	-0.0297732	0.978691	0.79015	-0.0310744	0.999098	0.991991	-0.00130122
ENSG00000204568	MRPS18B	NA	NA	TE+	981.2	1195.4	973.9	938	1094.7	1310	1246.4	1252.4	1269.9	1293.8	0.942502	0.651435	-0.0854331	0.835965	0.103709	-0.258486	0.886964	0.318363	-0.173053
ENSG00000179958	DCTPP1	NA	NA	NA	1672.2	1200.6	1302.1	1590.5	1251.6	1013.8	1232.7	1452.5	749.5	3803.5	1.08273	0.655133	0.114674	1.21551	0.389878	0.281558	1.12263	0.62757	0.166884
ENSG00000105939	ZC3HAV1	NA	NA	NA	603.1	659.8	560.9	662.9	643.5	582.5	655.2	626	557.7	649.5	0.965535	0.594825	-0.0505988	0.991789	0.907518	-0.0118955	1.02719	0.681947	0.0387033
ENSG00000125246	CLYBL	MS+	NA	NA	447.2	511.9	525.4	544	540.3	890	972.8	855	737.9	670.5	0.751912	0.292806	-0.411364	0.578595	0.0234011	-0.789375	0.769498	0.23239	-0.378011
ENSG00000204220	PFDN6	NA	NA	TE-	2984	1935.6	2611.1	2901.1	2171.8	1760.7	2051.3	1899.6	1355	2171.5	1.10201	0.635286	0.140138	1.41931	0.12632	0.505186	1.28792	0.278195	0.365048
ENSG00000179115	FARSA	NA	NA	NA	125.5	124.3	100.9	128.1	122.2	82.3	121.6	91.7	68.3	112.2	1.05442	0.737384	0.0764493	1.24538	0.276812	0.31659	1.18111	0.465619	0.240141
ENSG00000153130	SCOC	NA	NA	TE+	360.5	333.5	546.5	450.5	410.2	537.5	404.3	327.2	307.8	369	0.887212	0.540588	-0.172649	1.19359	0.432463	0.25531	1.34533	0.0698822	0.427959
ENSG00000163430	FSTL1	NA	NA	NA	1356.9	1393.9	1767.6	1488.8	1531	2108.6	1590.4	1572.6	1509.4	418.1	0.881055	0.450071	-0.182697	0.96704	0.735377	-0.0483518	1.09759	0.52725	0.134345
ENSG00000128245	YWHAH	NA	NA	TE-	91.3	123.2	118	100.4	127.4	98.4	113.1	118.3	106.2	79.8	1.01931	0.884823	0.0275976	0.984893	0.883403	-0.0219606	0.966232	0.732982	-0.0495581
ENSG00000057608	GDI2	NA	NA	NA	1575.9	1381.2	1228.2	1409	1255.7	793.1	1163.1	1113.7	1101	1483	1.21039	0.331041	0.275477	1.23906	0.111245	0.309247	1.02368	0.898945	0.0337705
ENSG00000072210	ALDH3A2	MS+	NA	TE+	1067.1	1250.5	1290.8	1020.6	1217.3	2113	2709.5	2206.3	3358.1	1269.8	0.829346	0.540587	-0.269955	0.436118	0.0382678	-1.19721	0.525858	0.0507506	-0.927254
ENSG00000124164	VAPB	NA	NA	NA	1334.3	1501.9	1405.3	1362.9	1303.8	1665.8	1441.5	1304.4	1861.6	922.1	0.978996	0.821456	-0.0306252	0.920564	0.547675	-0.11941	0.940315	0.676237	-0.0887844
ENSG00000167996	FTH1	NA	RLR-	TE-	1694.8	1469.4	1811.9	2436.8	2510.4	2828.8	2664.4	2660.3	2615.1	2210.8	0.639931	0.00440579	-0.644013	0.626729	0.00889567	-0.674087	0.97937	0.69546	-0.0300744
ENSG00000139531	SUOX	NA	NA	TE-	241.4	331.9	318.4	333.1	300.6	397.7	444.1	396.3	365.1	387.9	0.864553	0.31023	-0.209974	0.739693	0.0473691	-0.435001	0.855579	0.191549	-0.225028
ENSG00000133318	RTN3	NA	NA	NA	1791.8	2143.4	1697.3	1318.8	1580.6	1698.9	1390.9	1283.7	3337.2	455.8	1.22491	0.12446	0.292675	0.936907	0.86867	-0.0940216	0.764879	0.554926	-0.386696
ENSG00000126247	CAPNS1	NA	NA	TE-	966.8	1098.4	890.8	995.9	1028.8	906.9	1070.6	1171.5	780.6	962.8	1.00832	0.915146	0.011958	0.977934	0.876889	-0.0321915	0.969861	0.824251	-0.0441495
ENSG00000115275	MOGS	NA	NA	TE-	288.7	350.9	274.5	253.4	304.2	368.4	313.8	247.3	558.8	129.9	0.987149	0.92757	-0.0186602	0.816234	0.547841	-0.292946	0.82686	0.574076	-0.274286
ENSG00000025772	TOMM34	NA	NA	TE-	637.3	498.6	513	565.1	527.2	454.3	477.8	442.9	306	591.6	1.06615	0.569774	0.0924038	1.34418	0.111081	0.426721	1.26078	0.172934	0.334318
ENSG00000141456	PELP1	NA	NA	NA	492.1	615.7	572.9	494.4	581.9	537	482.7	404.9	517.4	346	1.04178	0.640816	0.0590475	1.19623	0.135614	0.258492	1.14826	0.176877	0.199445
ENSG00000078902	TOLLIP	NA	NA	TE-	1190.9	1023.4	1105.6	1311.7	1167.3	989.2	941.4	1015.1	856.2	890.7	0.95724	0.67004	-0.0630473	1.18032	0.0644499	0.239184	1.23305	0.128963	0.302231
ENSG00000105254	TBCB	NA	NA	TE-	1246	1242.1	1094.7	1094.2	1067.3	933.8	1082.2	1277.2	850.2	1172.1	1.1575	0.081838	0.211008	1.11628	0.427438	0.158694	0.964388	0.795593	-0.0523143
ENSG00000159131	GART	NA	NA	NA	489.5	506.4	508.7	506.5	531.2	441.9	554.8	507.5	510.1	315.2	1.0169	0.786615	0.0241728	0.956881	0.27685	-0.0635883	0.940982	0.384127	-0.0877611
ENSG00000163320	CGGBP1	NA	NA	NA	1076.2	934.7	1026.9	1189.8	1203	1126.1	1055.5	1018.9	1185.6	700.2	0.863281	0.0401333	-0.212098	0.93184	0.323004	-0.101845	1.07942	0.225151	0.110253
ENSG00000088682	COQ9	NA	NA	TE-	663.7	960.4	743.1	726.6	804.7	983.4	1003.9	1292.9	979.3	1443.2	0.941345	0.695891	-0.0872047	0.722566	0.0879299	-0.468798	0.76759	0.119824	-0.381593
ENSG00000136485	DCAF7	NA	NA	NA	293.9	260.9	351	345.1	288.5	332	386.4	341.7	240.5	424.2	0.93807	0.565217	-0.0922331	0.935164	0.704202	-0.0967085	0.996903	0.984351	-0.00447533
ENSG00000172354	GNB2	NA	RLR-	TE-	169.5	204.8	177.1	159.9	203.8	188.6	190.4	175.3	179	165.1	0.99837	0.986598	-0.00235286	1.0123	0.861486	0.0176374	1.01395	0.866812	0.0199903
ENSG00000156508	EEF1A1	NA	NA	NA	86.4	76.3	108.6	99.3	88.6	84.4	95.6	73.9	131.8	67.1	0.996328	0.976827	-0.00530793	0.900431	0.64009	-0.151312	0.90375	0.629474	-0.146004
ENSG00000099246	RAB18	NA	NA	NA	601.2	715.9	666.4	549	665.1	701	757.8	764.3	1010.1	620	1.03572	0.709723	0.0506287	0.783311	0.146349	-0.352343	0.756299	0.115272	-0.402972
ENSG00000108588	CCDC47	NA	NA	TE+	740.8	949.4	693.4	645.8	831.8	979.2	916.8	791.5	1359.6	781.5	0.970205	0.854486	-0.0436383	0.776948	0.320405	-0.364109	0.800808	0.37509	-0.320471
ENSG00000103266	STUB1	MS+	NA	TE-	1173.2	1295.4	1172.2	1063.3	1115.7	1335.6	1342.5	1497.8	1592.8	2298.6	1.03591	0.682323	0.050895	0.821276	0.0477809	-0.28406	0.792809	0.0517035	-0.334955
ENSG00000165629	ATP5C1	NA	NA	NA	1724.9	2127.3	1628.5	1493.7	1717.8	1497.4	1580.3	1505.5	2152.5	1309.1	1.1639	0.230236	0.21897	1.04627	0.768509	0.0652615	0.898937	0.486525	-0.153709
ENSG00000124562	SNRPC	NA	NA	NA	883.3	913.2	1014.4	862.9	998.4	1094.1	726.3	1066.5	846.3	943.2	0.951106	0.577162	-0.0723213	1.0651	0.635247	0.0909861	1.11985	0.436032	0.163307
ENSG00000105514	RAB3D	MS-	NA	TE-	1045.6	999.3	1199	1298.5	1040.2	1315.4	803.9	889.8	584.1	2228.8	0.887743	0.281258	-0.171787	1.42414	0.0500861	0.510088	1.60422	0.0227228	0.681875
ENSG00000173230	GOLGB1	NA	RHR+	TE+	260.1	299.2	284.2	250.7	290.8	278.1	294.8	273.7	327.2	308.8	1.02916	0.653009	0.0414681	0.941722	0.422179	-0.0866275	0.915039	0.26874	-0.128096
ENSG00000105612	DNASE2	NA	NA	NA	1163	1220.5	1428.2	1661.9	1464.5	1553.7	1841.2	1706.7	937	2088.9	0.814448	0.0485674	-0.296105	0.849896	0.513846	-0.234641	1.04352	0.840498	0.0614635
ENSG00000183207	RUVBL2	NA	NA	TE-	791.6	809	794.8	794.6	805.4	716.8	776.3	665.1	710.4	536.7	1.03393	0.448083	0.0481331	1.11321	0.124723	0.154723	1.07668	0.268289	0.10659
ENSG00000161904	LEMD2	NA	NA	TE-	780.7	973.6	837.7	788.1	860.8	838.2	778.9	725.4	1037.9	325.6	1.04218	0.61367	0.0596012	1.01959	0.89107	0.0279882	0.978326	0.868363	-0.031613
ENSG00000169223	LMAN2	NA	RLR-	TE-	1352	1748.7	1067.6	931.8	1230.3	1421.3	1024.9	1005.9	1524.4	896	1.16322	0.472349	0.21813	1.17245	0.477414	0.229528	1.00793	0.968256	0.0113984
ENSG00000149532	CPSF7	NA	NA	NA	1119.5	1251.8	1155	1059.5	1193.4	1331.6	973.7	1079.6	742	958.2	0.983763	0.839773	-0.0236167	1.26151	0.120707	0.335152	1.28233	0.110702	0.358769
ENSG00000146281	PM20D2	NA	NA	TE+	1668.6	1387.8	1568.5	2048.1	1709.3	1322.7	1583.2	1410.3	786.9	171.1	0.910395	0.555254	-0.135435	1.22339	0.366579	0.290883	1.3438	0.248547	0.426318
ENSG00000122585	NPY	MS-	TC-	NA	1129.9	934.4	1523.2	1281.9	1169.4	1516.9	280.2	303.7	192.1	165	0.904062	0.569745	-0.145506	4.62307	0.0286491	2.20885	5.11366	0.00506844	2.35436
ENSG00000165410	CFL2	NA	NA	NA	198.2	211.9	183.3	202.4	228.7	151.3	208.8	246.5	252.1	201.2	1.01889	0.890761	0.0269946	0.838846	0.0890172	-0.253521	0.823297	0.206215	-0.280516
ENSG00000149782	PLCB3	NA	NA	TE-	612.4	598.2	652.4	624.8	622.2	512	643.5	552	520.6	353.1	1.05912	0.461034	0.0828722	1.0856	0.318173	0.118494	1.025	0.798269	0.0356219
ENSG00000100401	RANGAP1	NA	NA	TE-	826	1161.7	1109.9	1247.8	1217.4	1210.1	1214.5	1302.7	936.8	1683.2	0.842816	0.205015	-0.246711	0.896815	0.477708	-0.157117	1.06407	0.572942	0.0895939
ENSG00000167751	KLK2	MS-	RLR-TC-	NA	1636.2	1608.1	1952.1	1804.7	2110.8	2627.6	1076.2	1149.8	863.2	746.2	0.79418	0.194131	-0.332462	1.68212	0.0085682	0.750279	2.11806	0.0295857	1.08274
ENSG00000134265	NAPG	NA	NA	NA	394.9	442.5	491.7	442.5	442	530.2	507.6	502.8	425.6	690.1	0.939492	0.520065	-0.0900465	0.925557	0.407857	-0.111606	0.985167	0.866388	-0.0215596
ENSG00000182795	C1orf116	MS-	RLR-	TE-	973.4	833.5	671.9	658.8	800.4	560	430	479.6	376.5	453.1	1.22761	0.244947	0.295858	1.92738	0.033838	0.946639	1.57002	0.0560705	0.650781
ENSG00000108294	PSMB3	NA	NA	TE-	3296.4	1598.3	1926.6	1890.9	1576.1	1238.4	1200.9	1205	1427.9	1366.6	1.44967	0.307267	0.535729	1.77925	0.193425	0.831272	1.22735	0.259748	0.295542
ENSG00000213965	NUDT19	NA	NA	TE+	284.6	405.7	357.8	363.7	331.2	356.2	400.1	381.5	413.4	511.1	0.997146	0.980361	-0.00412356	0.877071	0.297001	-0.189234	0.879582	0.0238462	-0.185111
ENSG00000088832	FKBP1A	NA	NA	NA	2510.6	1644.8	2247	3202.3	2289.8	1682.4	2078.4	1640.4	1308.3	2139.3	0.892383	0.646834	-0.164265	1.27358	0.249729	0.348886	1.42716	0.245034	0.513152
ENSG00000122406	RPL5	NA	NA	NA	2409.5	1823	1678.3	1573.8	1628.1	1211.6	1343.3	1309.6	1329.1	1051.3	1.33925	0.143138	0.42143	1.48438	0.102345	0.56986	1.10836	0.385936	0.14843
ENSG00000180198	RCC1	NA	NA	NA	742	913.2	551.9	509.9	730	565.2	595.9	640.9	703.2	482	1.2227	0.349198	0.290073	1.13768	0.48807	0.186095	0.930464	0.583967	-0.103978
ENSG00000144231	POLR2D	NA	NA	TE+	844.1	1042.7	1017	882.9	999.6	1281.8	972.8	1835	983	1365.9	0.917675	0.562256	-0.123944	0.766012	0.410426	-0.38456	0.834731	0.553398	-0.260616
ENSG00000148090	AUH	NA	NA	NA	1082.1	1052.4	1337.4	1427.9	1264.9	1471.9	1872.7	1614.9	1699.3	1460.4	0.833649	0.112544	-0.262487	0.669359	0.0090405	-0.579147	0.802927	0.0273427	-0.31666
ENSG00000064042	LIMCH1	NA	NA	NA	726.6	711.6	743.1	763.4	747.9	689.2	684.1	667.1	712.9	1555.4	0.991275	0.811956	-0.0126432	1.05678	0.0816908	0.0796753	1.06608	0.174737	0.0923185
ENSG00000125868	DSTN	NA	NA	NA	373.8	346.9	256.2	290	305.4	210.6	290.3	311.4	249.8	164.3	1.21203	0.286705	0.277431	1.14727	0.372552	0.198204	0.946565	0.687138	-0.0792267
ENSG00000198612	COPS8	NA	NA	NA	480.1	505.5	557.3	612.4	545.5	509.8	581.2	633.3	347.4	935.3	0.925166	0.335867	-0.112215	0.987835	0.950069	-0.0176575	1.06774	0.734579	0.0945577
ENSG00000115875	SRSF7	NA	NA	NA	1014.2	859.9	892.5	633	732	662.1	658.6	535.5	780.7	424	1.36481	0.016585	0.448697	1.40095	0.0435046	0.486408	1.02648	0.836341	0.0377107
ENSG00000148303	RPL7A	NA	RLR-	TE-	3947.7	2662.5	2961.9	3055.5	2499.1	1700.5	2267.9	2007.7	1648.9	1781.4	1.31936	0.234765	0.39984	1.61568	0.0705082	0.692142	1.22459	0.38522	0.292302
ENSG00000100266	PACSIN2	NA	NA	NA	1850.7	1909.2	1732.3	1632.1	1890	1642.8	2022.4	1863.6	2065.5	1129.4	1.06337	0.343679	0.0886437	0.922826	0.131784	-0.115869	0.867832	0.0714969	-0.204513
ENSG00000125611	CHCHD5	NA	NA	TE-	376.1	485.6	493	523.9	523.6	625.5	664.2	758.8	538.7	1771.5	0.809743	0.105714	-0.304464	0.690575	0.0658101	-0.534131	0.852832	0.273477	-0.229667
ENSG00000102898	NUTF2	NA	NA	NA	1259.7	1600.4	2088.4	3138.3	2014.3	1901.1	2514.4	2754.2	897.8	2322.8	0.701547	0.218147	-0.511389	0.802494	0.570857	-0.317437	1.14389	0.698821	0.193952
ENSG00000133315	MACROD1	NA	NA	NA	917	921.8	994.6	945.9	1070	1231.1	1248.6	960.3	905.1	599	0.872621	0.231857	-0.196573	0.909891	0.474843	-0.136235	1.04271	0.759633	0.0603384
ENSG00000163110	PDLIM5	MS-	NA	NA	1197.9	1077.3	986.8	1253	1000.8	771.9	772.5	806.6	661.7	606.7	1.0781	0.642711	0.108488	1.45573	0.0132995	0.541743	1.35028	0.193151	0.433255
ENSG00000005893	LAMP2	NA	NA	NA	1487.2	1817.8	1777.3	1900.3	1905.3	2206.5	2220.7	2477.1	2403.3	1102.5	0.845345	0.0997857	-0.242387	0.715706	0.00816941	-0.482561	0.846643	0.0498898	-0.240174
ENSG00000126749	EMG1	NA	NA	NA	811.1	674.1	649.1	601.9	640	631.9	452.4	574.6	549.4	321.9	1.13902	0.222852	0.187796	1.35391	0.045659	0.437129	1.18866	0.106208	0.249333
ENSG00000172380	GNG12	NA	NA	NA	398.6	568.2	470.8	534	561.3	640.1	490.2	830.1	447.3	1297.8	0.828397	0.177019	-0.271606	0.813306	0.469266	-0.29813	0.981783	0.938639	-0.0265236
ENSG00000151726	ACSL1	NA	NA	TE-	935.9	1075.2	943.6	946.1	1029.2	865.3	779.2	646.8	860	784.6	1.04017	0.592339	0.056816	1.29252	0.0491964	0.370186	1.24261	0.0816804	0.31337
ENSG00000149923	PPP4C	NA	NA	TE-	316.6	323.4	359.4	354.9	354.6	298.8	341.9	354.5	210.8	401	0.991173	0.903787	-0.0127908	1.10163	0.577952	0.139642	1.11144	0.551474	0.152432
ENSG00000163344	PMVK	NA	NA	TE-	1320.8	1240.8	1012.5	1024.5	1163.8	846.2	1017.8	1266.9	769.7	648.4	1.17782	0.239607	0.236121	1.17015	0.376569	0.226691	0.993485	0.971127	-0.00943019
ENSG00000006625	GGCT	NA	NA	NA	736.7	708	642.9	912.9	832.7	515.9	620.5	727.7	423.1	1641.7	0.923104	0.683037	-0.115435	1.17857	0.359795	0.237037	1.27675	0.343597	0.352471
ENSG00000101146	RAE1	NA	NA	NA	971	1019.5	911.1	758.4	961.3	1252.4	949.7	1485.3	1033.3	1515.6	0.976279	0.886337	-0.034634	0.836606	0.373961	-0.25738	0.856933	0.494114	-0.222746
ENSG00000128595	CALU	NA	NA	NA	2440.1	3077.6	2495.5	2196.6	2535.2	2508.5	1953.5	2207.1	2984.9	2452.2	1.10675	0.344874	0.146329	1.12143	0.485849	0.165344	1.01327	0.930644	0.0190145
ENSG00000197785	ATAD3A	NA	NA	NA	1601.1	2162.6	1395.7	1342.1	1621.1	1484.4	1475.9	1135.5	2077.7	957.8	1.16004	0.41396	0.214176	1.1003	0.685056	0.137892	0.948498	0.801999	-0.076284
ENSG00000108774	RAB5C	NA	TC+	TE-	894	838.4	686.9	576.9	796.1	788.3	593.7	778.4	1030.3	942.4	1.11937	0.416621	0.16269	1.00703	0.970687	0.0101133	0.899642	0.617279	-0.152577
ENSG00000163960	UBXN7	NA	NA	TE+	1084.5	1224.9	958.5	1109.1	1253.7	936	1032.8	1223.3	961.6	1185.7	0.990633	0.93574	-0.0135775	1.0156	0.886095	0.022334	1.0252	0.833842	0.0359115
ENSG00000136888	ATP6V1G1	NA	NA	TE-	2642.7	2555	2928.1	3092.9	2575.4	2597	2425.7	2596.7	2215.3	2610.9	0.983122	0.83171	-0.0245573	1.1227	0.133641	0.166979	1.14198	0.176367	0.191536
ENSG00000198836	OPA1	NA	NA	TE+	408.1	643.9	444.7	456	577.2	492.6	492.3	514.5	662.7	476.9	0.980928	0.913094	-0.0277808	0.896496	0.562949	-0.157631	0.913926	0.503909	-0.12985
ENSG00000154639	CXADR	NA	TC-	NA	1294.6	1416.2	827.1	762.3	1061.6	1141.1	623.6	709.9	1148.1	188.6	1.19322	0.429516	0.254861	1.42565	0.220206	0.511623	1.19479	0.468428	0.256762
ENSG00000175416	CLTB	MS-	RLR-	TE-	4564.7	4241.7	3945.4	3546.7	4168.8	3504.8	2324.5	3422.2	1908.6	4756.6	1.13649	0.144051	0.18459	1.66575	0.0489935	0.73617	1.46569	0.102101	0.55158
ENSG00000041357	PSMA4	NA	NA	NA	2012.2	1148.2	1513.1	1665.2	1318.3	1104.1	1094.9	956.9	1200.4	734.3	1.14334	0.554731	0.193249	1.43703	0.192673	0.523087	1.25687	0.224884	0.329838
ENSG00000079785	DDX1	NA	NA	NA	566.9	632.1	598.9	682	656.6	592.2	708	602	559.9	417.8	0.931168	0.254286	-0.102886	0.961495	0.654293	-0.0566483	1.03257	0.717748	0.0462376
ENSG00000117751	PPP1R8	NA	NA	NA	281.9	312.4	323.1	305	357.7	422.3	404.5	378.1	308.2	350.6	0.84553	0.236055	-0.242072	0.841034	0.171278	-0.249764	0.994683	0.967446	-0.00769156
ENSG00000181789	COPG1	NA	NA	NA	251	294	156.5	153.1	242.9	146.5	136.9	153.1	147.3	134.6	1.29309	0.362299	0.37082	1.60416	0.16069	0.68182	1.24057	0.376463	0.311
ENSG00000100348	TXN2	MS+	NA	TE-	545.2	631.8	751.3	751.8	730.9	872.8	952.9	1260.3	968.2	1559.8	0.818637	0.13397	-0.288704	0.606117	0.0323259	-0.722332	0.740397	0.0938951	-0.433628
ENSG00000111229	ARPC3	NA	NA	TE-	881.6	956.2	1372	1644	1297.3	1481.1	1605.8	2218.5	953.3	2646.9	0.725805	0.101813	-0.462346	0.671844	0.288316	-0.573803	0.925653	0.780713	-0.111457
ENSG00000136783	NIPSNAP3A	NA	NA	TE+	796.9	802.7	777.1	773.4	794.5	911.3	862.2	1017.3	753.8	6494	0.958656	0.510749	-0.0609148	0.902556	0.379586	-0.147912	0.94148	0.597336	-0.0869972
ENSG00000146731	CCT6A	NA	NA	NA	2295.6	1726	2060.2	2036.4	2100.5	1695.8	1809.1	1456.9	1869	970.5	1.04271	0.710949	0.0603345	1.18438	0.210377	0.244134	1.13587	0.265332	0.1838
ENSG00000119953	SMNDC1	NA	NA	TE+	1722.9	1393.6	2150.1	1847.4	1811.8	2146.3	1957.7	1973.2	1701.5	1785	0.907174	0.515743	-0.140548	0.935054	0.645698	-0.0968779	1.03073	0.697774	0.0436705
ENSG00000108465	CDK5RAP3	NA	NA	TE-	668.2	949.1	1107.8	1069.2	1008.4	1098	1209.5	1117.2	988.5	2387	0.858137	0.362994	-0.22072	0.822002	0.266137	-0.282787	0.957891	0.555643	-0.0620667
ENSG00000124795	DEK	NA	NA	TE+	887.3	974.8	670.7	732.2	892.6	756.7	782.9	715	1535.7	485.7	1.06353	0.657519	0.0888626	0.834916	0.598905	-0.260298	0.785041	0.497046	-0.34916
ENSG00000078596	ITM2A	MS+	NA	NA	1477.6	1750.8	1576.3	1296.3	1440.6	1593.8	2098.1	1942.8	1958.5	759.6	1.10945	0.249558	0.149846	0.800863	0.0193993	-0.320372	0.721856	0.00944639	-0.470218
ENSG00000129514	FOXA1	NA	NA	TE-	817.3	897.7	1076	1048	916.2	1138.2	933.6	878	928.1	808.2	0.899626	0.359411	-0.152603	1.01872	0.845942	0.0267642	1.13239	0.195492	0.179367
ENSG00000164466	SFXN1	NA	NA	NA	1488.4	2139.7	1180.8	1054.7	1502.4	1293.7	1298.6	1394.9	1860	1734.2	1.24881	0.384626	0.320549	1.05609	0.812486	0.078731	0.845679	0.344247	-0.241818
ENSG00000214253	FIS1	NA	NA	TE-	840.3	752.1	1109.9	1072.3	956.6	1377.4	1386.8	968.7	1185.8	929.2	0.793324	0.230381	-0.334018	0.763081	0.159766	-0.390091	0.961878	0.808865	-0.0560736
ENSG00000145220	LYAR	NA	RHR+	TE+	1250.6	1246.8	1048.4	916.8	1174.3	1395.9	1231.3	1064.7	2108	637	1.01686	0.906898	0.0241248	0.805132	0.471638	-0.312703	0.79178	0.455233	-0.336828
ENSG00000215021	PHB2	NA	NA	NA	1033.2	1388	534.8	592.3	862.4	678.9	662.2	579.4	1173.4	574.7	1.38545	0.385742	0.470357	1.22402	0.59358	0.291623	0.883478	0.677242	-0.178733
ENSG00000110958	PTGES3	NA	NA	NA	2850.9	2163	2055.5	2405.2	2127.5	1396.7	1589.3	1747.3	1589.4	1915.6	1.19226	0.387438	0.253702	1.43512	0.0972968	0.521171	1.20369	0.381976	0.267469
ENSG00000140988	RPS2	NA	NA	NA	4195.3	3373.5	3517	3110	2992	2199.7	2905.5	2004.8	1949.9	1464.1	1.33537	0.0729279	0.417234	1.61596	0.0260605	0.69239	1.21013	0.318293	0.275156
ENSG00000095321	CRAT	MS+	NA	TE-	665.9	753.2	669.4	676.1	699.2	1227.2	1055.4	1089.1	1171.1	329	0.802498	0.442243	-0.317431	0.629901	0.00092037	-0.666803	0.784926	0.316458	-0.349372
ENSG00000166855	CLPX	NA	NA	NA	497.2	603.4	543.8	528.3	569.2	558	625.8	535.4	713.7	451.4	0.993295	0.918931	-0.00970573	0.87706	0.283403	-0.189252	0.88298	0.289259	-0.179547
ENSG00000100567	PSMA3	NA	NA	NA	2799.8	1763.9	1976	1972.7	1933.5	1596.9	1539.5	1484.4	1643.6	1183	1.18837	0.393055	0.24898	1.40111	0.184551	0.486574	1.17903	0.131713	0.237595
ENSG00000115484	CCT4	NA	NA	NA	594.1	502	519.4	543	569.5	438.2	405.1	409.4	537.8	219.5	1.04179	0.684792	0.0590611	1.19463	0.177928	0.256566	1.14671	0.326757	0.197504
ENSG00000094916	CBX5	NA	NA	TE+	1167.1	1188.4	844.4	953.9	1214.2	1232.8	1008.4	981.9	2590.2	500.9	0.940898	0.665107	-0.0878898	0.698592	0.479876	-0.517478	0.742474	0.538171	-0.429589
ENSG00000175866	BAIAP2	NA	RLR-	TE-	599	675.3	590.5	551.2	580.1	667	573.3	576.6	641.4	555.2	1.03698	0.642604	0.0523872	1.04103	0.522804	0.0580139	1.00391	0.958071	0.00562674
ENSG00000103423	DNAJA3	NA	NA	NA	634.2	577.3	653.7	730.3	620.6	919.4	1136.3	739	916.2	722.8	0.821565	0.258542	-0.283553	0.668171	0.109889	-0.58171	0.81329	0.299357	-0.298158
ENSG00000008441	NFIX	NA	NA	NA	545.8	618.1	614.6	637.4	682.4	664.3	706.5	801.7	765.3	1173.8	0.896376	0.0809104	-0.157824	0.782274	0.0111859	-0.354254	0.872707	0.0552007	-0.19643
ENSG00000123992	DNPEP	NA	NA	NA	1076.9	899.6	906.3	967.1	855.1	741.8	844.3	740.3	610.5	482.1	1.12434	0.290516	0.169074	1.31329	0.063209	0.393184	1.16806	0.260292	0.22411
ENSG00000088888	MAVS	NA	NA	NA	514.2	658.5	580.7	609.4	588.8	647	756.3	589.9	647.4	554.7	0.950249	0.551496	-0.073622	0.879514	0.281804	-0.185221	0.925562	0.422228	-0.111599
ENSG00000134453	RBM17	NA	NA	NA	1164.2	1897.9	1817	1559.1	1755	2025.2	1748.4	2211.9	1945	1759.7	0.913809	0.605562	-0.130036	0.826224	0.286949	-0.275395	0.904154	0.378097	-0.14536
ENSG00000173221	GLRX	NA	RLR-	TE-	699.8	505.9	587.5	858.2	635.4	456.3	447.9	447.2	212.3	264.6	0.919637	0.713924	-0.120864	1.61929	0.083571	0.69536	1.76079	0.125589	0.816224
ENSG00000153201	RANBP2	NA	NA	TE+	319.9	408.2	361	332.4	413.1	409.5	384.8	352.3	395.6	323	0.942944	0.581299	-0.0847564	0.961508	0.647038	-0.0566294	1.01969	0.816898	0.028127
ENSG00000144566	RAB5A	NA	NA	NA	350.1	301.8	353.7	388.1	387	421	406.4	252.6	444.5	252.2	0.840732	0.0414765	-0.250281	0.911282	0.639499	-0.13403	1.08391	0.653596	0.116251
ENSG00000074695	LMAN1	NA	TC-	TE+	1039.7	1468	1370.5	1265.7	1308.8	1355.2	1217.8	1027.4	1338	1721.6	0.986895	0.907756	-0.019032	1.08233	0.571267	0.114139	1.0967	0.329153	0.133171
ENSG00000138495	COX17	NA	NA	NA	1213.4	693.3	1946.2	1827	1633.3	1698.2	2233.2	1083.5	1461.5	3607	0.746903	0.353481	-0.421007	0.80635	0.56828	-0.310522	1.07959	0.745516	0.110484
ENSG00000064651	SLC12A2	MS-	NA	TE+	1048	1698.8	1373.3	1528.9	1341.1	1668.5	996.4	884.1	979.6	569.9	0.907811	0.555524	-0.139536	1.44054	0.150775	0.526614	1.58683	0.0178964	0.66615
ENSG00000196465	MYL6B	MS-	RLR-	TE-	56.9	69.6	61.1	60.9	64	59	52.8	43.6	46.8	57.6	1.02012	0.781394	0.0287383	1.31006	0.0371988	0.389628	1.28422	0.0203185	0.36089
ENSG00000197879	MYO1C	NA	NA	NA	252.6	309.5	237.4	247.8	257.1	203.4	211.6	220.9	264.2	161.8	1.12876	0.335201	0.174737	1.14755	0.28287	0.19856	1.01665	0.875604	0.023823
ENSG00000084234	APLP2	NA	NA	TE-	1202.4	1189.5	1250.4	823.4	1219.3	1537.9	1272.4	1404	1931.4	798.4	1.01723	0.929955	0.0246484	0.790464	0.250419	-0.339228	0.777074	0.301051	-0.363877
ENSG00000172534	HCFC1	NA	NA	NA	264	339.5	301.6	308.1	315.5	262.8	252.7	298.8	285.5	306.9	1.0211	0.831498	0.0301193	1.08136	0.436312	0.11285	1.05902	0.486333	0.0827303
ENSG00000063241	ISOC2	NA	NA	TE-	218.6	227.1	311.5	280.7	249.2	357.3	311.9	320.5	222.8	717.4	0.853472	0.377826	-0.228585	0.885407	0.490479	-0.175587	1.03742	0.823459	0.0529975
ENSG00000198931	APRT	NA	NA	TE-	1340.4	982.2	1176.9	1175.3	915.6	668.2	903.7	1110.4	756.1	4745.8	1.26835	0.248092	0.342951	1.26327	0.170928	0.337159	0.995993	0.984595	-0.00579239
ENSG00000170088	TMEM192	NA	NA	NA	574.6	757.8	545.5	635.9	662	668.7	935	749.3	1270.3	551.7	0.954897	0.701274	-0.0665833	0.635585	0.12853	-0.653843	0.665606	0.162794	-0.587259
ENSG00000090615	GOLGA3	NA	NA	NA	126.6	147.3	116.4	122	131	125.7	117.6	121.9	131.2	122.8	1.03063	0.717263	0.043528	1.05287	0.561677	0.0743313	1.02158	0.61184	0.0308033
ENSG00000150779	TIMM8B	NA	NA	TE-	2200.8	2682.6	2703.6	1749.1	2421	3025.9	2552.4	3636.7	2513.4	6693.5	1.05434	0.769657	0.0763344	0.871818	0.429493	-0.1979	0.826889	0.389732	-0.274235
ENSG00000127527	EPS15L1	NA	NA	NA	454	525.1	591.8	525.5	512.1	470.6	651.2	658	574.9	483.5	1.04157	0.664566	0.0587636	0.833767	0.104575	-0.262284	0.800488	0.0229207	-0.321048
ENSG00000180185	FAHD1	NA	NA	TE-	2221.4	2192.4	2908	2818.6	2378.2	2515.2	2727.4	2639.3	1722.4	5684.8	0.949404	0.658955	-0.0749067	1.03283	0.855616	0.0465959	1.08787	0.596687	0.121503
ENSG00000188612	SUMO2	NA	NA	NA	1086.9	979	679.6	603.5	927.8	663.7	471.5	981.7	661.5	537.9	1.2508	0.310721	0.322848	1.29829	0.338013	0.376616	1.03797	0.889433	0.0537679
ENSG00000130770	ATPIF1	NA	RLR-	TE-	1692.7	1901.7	1648.6	1403.7	1879.6	1713.8	1323.6	2092.5	1782.1	2641.5	1.04921	0.641964	0.0693015	1.00862	0.954398	0.0123804	0.961314	0.813868	-0.0569211
ENSG00000136156	ITM2B	MS+	NA	NA	920.7	828	1042.8	740.1	938.1	1161.6	1468	1611.3	1772.1	326.5	0.982992	0.913752	-0.0247488	0.575401	0.00438937	-0.797361	0.585357	0.0137513	-0.772612
ENSG00000153395	LPCAT1	NA	NA	NA	293.1	373.2	277.1	222.6	295.2	312.6	303.4	223.5	402.3	131.8	1.13608	0.405682	0.184063	1.01528	0.941467	0.0218804	0.893672	0.612748	-0.162183
ENSG00000145216	FIP1L1	NA	NA	NA	514.7	553.3	517.5	471.7	601.6	583.6	533.7	430.5	761.8	257.5	0.956907	0.623861	-0.0635487	0.918598	0.680505	-0.122495	0.959965	0.843472	-0.0589459
ENSG00000073969	NSF	NA	NA	NA	833.3	1095.2	888.1	781.4	967.5	833.8	870.4	720.6	889.9	548.9	1.09056	0.472125	0.125075	1.13531	0.317181	0.183091	1.04103	0.682254	0.0580165
ENSG00000131773	KHDRBS3	MS-	NA	TE-	2310	2176.5	2293.4	2686.1	2751.7	3252	1834.6	1750.6	2424.1	1197.7	0.780214	0.0636679	-0.358059	1.12823	0.348803	0.174067	1.44606	0.0334959	0.532126
ENSG00000162961	DPY30	NA	NA	TE-	2474.7	2274.6	3122.4	3370.7	2855.6	2733.9	2976.4	3149.1	2053.6	2230.8	0.878518	0.326639	-0.186856	0.962416	0.822423	-0.0552669	1.0955	0.551537	0.131589
ENSG00000161057	PSMC2	NA	NA	NA	215.3	158	173.2	180.2	165.5	139.9	152.5	156.1	125.3	156.6	1.12541	0.390755	0.170453	1.25951	0.148038	0.332859	1.11915	0.324263	0.162406
ENSG00000184117	NIPSNAP1	NA	NA	NA	478.6	476.8	568.3	518.9	500.8	729.2	609.6	504	466.5	1026.7	0.871233	0.421564	-0.198869	0.964306	0.739909	-0.052437	1.10683	0.551846	0.146432
ENSG00000011485	PPP5C	NA	NA	TE-	651.1	591.3	549	568.6	575.3	484	636.3	643.1	546.9	421.1	1.10044	0.26148	0.138075	0.98089	0.799572	-0.0278363	0.891365	0.196618	-0.165912
ENSG00000174243	DDX23	NA	NA	NA	1010.7	1316.1	998.1	906.2	1192.6	873.5	870.2	1078.5	1124.6	1224.6	1.11863	0.463667	0.161731	1.08187	0.556865	0.113522	0.967136	0.806391	-0.0482089
ENSG00000171566	PLRG1	NA	NA	TE+	557	654.4	539.5	634.3	613.3	635.3	568.7	585.4	709.7	440	0.929895	0.342931	-0.10486	0.939425	0.547157	-0.0901504	1.01025	0.900001	0.0147093
ENSG00000173992	CCS	NA	NA	TE-	1841.9	1549.2	1574.7	1818.2	1628.7	1381.7	1585.2	1659.5	1039.4	1737.3	1.02841	0.786815	0.0404212	1.15912	0.374589	0.213034	1.1271	0.485934	0.172613
ENSG00000130749	ZC3H4	NA	NA	NA	316.8	304.5	258.3	262.9	273.4	257.1	242.2	232.1	216	199.1	1.10865	0.244027	0.148799	1.27423	0.0545533	0.349624	1.14936	0.0258674	0.200825
ENSG00000186468	RPS23	NA	NA	NA	1865.7	2150.4	1150	1008.5	1285.4	859.6	865.2	1415.1	891.9	902	1.63821	0.139831	0.712122	1.62855	0.143666	0.703592	0.994105	0.978733	-0.0085298
ENSG00000155304	HSPA13	NA	NA	TE+	583.8	666.9	683	698.3	739.2	696.6	647.2	582.7	628.4	383.4	0.906096	0.149052	-0.142264	1.04057	0.532767	0.0573806	1.14842	0.0211135	0.199644
ENSG00000143815	LBR	NA	NA	TE+	673	821.5	580.1	549.6	669.3	640.7	692	577.5	949	226.8	1.11562	0.431599	0.157841	0.935136	0.734722	-0.0967514	0.838224	0.392731	-0.254592
ENSG00000172270	BSG	MS+	NA	NA	1935	1682.5	2176.6	2089.8	1950.6	2598	2953.3	2507.6	3364.1	2271.3	0.872816	0.316995	-0.196251	0.656555	0.0346598	-0.607012	0.752227	0.085704	-0.410761
ENSG00000152700	SAR1B	NA	NA	NA	1079	790.9	1055.6	1060.7	944.1	703.4	774.8	1253.1	658.4	2459.9	1.08024	0.632621	0.111349	1.08904	0.722372	0.123063	1.00815	0.974346	0.0117139
ENSG00000183010	PYCR1	NA	NA	NA	552	794.5	478	414.5	598.7	541.3	430.5	450.2	581.8	384.8	1.17369	0.470153	0.231051	1.24752	0.342206	0.319065	1.06291	0.693358	0.088014
ENSG00000145741	BTF3	NA	NA	TE-	480.3	285.4	463.5	419.9	396.4	294.3	310.9	302.8	188.6	400.6	1.10679	0.623663	0.14638	1.5321	0.139001	0.615506	1.38427	0.13609	0.469126
ENSG00000196236	XPNPEP3	NA	NA	TE+	74	89.6	92.5	95.8	83.6	123.6	149.5	151.8	103.7	282.9	0.845215	0.323072	-0.242611	0.632346	0.0728246	-0.661215	0.748148	0.163672	-0.418604
ENSG00000172466	ZNF24	NA	NA	TE+	923.9	1043.7	919.5	802.5	1014.2	1111.2	915.6	1007.1	1125.4	739.4	0.986065	0.900919	-0.0202452	0.94718	0.509038	-0.0782892	0.960566	0.735598	-0.058044
ENSG00000143149	ALDH9A1	NA	NA	NA	262.7	309.3	291.8	315.5	338.3	335.4	358.8	397.1	307.4	500.3	0.873231	0.0716624	-0.195565	0.812377	0.107632	-0.299779	0.930311	0.4451	-0.104215
ENSG00000145349	CAMK2D	NA	NA	TE+	210.2	211.4	253.2	278.5	243.7	222.1	381.8	272.2	255.5	174	0.906624	0.346595	-0.141424	0.741946	0.177862	-0.430614	0.818362	0.299249	-0.289189
ENSG00000196743	GM2A	NA	NA	NA	2054	2544.3	2722	2942.1	2927.4	3186.5	2627.5	2873.9	2127.9	3546.6	0.808337	0.0851647	-0.306971	0.959498	0.746154	-0.0596479	1.187	0.151113	0.247323
ENSG00000120253	NUP43	NA	NA	TE+	673.5	890	835.1	781.6	807.7	882.8	738.8	985.8	644.3	1051.1	0.970268	0.756379	-0.0435445	1.01254	0.939266	0.0179753	1.04356	0.772644	0.0615198
ENSG00000139180	NDUFA9	NA	NA	NA	740.3	918.5	955.6	953	968.1	1718.3	1458.6	1498.4	1488.3	924.7	0.71836	0.307352	-0.477221	0.588127	0.00984138	-0.765801	0.818707	0.399021	-0.28858
ENSG00000116459	ATP5F1	NA	NA	NA	1344.5	1681.4	1097.5	1124	1432.1	1285.9	1276	1644.7	1515	1639.8	1.07324	0.657063	0.101977	0.929594	0.635965	-0.105327	0.866154	0.232623	-0.207304
ENSG00000169217	CD2BP2	NA	NA	NA	997.1	1184.5	1071.9	1007.2	1195	1206.1	1089.5	1141.2	1084.6	885.8	0.954581	0.575048	-0.0670598	0.981359	0.74843	-0.0271469	1.02805	0.683621	0.0399129
ENSG00000160685	ZBTB7B	NA	NA	TE-	247.9	394.4	339.5	304.9	346.3	476.5	435.7	485.9	450.2	302.8	0.870622	0.509884	-0.199882	0.715702	0.0801051	-0.482569	0.822059	0.252322	-0.282687
ENSG00000095139	ARCN1	NA	NA	NA	480.4	581.9	414.5	434.3	475	348.3	411.8	467.5	397.7	570.8	1.1743	0.303652	0.231801	1.15646	0.306465	0.209716	0.984808	0.889498	-0.0220854
ENSG00000106355	LSM5	NA	NA	NA	2475.8	2572.2	3211.1	3447.6	2841.8	2804.2	2680.4	2890.5	1992.5	3343.6	0.908232	0.422074	-0.138867	1.09198	0.551228	0.12695	1.20232	0.214744	0.265817
ENSG00000169919	GUSB	MS+	NA	TE-	1770	1568.7	2275.8	1832.2	1901.7	3259.3	3590.8	3136.7	3079.7	1358.7	0.802851	0.438482	-0.316795	0.572488	0.00741922	-0.804684	0.713068	0.171664	-0.487889
ENSG00000140497	SCAMP2	NA	NA	TE-	164.2	206.8	158.2	154.6	176.9	143	160	162.1	220.2	119.7	1.11528	0.382792	0.157405	0.975844	0.870135	-0.0352781	0.874977	0.382631	-0.192683
ENSG00000171311	EXOSC1	NA	NA	NA	781	854.6	948	725.8	813.3	1040.7	889.5	1026.5	798.8	1408.9	1.00147	0.991181	0.0021235	0.951672	0.624304	-0.0714632	0.950273	0.717264	-0.0735867
ENSG00000117395	EBNA1BP2	NA	NA	NA	2181.6	1924.1	1795.5	1627.4	2076.5	2529.4	1994.6	1439.7	2660.3	928.4	0.946722	0.725098	-0.0789878	0.968267	0.875468	-0.0465232	1.02276	0.921527	0.0324646
ENSG00000138750	NUP54	NA	NA	TE+	337.9	488.7	533.4	473.2	501.4	591.2	628.3	558.3	522	549.4	0.868566	0.387806	-0.203293	0.795973	0.179634	-0.329208	0.916423	0.372246	-0.125915
ENSG00000082898	XPO1	NA	NA	TE+	344.4	439.2	329.9	388.1	422	281.8	309.8	277.4	235.5	254.1	1.01978	0.901335	0.0282608	1.35347	0.0869183	0.436663	1.32722	0.155507	0.408402
ENSG00000089006	SNX5	NA	NA	NA	860.6	845.8	873.1	879.6	911.1	846.7	936.8	907.2	714	515.8	0.978047	0.416855	-0.0320249	1.00841	0.927898	0.0120752	1.03104	0.745481	0.0441001
ENSG00000156304	SCAF4	NA	NA	NA	358.2	401.9	425.8	414.4	416.7	439.6	390.3	357.1	371.9	136.5	0.933265	0.288609	-0.0996411	1.0595	0.38972	0.0833856	1.13526	0.0167253	0.183027
ENSG00000164144	ARFIP1	NA	NA	NA	900.6	989.9	894.5	993.7	947.9	817.8	829	913.8	607.1	731.4	1.00928	0.897105	0.0133227	1.18516	0.24924	0.245078	1.17426	0.2814	0.231755
ENSG00000141867	BRD4	NA	NA	NA	1029.1	1312.4	852.8	739	1012.1	863.5	779.3	1053.8	1119.9	606.9	1.22172	0.296085	0.28891	1.08171	0.66161	0.113318	0.885405	0.440398	-0.175591
ENSG00000147684	NDUFB9	NA	NA	NA	1023.1	1474.1	1094.4	1421.5	1406.8	2142.2	1864.8	1730.8	2033.7	1119.9	0.722583	0.19381	-0.468764	0.638019	0.0208819	-0.648329	0.882969	0.468147	-0.179565
ENSG00000173486	FKBP2	NA	RLR-	TE-	1915	2009.8	1932.7	2069.1	1845.2	2103.9	2133.4	1607.9	2749.5	742.9	0.973298	0.585863	-0.039047	0.902431	0.588211	-0.148111	0.927189	0.684041	-0.109064
ENSG00000128654	MTX2	NA	NA	NA	424.5	730.6	698.4	751.8	709.4	983	1088.1	972.1	734.1	1202.4	0.758326	0.203041	-0.39911	0.663315	0.092809	-0.592235	0.874709	0.436305	-0.193125
ENSG00000011295	TTC19	NA	NA	NA	728.2	910.7	968.7	907.2	974.6	1182.4	1123.3	1163.7	1217.2	1668.5	0.850989	0.240005	-0.232788	0.744136	0.0407253	-0.426363	0.874436	0.212118	-0.193575
ENSG00000071894	CPSF1	NA	NA	NA	245.2	296	263.5	260.3	297.7	275.8	275.1	244	285.7	240	0.9651	0.628286	-0.0512503	0.999876	0.998715	-0.000179272	1.03603	0.591355	0.0510711
ENSG00000125977	EIF2S2	NA	NA	TE+	623.7	558.2	467.6	438.1	522.9	358.9	404.4	462.2	477.2	437.3	1.24972	0.168926	0.3216	1.22749	0.139283	0.29571	0.982215	0.889097	-0.0258898
ENSG00000167283	ATP5L	NA	NA	NA	1593.8	2086.5	1612.5	1957.4	1872.2	1622.6	1699.3	2016.6	1917.1	2081.9	0.970764	0.796085	-0.0428073	0.939606	0.583384	-0.0898723	0.967903	0.683625	-0.047065
ENSG00000103018	CYB5B	NA	NA	NA	533.4	558.9	622.9	609.4	631.2	752.3	806.8	744.1	704.2	1055.6	0.860655	0.164295	-0.216493	0.760587	0.0111617	-0.394815	0.88373	0.188035	-0.178322
ENSG00000085872	CHERP	NA	NA	NA	741.5	1007.5	1208	910.7	1026.2	1056.3	1110.4	1021.7	969.9	755.7	0.987906	0.938877	-0.0175544	0.953256	0.760195	-0.0690644	0.964926	0.580955	-0.05151
ENSG00000145012	LPP	MS-	TC-	TE+	955.1	779.2	746.1	702.3	772.2	540.5	457.6	533.2	460	1303.3	1.23097	0.175945	0.299793	1.70968	0.0226002	0.773724	1.38889	0.0979842	0.473931
ENSG00000144118	RALB	NA	NA	TE-	164.8	154.3	214.5	201.5	222.9	221.4	177.4	142.5	203	141.1	0.826262	0.171762	-0.275329	1.02046	0.895692	0.0292236	1.23504	0.131525	0.304552
ENSG00000136628	EPRS	NA	NA	TE+	504.6	519.5	377.7	363.7	467.1	359.3	361.4	374.8	384.4	457.6	1.17788	0.287992	0.236198	1.25094	0.170067	0.323009	1.06202	0.580477	0.0868114
ENSG00000171298	GAA	NA	NA	NA	495	659.7	441.1	491.3	662.1	534	353.4	540.5	367.3	404.5	0.945715	0.733884	-0.0805222	1.2653	0.279515	0.339483	1.33793	0.148675	0.420005
ENSG00000169288	MRPL1	NA	NA	TE+	630.7	844.8	767.5	760	835	972.1	1035.5	825.9	1037.6	766.8	0.873749	0.287693	-0.19471	0.773715	0.081594	-0.370126	0.885512	0.304201	-0.175416
ENSG00000081154	PCNP	NA	NA	NA	1710	1351.8	1368.3	1814.6	1554.9	1120.2	1207.3	1203.4	1020.2	1376.1	0.986725	0.937329	-0.0192798	1.29124	0.0849952	0.368752	1.30861	0.217826	0.388032
ENSG00000124222	STX16	NA	NA	NA	275.1	313.5	243.5	201.2	201	218.4	189.1	142.3	310.4	123.5	1.3408	0.0639032	0.423093	1.29651	0.33543	0.374633	0.966968	0.901084	-0.0484601
ENSG00000184897	H1FX	NA	NA	TE-	1417.8	1536.6	1185.2	1347.9	1526.7	1444.5	1410.5	910.1	1620.8	713.1	0.95844	0.640601	-0.0612393	1.05029	0.797166	0.0707832	1.09583	0.614899	0.132023
ENSG00000115350	POLE4	NA	NA	NA	273.8	212.9	273.9	258.9	271.1	243.8	220.5	241.9	161.7	522.5	0.982941	0.85481	-0.0248228	1.21871	0.223073	0.285361	1.23987	0.163714	0.310184
ENSG00000035141	FAM136A	NA	NA	NA	2029	3799.3	2117	2225.8	2289.4	2490.5	1826.9	2857.4	2315.9	3480.3	1.13412	0.642323	0.181572	1.13501	0.660344	0.182706	1.00079	0.995732	0.00113307
ENSG00000087460	GNAS	NA	NA	TE-	915.7	1098.2	1058.6	1010.8	1063	888.8	832.6	784.1	1016.6	500.8	1.0371	0.654012	0.0525492	1.16679	0.182939	0.222541	1.12505	0.284455	0.169992
ENSG00000101333	PLCB4	NA	NA	NA	188.8	258.9	182.8	183	203.1	213.2	165	192.1	217.9	218.6	1.05206	0.720508	0.073218	1.09652	0.561969	0.132934	1.04226	0.675814	0.0597164
ENSG00000213614	HEXA	NA	NA	NA	881.3	1173	1334.1	1437.8	1266.1	1114.1	1108.9	955.2	912.9	747	0.88748	0.432313	-0.172213	1.13819	0.419888	0.186745	1.2825	0.0758326	0.358958
ENSG00000137106	GRHPR	NA	NA	NA	527.2	564.6	658.4	624.9	594.8	640	627.4	553.2	525.6	971.9	0.94112	0.453939	-0.0875501	1.02579	0.782437	0.036733	1.08997	0.229101	0.124283
ENSG00000055950	MRPL43	MS+	NA	TE-	595.6	737.7	662.6	608.3	674	791.7	891.9	804.9	923.6	817.8	0.962343	0.720821	-0.0553765	0.761678	0.019234	-0.392748	0.791482	0.0557908	-0.337371
ENSG00000184992	BRI3BP	NA	NA	TE+	392.4	464.5	235	178.8	267.5	268.1	195.6	147.6	760.2	115.9	1.52842	0.196072	0.612037	0.989578	0.986683	-0.0151152	0.647453	0.578829	-0.627152
ENSG00000141543	EIF4A3	NA	NA	NA	950.1	908.3	856.9	819.7	903	800.8	906.5	838.5	972.2	623.4	1.07601	0.198803	0.105686	0.999301	0.989983	-0.00100916	0.928713	0.26683	-0.106695
ENSG00000109606	DHX15	NA	NA	NA	1469.9	1790.1	1388.4	1412.3	1596.7	1328.7	1325.6	1160.4	1561.9	889.8	1.07163	0.523251	0.0998039	1.14835	0.302285	0.199561	1.07159	0.535295	0.0997566
ENSG00000115310	RTN4	NA	NA	NA	178.4	185	175.5	121.1	134.6	111.5	50.8	49.3	168.4	2.9	1.07021	0.58313	0.0978917	1.16531	0.624072	0.220719	1.08887	0.782645	0.122827
ENSG00000029993	HMGB3	NA	RLR-	TE-	2213.3	1338.2	1985.4	2077.8	1790.2	1414.2	1651.5	1828.7	938.1	2869.7	1.04822	0.807909	0.0679395	1.25317	0.379695	0.325587	1.19553	0.441221	0.257648
ENSG00000104687	GSR	NA	NA	NA	1244.7	844.9	1120.8	1437.2	1023.2	940.5	912	736.7	649.3	2447	0.943985	0.760663	-0.0831635	1.39704	0.108504	0.482374	1.47994	0.123635	0.565538
ENSG00000078808	SDF4	NA	RLR-	TE-	1288.4	2297.1	2022	1506.4	1449.2	1776.7	1495.3	1643.4	1803	2172	1.18494	0.439642	0.244816	1.13473	0.543209	0.18235	0.957626	0.631625	-0.0624659
ENSG00000069275	NUCKS1	NA	NA	TE+	1107.7	951.2	699.7	702.3	1053.6	624.3	524.6	729.9	608.6	444.6	1.15898	0.51728	0.212853	1.48065	0.112043	0.566231	1.27755	0.32565	0.353378
ENSG00000129235	TXNDC17	NA	NA	NA	1278.7	1074.2	1183.1	1627	1189.5	913.1	1031.8	1246.6	603.7	5341.5	0.948091	0.789846	-0.0769026	1.22688	0.369443	0.294998	1.29406	0.371923	0.371901
ENSG00000065054	SLC9A3R2	NA	RLR-	TE-	665.4	648.5	739.4	617	668.9	993.1	570.8	596.7	642.1	802.9	0.900965	0.59168	-0.150456	1.13467	0.0853703	0.182274	1.25939	0.314054	0.33273
ENSG00000204316	MRPL38	NA	NA	NA	973.7	1234.3	1111.1	1076.9	1110.1	1539.1	1699.3	1509.3	1363.2	1325.4	0.890771	0.476281	-0.166874	0.725994	0.0301454	-0.46197	0.815018	0.199327	-0.295096
ENSG00000179051	RCC2	NA	NA	TE+	329.1	299.5	272.8	265.5	358.8	323.2	316.1	255	263.9	146.2	0.951346	0.658263	-0.0719585	1.07952	0.428009	0.110391	1.13473	0.328554	0.18235
ENSG00000105364	MRPL4	NA	NA	TE-	244.5	284.2	293.3	278	302.7	394.3	395.6	310.5	422.4	270.1	0.843077	0.285582	-0.246264	0.728401	0.0765641	-0.457196	0.863979	0.354415	-0.210932
ENSG00000035403	VCL	NA	NA	NA	533.5	549.4	509.8	505.7	526.5	493.3	568.7	579.9	602.8	718.8	1.04405	0.212625	0.0621924	0.909387	0.0264631	-0.137034	0.871017	0.00571628	-0.199226
ENSG00000099917	MED15	NA	NA	TE-	52.2	59.2	64.6	55.4	61	72.3	63.5	74	59.2	62.3	0.932697	0.531371	-0.100519	0.894764	0.29335	-0.160422	0.959329	0.708595	-0.0599025
ENSG00000204435	CSNK2B	NA	RLR-	TE-	1948	1606.3	2037	2105.6	2014.6	1673.3	1877.2	1678.4	1354.1	1542.4	0.965099	0.735233	-0.0512514	1.13883	0.323178	0.187549	1.18001	0.21879	0.2388
ENSG00000146540	C7orf50	NA	NA	TE-	604.8	629.3	475.8	505.7	606.8	594.7	531.9	645.4	596.1	745.2	1.00158	0.988323	0.00227987	0.964193	0.735172	-0.052606	0.962671	0.654998	-0.0548859
ENSG00000014641	MDH1	NA	NA	NA	2570	2221.9	2269.4	2527.2	2305.6	1572.5	2292.8	1939.2	1551.2	1916.8	1.10242	0.537357	0.140668	1.221	0.175248	0.288066	1.10757	0.59719	0.147398
ENSG00000198830	HMGN2	NA	RLR-	NA	951.8	911.5	915.3	1691.9	1119.5	1334.3	1717.5	1177.6	799.7	567.5	0.670237	0.111237	-0.577258	0.75203	0.370143	-0.411138	1.12204	0.661923	0.166119
ENSG00000118181	RPS25	NA	RLR-	NA	2512.6	2235.2	2540.2	2229	2102.6	2327.4	2498.3	2293.2	1948.2	1551.8	1.09446	0.158355	0.130217	1.08135	0.396192	0.112839	0.988026	0.887666	-0.0173788
ENSG00000112796	ENPP5	NA	NA	NA	382.8	392.6	452.3	599	543.8	603.3	693.7	722	613.2	253	0.70311	0.00416133	-0.508178	0.605106	0.00393596	-0.72474	0.860614	0.0820853	-0.216562
ENSG00000166508	MCM7	NA	NA	NA	310.4	306.1	273.3	260.9	290.3	203.1	245	194.4	212.9	174	1.17964	0.213466	0.238343	1.3641	0.0152663	0.447945	1.15637	0.328903	0.209603
ENSG00000149418	ST14	NA	RLR-	TE-	201	271.5	215.7	199.7	233.4	243.4	219.7	175.7	230.6	103.2	1.01729	0.886006	0.024738	1.09936	0.49148	0.136665	1.08067	0.477028	0.111927
ENSG00000115241	PPM1G	NA	NA	NA	1269.9	890	812.9	1157.9	978.1	817	917	831	564.3	1097.4	1.00671	0.971467	0.00964105	1.28565	0.285605	0.362494	1.27708	0.214656	0.352853
ENSG00000198431	TXNRD1	NA	NA	NA	516.2	458	413.4	534.2	448.7	474.3	463.1	428.5	315.9	840.5	0.952237	0.585503	-0.0706072	1.14915	0.332825	0.200569	1.20679	0.197141	0.271176
ENSG00000109111	SUPT6H	NA	NA	TE-	321.5	372.3	300.1	288	343.1	314.7	297.1	311	314.4	170.1	1.05086	0.582718	0.0715656	1.0774	0.382763	0.107552	1.02526	0.681334	0.0359862
ENSG00000145293	ENOPH1	NA	NA	NA	59.2	51.9	65.2	76	72.6	36.7	53.1	66	27.6	75.6	0.95143	0.837703	-0.0718304	1.20177	0.480433	0.265164	1.26312	0.489135	0.336994
ENSG00000205339	IPO7	NA	NA	TE+	539.6	473.1	521.9	607.4	542	433.2	484.3	442	403.2	437	0.96967	0.791141	-0.044434	1.15427	0.0918482	0.206979	1.19037	0.234469	0.251413
ENSG00000171302	CANT1	NA	RLR-	TE-	278.7	360.6	423.6	306.8	363.5	492.6	295.3	264.5	353.3	139.6	0.914008	0.65663	-0.129721	1.16406	0.379341	0.219161	1.27357	0.268818	0.348882
ENSG00000163541	SUCLG1	NA	NA	NA	441.4	550.6	489.9	486	486.8	440.3	501.1	492.9	611.4	567.2	1.04869	0.561954	0.0685845	0.923072	0.454539	-0.115485	0.880217	0.229804	-0.184069
ENSG00000065548	ZC3H15	NA	NA	TE+	503.1	401.1	414.8	433.4	422	356	398.6	332.7	343.2	279.4	1.08882	0.424597	0.122769	1.22755	0.11023	0.295779	1.12741	0.224311	0.17301
ENSG00000181610	MRPS23	NA	NA	NA	677	924.5	908.5	727.4	814.6	944.8	1050.8	880.3	1039.5	815.5	1.00933	0.943338	0.0133969	0.844947	0.197844	-0.243067	0.837137	0.127907	-0.256464
ENSG00000060339	CCAR1	NA	RHR+	TE+	1241.7	1730.4	1455	1473.2	1693.3	1436.9	1371.8	1463.8	1618.3	1175.3	0.961702	0.740531	-0.0563378	0.993983	0.95868	-0.00870721	1.03357	0.667753	0.0476306
ENSG00000099864	PALM	NA	NA	TE-	639.7	699.9	690.3	662.8	704.8	728.3	688.3	735.4	643.1	678.9	0.96851	0.457108	-0.0461612	0.982146	0.726732	-0.0259901	1.01408	0.783681	0.0201711
ENSG00000196700	ZNF512B	NA	NA	TE-	188.6	223.7	195.5	182.5	195.1	211.2	185.5	159.9	230.2	96.4	1.03227	0.666525	0.045819	1.05594	0.674675	0.0785301	1.02293	0.856896	0.0327111
ENSG00000105738	SIPA1L3	NA	RLR-	TE-	287	327.6	349.8	355.4	354.9	381.3	328.2	328.8	278.1	205.3	0.883474	0.133116	-0.178741	1.03133	0.715108	0.044511	1.16736	0.0702744	0.223252
ENSG00000150593	PDCD4	NA	NA	TE+	665.6	655.1	582.4	571.1	636.7	524.6	510.5	531.9	441.7	478.3	1.09853	0.247484	0.135579	1.28233	0.0208887	0.358763	1.16731	0.12487	0.223184
ENSG00000061794	MRPS35	MS+	NA	NA	764.3	1013.3	867.2	868.7	903.9	1296.9	1344.2	1209.2	1479.6	1123.3	0.861639	0.428073	-0.214845	0.65579	0.0123099	-0.608695	0.761096	0.129858	-0.39385
ENSG00000169020	ATP5I	NA	NA	NA	988.4	1154.3	1286.7	1260.2	1120.6	1401.9	1692.4	1475.6	1187.5	1832.5	0.906601	0.376735	-0.14146	0.787372	0.159734	-0.344882	0.868488	0.333506	-0.203422
ENSG00000179348	GATA2	NA	TC+	TE-	780	791.5	729.1	773.6	787	825.5	838.3	777.7	936.1	598.5	0.964167	0.315153	-0.0526443	0.901454	0.203103	-0.149675	0.934956	0.354734	-0.0970304
ENSG00000158042	MRPL17	NA	NA	TE-	872.5	1163.6	1173	1021	1091.3	1323.3	1208.9	1363	1132.6	1119.9	0.934073	0.604508	-0.0983933	0.866271	0.248262	-0.20711	0.927413	0.478142	-0.108717
ENSG00000130768	SMPDL3B	NA	RLR-	TE-	261.6	349.6	232.7	257	297.6	351.3	222.4	259.1	248.9	148.7	0.93156	0.667999	-0.10228	1.15539	0.396936	0.208385	1.24028	0.153824	0.310665
ENSG00000242616	GNG10	NA	NA	TE-	1139.9	1456.6	1721.6	1701.9	1614.2	2312	1827.7	2212.9	1402.3	888.3	0.767239	0.194125	-0.382251	0.793345	0.269742	-0.333979	1.03403	0.856845	0.0482724
ENSG00000084652	TXLNA	NA	NA	NA	520	528.2	419	379.1	484.1	413.9	366	525.5	482.4	432.1	1.14885	0.247927	0.200194	1.06791	0.629296	0.0947885	0.929544	0.604905	-0.105406
ENSG00000196177	ACADSB	NA	NA	TE+	283.2	346.5	375.1	334.6	354	382.9	410.3	405.9	387.6	950.1	0.937751	0.519634	-0.0927235	0.83469	0.126957	-0.260687	0.890098	0.0689243	-0.167964
ENSG00000132142	ACACA	NA	NA	NA	608.1	664.8	530.7	552.7	528.5	469.6	519.7	438.1	462	274.4	1.16301	0.153993	0.217867	1.27032	0.060125	0.345192	1.09227	0.275249	0.127325
ENSG00000128309	MPST	NA	NA	TE-	403.3	480.9	456.8	452.6	504.3	527.7	493.2	560	392.4	1027.7	0.903274	0.208031	-0.146765	0.927643	0.565689	-0.108359	1.02698	0.824825	0.0384059
ENSG00000171148	TADA3	NA	NA	TE-	247.8	220.7	282.3	297.7	294	361.5	302.2	244.5	297.3	204.6	0.787663	0.0779458	-0.34435	0.889573	0.292879	-0.168814	1.12938	0.274685	0.175536
ENSG00000129562	DAD1	NA	NA	NA	750.8	1076.6	981.9	921	983	929.7	843.6	897.3	721.8	1289.2	0.991389	0.94132	-0.0124763	1.14074	0.36855	0.18997	1.15065	0.127574	0.202446
ENSG00000135372	NAT10	NA	NA	NA	415.2	530.9	318.3	287.6	410.4	305.2	296	431.9	407.2	480.1	1.26037	0.307323	0.333844	1.11391	0.59699	0.155634	0.883799	0.481797	-0.17821
ENSG00000107625	DDX50	NA	NA	NA	91.9	86.4	101.2	119.9	107.3	101.7	118.7	115.1	99	108.2	0.849802	0.0785	-0.234801	0.839844	0.0821537	-0.251807	0.988281	0.880405	-0.0170064
ENSG00000168827	GFM1	NA	NA	TE+	623.2	751.7	692	650.8	709.5	795.1	788.9	661.9	884.3	772	0.95894	0.626458	-0.060487	0.885144	0.310641	-0.176016	0.923044	0.485861	-0.115529
ENSG00000136167	LCP1	NA	NA	TE+	422.5	444.4	480.7	807.6	582.7	501.1	499.3	474.9	331.9	180.6	0.712488	0.182995	-0.489062	1.03177	0.820906	0.045127	1.44813	0.156388	0.534189
ENSG00000163956	LRPAP1	NA	RLR-	TE-	443.8	488	426.9	344.2	369.8	396.2	349.8	341	426.1	578.8	1.22383	0.0261747	0.291407	1.21649	0.077557	0.282727	0.994001	0.946775	-0.00868042
ENSG00000164754	RAD21	NA	NA	NA	810.4	935.5	997	801.8	995.9	979.5	970.6	843	896.1	548.7	0.987649	0.897095	-0.0179291	1.01225	0.876439	0.0175689	1.02491	0.774592	0.0354979
ENSG00000197312	DDI2	NA	NA	NA	304.6	321.3	370.7	478	343.3	261.2	338.8	310.9	169.5	341	0.920647	0.701475	-0.119281	1.21655	0.380527	0.282799	1.32141	0.34718	0.402079
ENSG00000141756	FKBP10	NA	NA	NA	601.5	809.6	948.2	649.2	634.3	825.2	504.3	402	757.4	64.7	1.11884	0.52551	0.162005	1.4181	0.187548	0.503964	1.26748	0.306259	0.341959
ENSG00000124299	PEPD	NA	NA	NA	1985.1	1516.5	1675.7	1739.1	1497.7	1097.9	1179.7	1477.4	963.2	1414.2	1.19438	0.298332	0.256268	1.43007	0.0631122	0.516091	1.19733	0.378257	0.259823
ENSG00000015475	BID	NA	NA	NA	250	202.2	221.9	287.6	255.9	191.4	245.6	245.2	135.1	394.7	0.917268	0.56732	-0.124585	1.07701	0.714409	0.10703	1.17415	0.480031	0.231616
ENSG00000174547	MRPL11	MS+	NA	NA	669.7	769.1	773.8	712.3	745.4	1074.8	1177.9	1104.7	1107.6	868.2	0.873682	0.457854	-0.19482	0.652646	0.00115147	-0.615628	0.747006	0.12677	-0.420808
ENSG00000151093	OXSM	NA	NA	NA	297.2	294.3	321.3	329.2	308.9	488.1	476.1	404.6	457.8	801.9	0.810513	0.335581	-0.303092	0.681957	0.0126934	-0.552246	0.84139	0.339884	-0.249154
ENSG00000160688	FLAD1	NA	TC+	TE-	309.5	435.7	492.5	489.7	429	440.2	730.3	512.7	476.7	352.6	0.91081	0.540787	-0.134778	0.719719	0.178623	-0.474495	0.790196	0.265584	-0.339718
ENSG00000105281	SLC1A5	MS-	NA	NA	939.3	1335.1	1078.4	1098.1	901.1	1008.5	462	376.7	756.1	794.5	1.11474	0.440531	0.156706	2.10233	0.0229661	1.07199	1.88594	0.0364288	0.915285
ENSG00000163002	NUP35	NA	NA	NA	819.5	1049.1	941.2	775.3	986.3	1127.1	952.9	1278.7	986.7	1198.6	0.972687	0.841332	-0.0399529	0.87307	0.339794	-0.195831	0.897586	0.492004	-0.155878
ENSG00000083642	PDS5B	NA	NA	TE+	145.1	140.2	97	102.1	136.4	124.1	120.7	100.1	136.6	59.2	1.05433	0.740303	0.0763263	1.06967	0.680898	0.0971656	1.01455	0.911053	0.0208393
ENSG00000197122	SRC	NA	NA	TE-	637.1	784.9	617.8	572.1	700.4	559.3	525.9	536.3	644.7	284.5	1.11355	0.375555	0.155166	1.19503	0.170279	0.257049	1.07317	0.519898	0.101883
ENSG00000091409	ITGA6	NA	NA	TE+	382.9	444.5	390.2	421.4	442.8	433.5	365.9	243.1	529.5	143.2	0.938275	0.301635	-0.0919166	1.06948	0.783647	0.096906	1.13983	0.588187	0.188823
ENSG00000197249	SERPINA1	MS-	RLR-	TE-	494.9	482.3	702.8	945.8	694.3	680.8	225.1	180.1	134.8	76.7	0.723857	0.131469	-0.466223	3.11111	0.0230538	1.63743	4.29796	0.0142913	2.10365
ENSG00000069329	VPS35	NA	NA	NA	678.9	736.5	583.6	616.4	685	499.4	559.9	481.4	603.1	347.2	1.11006	0.401562	0.150641	1.21564	0.110466	0.281717	1.09511	0.473022	0.131077
ENSG00000139637	C12orf10	NA	NA	NA	555.3	606.5	709.1	750.3	621.5	579.5	761.1	701.6	406.5	921.8	0.958797	0.715663	-0.0607032	1.00091	0.996523	0.00131151	1.04392	0.836476	0.0620147
ENSG00000102606	ARHGEF7	NA	NA	NA	417.5	482.2	393	423	440.8	398	413.8	402.3	430.4	234.6	1.02449	0.750195	0.0349042	1.03706	0.627775	0.0525046	1.01227	0.751178	0.0176004
ENSG00000163875	MEAF6	NA	NA	NA	528.2	552.4	633.1	595.7	645.3	796.5	704.6	675.3	752.5	471	0.84108	0.210966	-0.249685	0.803648	0.027341	-0.315364	0.955496	0.662673	-0.065678
ENSG00000107581	EIF3A	NA	NA	TE+	808	809	631.9	592.3	697	544.6	503.8	477	568.7	433.5	1.22629	0.140228	0.294305	1.45137	0.0408384	0.537417	1.18354	0.161119	0.243112
ENSG00000120549	KIAA1217	NA	NA	NA	220.7	314.8	219	236.2	267.7	225.4	262.8	317.1	288.7	207.7	1.03455	0.823404	0.0490085	0.868639	0.362296	-0.203171	0.839627	0.0856399	-0.25218
ENSG00000108312	UBTF	NA	NA	NA	758.3	943.7	769.6	678.1	807.5	755.9	910.7	618.9	939.1	652	1.10265	0.350284	0.140981	1.00117	0.993976	0.00169375	0.907968	0.545591	-0.139287
ENSG00000020426	MNAT1	NA	NA	TE+	248.3	273	295.7	278.8	314.5	318.2	332.3	288.7	321	277	0.896325	0.16574	-0.157907	0.867304	0.0925793	-0.205391	0.967622	0.604805	-0.0474844
ENSG00000116251	RPL22	NA	NA	NA	1269.3	1308.7	951.9	965.5	1182.5	740	951.6	809.8	1020.6	192.2	1.22226	0.278802	0.289557	1.26884	0.145336	0.343505	1.0381	0.820126	0.0539483
ENSG00000125821	DTD1	NA	RLR-	TE-	532.1	413.7	288.7	261.6	360.3	309.9	236	301.3	224.2	462.9	1.32486	0.286554	0.405835	1.62114	0.143422	0.697011	1.22364	0.204138	0.291176
ENSG00000089199	CHGB	NA	NA	NA	689.5	755.2	555.6	517.7	797.6	747.6	746.7	1170.7	846.6	204.7	0.969654	0.852412	-0.0444575	0.723698	0.174641	-0.466541	0.746346	0.214173	-0.422084
ENSG00000159720	ATP6V0D1	NA	NA	NA	377.2	639.8	607.5	642.9	563.3	767.6	698.7	901	690.9	1194.5	0.823032	0.322611	-0.28098	0.709203	0.110194	-0.49573	0.861696	0.311227	-0.21475
ENSG00000125970	RALY	NA	RLR-	TE-	928.4	1331.7	1062	953.3	1163.1	1185.9	1071.1	984.1	1082.7	758.9	1.006	0.965024	0.00862431	1.0587	0.660891	0.0822961	1.05239	0.549144	0.0736718
ENSG00000164889	SLC4A2	NA	NA	TE-	172.9	208	188.5	146.3	191.5	196.7	172.1	155.2	156	356.6	1.06529	0.578155	0.0912525	1.17815	0.0866229	0.236523	1.10594	0.401735	0.145271
ENSG00000157214	STEAP2	NA	RHR+TC-	TE+	306.3	371.2	317.7	270.3	360.7	369.6	280.5	232.1	293.1	156.8	0.994603	0.964422	-0.00780697	1.2352	0.0821308	0.304744	1.2419	0.168857	0.312551
ENSG00000104412	EMC2	NA	NA	TE+	309.9	435.3	336.7	279.2	380	517	426	445.9	583	740.3	0.919827	0.715562	-0.120566	0.743625	0.121447	-0.427353	0.80844	0.340499	-0.306787
ENSG00000113719	ERGIC1	MS-	RLR-	TE-	1219.2	1539.7	1470.3	1313.2	1335.3	1516.2	719	575.9	831.9	1185.8	1.01549	0.86406	0.0221722	1.98853	0.00565258	0.9917	1.9582	0.00245174	0.969528
ENSG00000168280	KIF5C	MS-	NA	TE+	92.7	82.7	77.1	79	76.2	69.4	50.6	44.7	53.1	1.9	1.12422	0.17254	0.168925	1.70148	0.00621578	0.766792	1.51348	0.00273526	0.597867
ENSG00000110917	MLEC	NA	NA	NA	1743.2	1750.3	1704.1	1473.9	1772.2	2333	2001.3	1671	3018.1	1913.8	0.93162	0.663926	-0.102187	0.776874	0.344457	-0.364247	0.833896	0.488818	-0.26206
ENSG00000123595	RAB9A	MS+	TC+	TE-	305.1	366.5	291.2	286.9	328.5	337.2	464.1	487.1	485.7	278.7	1.01071	0.909547	0.0153656	0.670054	0.0139754	-0.577652	0.662955	0.00305276	-0.593017
ENSG00000180902	D2HGDH	NA	NA	TE-	495.1	701.7	604.1	461.2	582.7	606	727.1	595.9	596.9	154	1.09152	0.539873	0.126339	0.938018	0.622302	-0.0923131	0.859368	0.223689	-0.218653
ENSG00000075188	NUP37	NA	NA	NA	166.8	219.4	228.1	199.9	219.2	231.9	218.5	201.7	181.7	209.2	0.943625	0.607153	-0.0837142	1.0206	0.861918	0.0294196	1.08158	0.312274	0.113134
ENSG00000170266	GLB1	NA	NA	NA	1119.9	1177	1539.2	1874.5	1548.1	1731.9	1947	1229.8	1632.4	800.5	0.744223	0.0589906	-0.426192	0.797659	0.268906	-0.326157	1.0718	0.650841	0.100036
ENSG00000131652	THOC6	NA	NA	TE-	598.8	883.4	901.3	813.3	797.9	1027.5	925.3	842.4	804.2	744.9	0.903286	0.529405	-0.146746	0.926747	0.596847	-0.109753	1.02597	0.804872	0.0369928
ENSG00000164687	FABP5	NA	NA	NA	507.9	516.4	490.4	495.2	504	340.1	434.6	427.5	425.4	100.7	1.13096	0.386639	0.177553	1.17647	0.00515533	0.23446	1.04023	0.776567	0.0569067
ENSG00000156976	EIF4A2	NA	NA	NA	807.6	780	567.7	564.9	675.1	434.8	399.3	459.3	487.7	309.5	1.2869	0.194736	0.3639	1.60091	0.0581079	0.678889	1.244	0.251441	0.314989
ENSG00000134285	FKBP11	NA	NA	NA	2002.1	1915.3	2338.8	2074.5	2050.3	2925.7	2360	1817.8	3232.2	588	0.887341	0.4675	-0.172439	0.844291	0.453534	-0.244187	0.951484	0.824571	-0.071748
ENSG00000105127	AKAP8	NA	NA	NA	498.1	566	498.4	469.7	538.5	558	534.2	612.4	800.5	368.8	0.997638	0.973648	-0.00341226	0.802475	0.241916	-0.317471	0.804376	0.244737	-0.314059
ENSG00000004139	SARM1	NA	NA	NA	391.8	451.7	414.5	407.4	434.9	417.9	515.7	395.6	475	207.4	0.998254	0.9721	-0.00252079	0.907451	0.358473	-0.140108	0.909038	0.355392	-0.137587
ENSG00000204822	MRPL53	NA	NA	NA	262.7	383.5	310.4	323.3	363	403.6	438.6	487.9	387.7	592.2	0.877695	0.359079	-0.188208	0.727895	0.0610277	-0.458197	0.829326	0.117224	-0.269989
ENSG00000115364	MRPL19	NA	NA	TE+	390.9	515.3	482.6	471	455.6	602.1	608.8	543.3	759.4	466.2	0.908484	0.479314	-0.138466	0.72655	0.0941194	-0.460866	0.799738	0.188638	-0.3224
ENSG00000104490	NCALD	NA	NA	NA	500.7	472.7	556.4	617.7	637.4	562	443	430	449.9	77.5	0.841891	0.0459492	-0.248295	1.1564	0.100056	0.209639	1.37357	0.0137895	0.457934
ENSG00000169567	HINT1	NA	NA	NA	2623.3	2138.2	2045.2	2473.6	2098.9	1492	1914.8	2500.3	1319.7	8112.4	1.12238	0.511358	0.166567	1.18691	0.421338	0.247212	1.05749	0.817404	0.0806455
ENSG00000106591	MRPL32	NA	NA	NA	809.9	739.6	979.6	889	913.4	969.9	961.6	865.6	883.9	914.1	0.912275	0.375481	-0.132459	0.932869	0.495223	-0.100254	1.02257	0.620486	0.0322051
ENSG00000165661	QSOX2	NA	NA	NA	127.1	177.3	145	140.1	168.4	164.3	133.7	121.3	172.3	72.6	0.950508	0.677493	-0.0732299	1.05172	0.746348	0.0727508	1.10648	0.451357	0.145981
ENSG00000184967	NOC4L	NA	NA	TE-	115.4	137.5	139	138.1	139.4	147.1	138.5	111.7	128.6	103.6	0.922986	0.287566	-0.115619	1.03458	0.709885	0.0490492	1.12091	0.181402	0.164668
ENSG00000167323	STIM1	NA	NA	NA	291.6	415.6	232.1	201.1	283.6	220.4	205.8	380.1	268.7	756	1.33215	0.286409	0.413758	1.09911	0.723287	0.136337	0.825064	0.446279	-0.277421
ENSG00000140990	NDUFB10	NA	RLR-	TE-	1028.2	1485.7	1095.9	1410.5	1445	2310.9	1700.5	1463	2171.6	1758.4	0.698707	0.214474	-0.51724	0.676613	0.0935904	-0.563596	0.968379	0.884464	-0.046356
ENSG00000105649	RAB3A	NA	NA	TE-	334	317.7	408.9	450.8	398.9	490.6	383.4	475	270.8	1035.1	0.791315	0.0735444	-0.337675	0.939249	0.750709	-0.0904204	1.18695	0.362349	0.247255
ENSG00000215845	TSTD1	NA	NA	TE-	1782.2	1549.6	1408.6	1242.5	1569.1	1236.8	1469.3	1679.2	1334.3	1353.1	1.17093	0.210174	0.227657	1.05746	0.593341	0.0806087	0.903096	0.385915	-0.147048
ENSG00000143614	GATAD2B	NA	NA	TE+	584.7	724.7	467.2	423.2	596.6	554.8	452.6	720.2	748.1	414.4	1.12829	0.504555	0.174134	0.924879	0.710183	-0.112664	0.81972	0.359589	-0.286797
ENSG00000139641	ESYT1	NA	NA	NA	229.3	289	266.6	239.4	311.4	304.5	269.8	225.2	339.3	243.5	0.91769	0.463944	-0.123922	0.940789	0.689979	-0.0880574	1.02517	0.871697	0.0358643
ENSG00000172590	MRPL52	NA	NA	TE-	16.7	19.4	25.5	19.8	23.4	28.5	25.7	30	21.8	17.3	0.859135	0.405705	-0.219043	0.794839	0.207104	-0.331266	0.925161	0.606326	-0.112223
ENSG00000170860	LSM3	NA	NA	NA	1362.2	978.3	1710.6	1710.3	1355.6	1541.1	1372.4	899.8	988.9	788.3	0.879336	0.489936	-0.185514	1.24225	0.369398	0.312955	1.41271	0.0717587	0.498469
ENSG00000151150	ANK3	NA	NA	TE+	413	436.9	451.3	422.7	456.5	454	414.6	406.1	466.8	285.4	0.975998	0.531412	-0.0350505	1.01064	0.84807	0.0152703	1.0355	0.533528	0.0503208
ENSG00000102967	DHODH	NA	NA	NA	303.6	344	320.5	315.8	326.1	395.6	354.8	316.9	485.7	657.4	0.933108	0.467638	-0.0998834	0.836444	0.342053	-0.25766	0.896406	0.534781	-0.157776
ENSG00000079739	PGM1	NA	NA	NA	651.8	653	629.2	669.5	634.3	581.9	546.7	599	494.5	675.2	1.02561	0.598016	0.0364876	1.17912	0.0750511	0.237716	1.14968	0.108791	0.201228
ENSG00000184924	PTRHD1	NA	NA	TE-	700.9	733.9	680.9	749.6	687.9	651.6	642.7	875.5	553.3	1435.8	1.01273	0.802358	0.0182535	1.02134	0.892893	0.0304593	1.0085	0.957916	0.0122057
ENSG00000139131	YARS2	NA	NA	NA	86.4	102.3	91.9	91.2	97.5	80.7	98.8	82.3	100	88.1	1.04157	0.610415	0.0587652	0.998221	0.983087	-0.00256844	0.958378	0.632197	-0.0613336
ENSG00000116455	WDR77	NA	NA	NA	367.2	377.7	349.2	365.8	359.6	374.4	457	472.4	341.4	627.6	0.994817	0.852201	-0.00749659	0.860954	0.288597	-0.215992	0.865439	0.301424	-0.208496
ENSG00000167642	SPINT2	NA	NA	TE-	2150.2	2764.9	1717.4	1386.6	1664.1	2064.9	1528.4	2357.1	3684.4	556.8	1.29652	0.246216	0.374649	0.876167	0.685662	-0.190721	0.675782	0.321851	-0.565371
ENSG00000255604	VTN	NA	NA	NA	1351.9	1399.7	1071.1	1380.4	1349.9	1656	3153.7	2176.6	1838.2	1347.1	0.871509	0.254767	-0.198413	0.533264	0.0973231	-0.907079	0.611885	0.136079	-0.708667
ENSG00000038274	MAT2B	NA	NA	NA	282	232.9	286.4	299.3	247.7	283.9	358.5	331.7	218.6	590.9	0.964376	0.690007	-0.0523324	0.881712	0.501581	-0.18162	0.914283	0.615502	-0.129288
ENSG00000100650	SRSF5	NA	NA	NA	332.7	368	250.5	207.9	303.3	180.6	188.3	192.2	212.2	159.5	1.37496	0.165176	0.459394	1.60486	0.0695319	0.682447	1.1672	0.469711	0.223053
ENSG00000140905	GCSH	NA	NA	TE-	1592.7	1728.5	1917.8	1977.6	1832.8	2480.5	1946	1959.6	1333.6	5141.5	0.83279	0.209566	-0.263975	0.999962	0.999785	-5.51e-05	1.20074	0.286009	0.26392
ENSG00000134056	MRPS36	NA	NA	NA	831.6	768.8	829.7	777.1	781.8	950.9	831.9	782.9	907.6	867.6	0.968244	0.696793	-0.0465567	0.963408	0.511687	-0.0537814	0.995005	0.954018	-0.00722467
ENSG00000008988	RPS20	NA	NA	NA	3331.7	2966.9	3222.4	2621.9	2476.7	2459.9	2735.9	2286.6	1956	1586.1	1.25964	0.0136088	0.333013	1.36433	0.0459621	0.448196	1.08311	0.484782	0.115183
ENSG00000213339	QTRT1	NA	NA	NA	394.2	357.5	315	334.8	334.1	393.2	377.8	366.9	238.1	337.3	1.00433	0.961895	0.00623488	1.08537	0.617691	0.118185	1.08069	0.630016	0.11195
ENSG00000165209	STRBP	NA	NA	NA	179.2	229.5	191.6	179	204	221.4	199.4	186.1	225.3	112.1	0.993216	0.947627	-0.00981999	0.982809	0.863483	-0.0250164	0.989522	0.905379	-0.0151964
ENSG00000077616	NAALAD2	NA	RHR+	NA	51.7	97.5	75	56.4	68.4	75.5	223.4	165.2	671.7	38.5	1.11932	0.621554	0.162624	0.21145	0.223053	-2.24161	0.188909	0.214973	-2.40424
ENSG00000136003	ISCU	NA	NA	TE-	943	961.7	889.2	790.8	858.1	978.8	1012.5	963.7	1181.4	634.9	1.06325	0.427176	0.0884798	0.884818	0.200271	-0.176548	0.832183	0.111097	-0.265028
ENSG00000147400	CETN2	NA	NA	NA	949.1	876.3	984.5	976.6	1144.8	1036.3	953.8	1002.6	957.1	1232	0.889857	0.130995	-0.168355	0.964441	0.404482	-0.0522345	1.08382	0.234999	0.116121
ENSG00000168118	RAB4A	NA	NA	NA	224.3	248.2	310.4	285.4	276.3	329.2	289.8	319.2	273.9	244	0.878774	0.312855	-0.186435	0.886737	0.332193	-0.173422	1.00906	0.905507	0.0130135
ENSG00000100075	SLC25A1	NA	NA	TE-	1234.4	1476.4	1028.2	975.8	1111.8	911.7	989.2	836.4	1468.5	574.3	1.24662	0.188271	0.318027	1.13506	0.55908	0.182768	0.910507	0.663834	-0.135259
ENSG00000142655	PEX14	NA	NA	TE-	741.4	684	848	844.1	758.8	1004.4	1101.1	878.4	1070	660	0.871936	0.277219	-0.197705	0.745499	0.0441186	-0.423721	0.854993	0.215152	-0.226016
ENSG00000101193	GID8	NA	NA	TE-	95.3	95.9	95.7	89	86.4	79	90.7	95.7	106.2	256.2	1.12775	0.0681854	0.173449	0.980519	0.717892	-0.0283818	0.869446	0.0905687	-0.201831
ENSG00000122692	SMU1	NA	NA	TE+	303.8	645.7	313.5	272.6	300.4	279.1	293.5	306.3	284	159.1	1.48222	0.347068	0.56776	1.42906	0.377533	0.515063	0.964132	0.378433	-0.0526972
ENSG00000148187	MRRF	NA	NA	NA	1576.3	1594	1146	1128.9	1465.8	1464.1	1075.5	1383.4	1544.5	1502.1	1.06344	0.667368	0.0887419	1.07816	0.63124	0.108569	1.01384	0.922306	0.0198275
ENSG00000173915	USMG5	NA	NA	NA	567.2	573.7	504.7	465.3	513.6	486.7	479	492.8	537.6	498.9	1.12282	0.0946669	0.167122	1.09023	0.186277	0.124639	0.970982	0.554253	-0.0424838
ENSG00000142949	PTPRF	NA	NA	NA	194.3	237.9	230.3	178.4	246.5	254.7	235.2	192.7	223	87.2	0.974838	0.849472	-0.0367654	1.01782	0.844286	0.0254845	1.04409	0.748927	0.0622499
ENSG00000138279	ANXA7	NA	NA	NA	333.2	289.8	303.9	378.5	311.8	330.6	353.5	308.8	300.3	357.8	0.907924	0.266312	-0.139356	0.962913	0.60087	-0.0545227	1.06057	0.4948	0.0848332
ENSG00000033030	ZCCHC8	NA	NA	TE+	373.8	587.8	447.8	406.1	473.7	487.4	445	564.2	458.8	539.1	1.03087	0.850219	0.0438568	0.960082	0.805454	-0.0587708	0.931335	0.504739	-0.102628
ENSG00000159023	EPB41	NA	NA	TE+	764.5	1028.1	747.7	680.3	899.9	802.4	631.5	613.3	802.6	378.2	1.06619	0.662703	0.0924621	1.24074	0.216537	0.311206	1.16372	0.271277	0.218744
ENSG00000155506	LARP1	NA	NA	NA	270.7	275.3	289.1	242.5	256.1	266.5	252.7	212.8	250	213.2	1.09149	0.0613338	0.126301	1.16716	0.0735203	0.222997	1.06932	0.33881	0.0966966
ENSG00000072501	SMC1A	NA	NA	TE+	815.4	965.4	806.7	721.7	889.5	781.9	826.3	704	883.3	570.9	1.08123	0.414054	0.112678	1.07205	0.476298	0.100372	0.991506	0.929129	-0.0123059
ENSG00000160439	RDH13	NA	NA	NA	550.4	670.3	589	579	599.8	602.7	661.1	661.9	536.7	1019.5	1.01583	0.817217	0.0226581	0.973114	0.77571	-0.0393194	0.95795	0.596904	-0.0619774
ENSG00000119862	LGALSL	NA	RLR-	NA	1183.8	973.3	1132.9	1118.3	1124.2	899.9	752.1	1052.1	767.2	795.2	1.04697	0.640269	0.0662207	1.27946	0.120134	0.355534	1.22206	0.199947	0.289313
ENSG00000164022	AIMP1	NA	NA	TE+	720.5	550	715	857.3	696.3	664.4	784.7	635.3	723.4	774.5	0.895176	0.397334	-0.159757	0.926332	0.500789	-0.110399	1.0348	0.754569	0.0493583
ENSG00000162300	ZFPL1	NA	NA	TE-	808.8	886.4	790	722.6	693.9	808.8	857.4	657.5	959.6	402.5	1.11679	0.13083	0.159362	1.00432	0.972471	0.00622492	0.899293	0.456161	-0.153137
ENSG00000108270	AATF	NA	NA	NA	99.2	140.7	136.6	118.7	124.8	144.5	142.9	143.5	156.8	138.6	0.970361	0.81754	-0.0434068	0.849504	0.22857	-0.235308	0.875451	0.127581	-0.191901
ENSG00000159352	PSMD4	NA	NA	TE-	311.2	332.9	313.2	360.3	348.4	306.2	346.4	360	285.1	447.1	0.943246	0.368179	-0.0842946	0.965507	0.675878	-0.0506417	1.0236	0.797774	0.0336529
ENSG00000112304	ACOT13	NA	NA	NA	987.2	1237.8	1246.5	1285.3	1258.2	1360	1658.3	1443.4	1081	3186.6	0.88933	0.226517	-0.169209	0.829966	0.299086	-0.268875	0.933249	0.638216	-0.0996663
ENSG00000077549	CAPZB	NA	NA	TE-	912.2	929.6	899.1	872.2	825.4	785.8	806.9	776	927.1	595.3	1.10369	0.0619846	0.142333	1.09199	0.23416	0.126962	0.989402	0.876175	-0.0153707
ENSG00000196199	MPHOSPH8	NA	NA	TE+	128.9	152	174.2	150.6	168.4	188.5	186.5	142.3	233.8	75	0.896749	0.365328	-0.157224	0.808923	0.31309	-0.305926	0.902062	0.571604	-0.148702
ENSG00000172172	MRPL13	NA	NA	NA	595.3	774.8	649.1	587.3	641.6	918.9	918.2	807.5	930.2	661.6	0.940125	0.735494	-0.0890758	0.76027	0.0366093	-0.395417	0.80869	0.235591	-0.306341
ENSG00000169213	RAB3B	MS-	RLR-	TE-	190.6	210.4	184.1	173.1	203.4	192.2	99.4	98.7	125.9	74.7	1.02884	0.669222	0.0410154	1.80586	0.00199894	0.852689	1.75525	0.00292266	0.811674
ENSG00000105701	FKBP8	NA	TC+	TE-	545.3	610.4	562.5	595.9	748.5	779.3	743.2	742.7	850.2	387.6	0.80906	0.128555	-0.305682	0.735499	0.0138589	-0.443204	0.909079	0.360565	-0.137522
ENSG00000119559	C19orf25	NA	NA	TE-	776.2	736.9	848.9	786.8	816.5	858.6	737.6	741.5	698.4	629.2	0.959422	0.447871	-0.0597632	1.08473	0.193026	0.117336	1.13061	0.0248237	0.177099
ENSG00000124228	DDX27	NA	NA	NA	381.2	428.7	360	360.9	390.4	379.4	402.6	327.5	479	266.8	1.03467	0.599589	0.049169	0.967579	0.804996	-0.0475484	0.935158	0.613261	-0.0967174
ENSG00000156482	RPL30	NA	NA	NA	709.9	778.1	910.2	892.3	791.1	862	766.6	928.6	696	640	0.94217	0.511568	-0.0859404	1.00293	0.980703	0.00421718	1.06449	0.547215	0.0901576
ENSG00000075415	SLC25A3	NA	NA	NA	2376	2605.6	2089.7	2094.7	2258.7	1859.7	2189.8	1400	2613.9	1114.4	1.13813	0.208737	0.186662	1.13985	0.513659	0.188847	1.00152	0.993958	0.00218435
ENSG00000065518	NDUFB4	NA	RLR-	TE-	321.2	431.9	352.7	461.2	435.5	675.2	627.9	407.8	670.7	217.2	0.70348	0.166469	-0.507419	0.648031	0.119149	-0.625865	0.921179	0.707978	-0.118446
ENSG00000108439	PNPO	NA	NA	NA	1881	1391.2	1650.2	1928.1	1626.9	1398.7	1304.9	1458.2	822.3	3932.3	0.993681	0.962524	-0.0091446	1.3729	0.140804	0.457228	1.38163	0.140034	0.466372
ENSG00000168374	ARF4	NA	NA	NA	276.8	277.8	195.3	192.5	236.5	178.3	178.3	199.3	266	155.2	1.23481	0.228878	0.304289	1.16516	0.404259	0.220534	0.943599	0.724995	-0.083755
ENSG00000153015	CWC27	NA	NA	TE+	89.4	95.8	109.2	89.2	115.9	145.1	134	143	96	95.5	0.840662	0.371399	-0.250401	0.789276	0.202687	-0.341398	0.938874	0.743301	-0.0909965
ENSG00000056097	ZFR	NA	NA	NA	187.6	251.2	172	146	202.9	192	159.7	174.3	183.2	137.6	1.12923	0.482693	0.175338	1.18097	0.325916	0.239978	1.04582	0.705599	0.0646396
ENSG00000143653	SCCPDH	NA	NA	NA	382.1	460.8	373.5	324.1	393	408.2	415.9	369.8	613.3	370.4	1.08096	0.468777	0.112308	0.869478	0.509485	-0.201778	0.80436	0.347637	-0.314086
ENSG00000176101	SSNA1	NA	NA	TE-	674.3	403.4	610.9	643.3	455.5	407.5	423.4	478.4	298.4	638.8	1.12103	0.607194	0.164818	1.40693	0.182245	0.492553	1.25504	0.322955	0.327734
ENSG00000069345	DNAJA2	MS+	NA	NA	495.5	507.9	376.3	346.8	405.5	453.3	500.7	589.2	499.3	556.2	1.14441	0.332449	0.194603	0.868173	0.253228	-0.203946	0.758621	0.0405281	-0.398549
ENSG00000198380	GFPT1	NA	NA	TE+	243.8	276.6	207.5	257.1	230.7	162.3	191.9	173.9	218.1	134.1	1.11967	0.499387	0.163079	1.24662	0.125125	0.318019	1.11338	0.531735	0.15494
ENSG00000218891	ZNF579	NA	NA	TE-	88.5	119.3	84.4	83.4	93.4	109.1	104.1	89.6	102.5	76.3	1.02204	0.883288	0.0314456	0.986496	0.918874	-0.0196155	0.965226	0.719404	-0.051061
ENSG00000189060	H1F0	NA	RLR-	TE-	3305	3303	2472.3	2603.8	3122.5	2573.4	1733.6	1144.7	2702.7	331	1.09405	0.481018	0.129681	1.627	0.10765	0.702216	1.48713	0.174167	0.572536
ENSG00000126088	UROD	NA	NA	NA	236.1	185.1	187.3	226.6	198.9	176.3	195.3	191.5	127	402.7	1.01113	0.924469	0.0159732	1.18431	0.322851	0.24405	1.17127	0.339532	0.228077
ENSG00000134440	NARS	NA	NA	TE+	358.8	300.6	319.4	352.4	318.4	231.1	325.1	290.1	211.2	331.9	1.08526	0.569202	0.118047	1.18441	0.272358	0.244174	1.09136	0.637337	0.126127
ENSG00000203879	GDI1	NA	NA	TE-	85.3	71.6	54.4	60.8	70.4	45.9	60.5	54.9	45.7	71.1	1.19311	0.377727	0.254729	1.31161	0.194072	0.391336	1.09932	0.563872	0.136608
ENSG00000170632	ARMC10	NA	NA	NA	174	225.1	229.4	283.9	254.6	286	237.4	222.3	228.5	298.8	0.76228	0.0459401	-0.391607	0.913252	0.380361	-0.130915	1.19805	0.031267	0.260692
ENSG00000100591	AHSA1	NA	NA	TE-	389.3	355.1	299.7	339.4	319.4	240	314.8	254.8	263	266.4	1.16166	0.294359	0.216188	1.25402	0.100329	0.326564	1.07951	0.576118	0.110377
ENSG00000153037	SRP19	NA	NA	NA	538	459.1	547.2	534	469.3	386.3	379.8	454.5	324.3	516.5	1.11133	0.378237	0.152283	1.3329	0.0568526	0.41457	1.19938	0.249187	0.262287
ENSG00000064607	SUGP2	NA	NA	NA	395	472.5	388.8	356.1	442.4	411.7	398.1	464.4	453.1	262.5	1.03809	0.698677	0.0539355	0.954926	0.592478	-0.0665399	0.919884	0.343105	-0.120475
ENSG00000104408	EIF3E	NA	NA	TE+	459.6	507.9	509.1	494.4	484.3	480.9	515.2	488.5	421.5	589.8	1.01165	0.764841	0.016706	1.03607	0.630058	0.0511147	1.02414	0.721921	0.0344087
ENSG00000113643	RARS	NA	NA	NA	430.7	509.1	435.6	449	489.3	397.4	441.1	421.9	389.9	426.1	1.02972	0.737001	0.0422552	1.09777	0.253056	0.13458	1.06609	0.429393	0.0923247
ENSG00000131013	PPIL4	NA	RHR+	TE+	330.4	308	287.9	315.4	338.5	320.2	313.7	248.5	243.4	169.7	0.950929	0.337719	-0.0725904	1.14983	0.213645	0.201416	1.20916	0.120849	0.274006
ENSG00000076003	MCM6	NA	NA	TE+	988.1	1113.9	1044.5	963.7	1043.8	931	909.6	758.8	782	529.2	1.07078	0.234051	0.098668	1.28408	0.019485	0.360731	1.19919	0.0534861	0.262063
ENSG00000117523	PRRC2C	NA	NA	TE+	505.8	628.2	423.2	344	496.6	468.7	389.5	433.7	499.2	328	1.18934	0.340068	0.250159	1.17756	0.328937	0.235796	0.990094	0.942798	-0.0143629
ENSG00000164587	RPS14	NA	NA	NA	1168.6	1276.6	1008.7	907.3	1046.1	782.5	843.9	690.7	759	566.6	1.26244	0.092846	0.336211	1.50589	0.020378	0.590613	1.19284	0.186639	0.254402
ENSG00000111652	COPS7A	NA	NA	TE-	319.5	324	327	360.9	357.8	308	381.7	389.4	271.6	604.1	0.945262	0.388533	-0.0812146	0.930757	0.591901	-0.103524	0.984655	0.906983	-0.0223094
ENSG00000144746	ARL6IP5	NA	NA	NA	1380	1902.5	1077.6	1042.6	1438.4	1373.2	1090.4	955.9	2614.1	924.8	1.13126	0.577347	0.17793	0.935563	0.875535	-0.0960926	0.827011	0.666969	-0.274022
ENSG00000184831	APOO	MS+	NA	NA	862.8	1087.1	1044.6	1034.3	1056.7	1241.2	1660.7	1587.4	1617.2	1995.9	0.898656	0.301869	-0.15416	0.615481	0.00747822	-0.700214	0.684891	0.010213	-0.546054
ENSG00000104331	IMPAD1	NA	NA	NA	56	87.1	83.9	62.1	73	79.3	74.6	45.5	90.3	59.4	1.05877	0.73014	0.0823874	1.0789	0.754369	0.109558	1.01901	0.931301	0.0271702
ENSG00000114030	KPNA1	NA	NA	NA	221.3	245.1	253.5	239.7	253.7	238.8	264.8	201.4	223	173.7	0.983201	0.729548	-0.0244413	1.04454	0.658815	0.0628738	1.06239	0.525532	0.0873151
ENSG00000109171	SLAIN2	MS-	NA	NA	225.1	179.9	173.4	167.5	206.3	176.9	112.4	158.6	126.7	182.8	1.0503	0.670948	0.0708009	1.45436	0.0486537	0.540387	1.38471	0.0482922	0.469586
ENSG00000155368	DBI	NA	NA	TE-	1863	983.5	1196	1035.3	999.1	778.4	845.9	1293.1	823.5	3177.3	1.43718	0.258198	0.523241	1.36456	0.319356	0.448433	0.949468	0.791334	-0.0748082
ENSG00000004779	NDUFAB1	NA	NA	TE-	404.8	393.4	524.4	540.3	455.8	516.3	439.4	596.7	489.4	1500.5	0.874504	0.279103	-0.193463	0.866994	0.340774	-0.205905	0.991413	0.939141	-0.0124424
ENSG00000110435	PDHX	NA	NA	NA	731.9	839.6	783.6	694	745.8	727	779.8	552	876.5	452.7	1.0869	0.170445	0.120222	1.06648	0.668785	0.0928521	0.981207	0.899501	-0.0273702
ENSG00000101266	CSNK2A1	NA	NA	NA	647.1	674.7	707.4	711.7	683.6	775.9	948.7	770.7	694.3	881	0.934598	0.229902	-0.0975816	0.840701	0.227322	-0.250335	0.899532	0.40021	-0.152754
ENSG00000136710	CCDC115	NA	NA	TE-	36.2	39	27	18.8	35.7	35.9	25.1	43.4	33.8	37	1.13053	0.595291	0.177001	0.999022	0.996129	-0.00141095	0.883675	0.635808	-0.178411
ENSG00000132423	COQ3	NA	NA	TE+	161.2	257.9	290.3	260.1	234.9	245.7	291.7	277.9	227.2	205	0.957743	0.814759	-0.06229	0.890311	0.551168	-0.167618	0.929593	0.447856	-0.105328
ENSG00000177889	UBE2N	NA	NA	NA	1618.2	1541.1	1617.1	2069.5	1661.2	1334.3	1775.3	1818.7	1085.3	3432.1	0.943021	0.696227	-0.0846386	1.02075	0.9044	0.0296309	1.08243	0.707645	0.11427
ENSG00000026103	FAS	NA	NA	NA	656.1	734.6	690	635.6	785.7	828.1	515.4	556.6	646.4	135	0.925002	0.444953	-0.112471	1.21084	0.0684837	0.276003	1.30901	0.0743079	0.388474
ENSG00000091542	ALKBH5	NA	NA	NA	252.2	261.6	268.6	294.1	269.6	269.2	232	223	256.8	204.9	0.939368	0.169006	-0.0902369	1.09919	0.13068	0.136434	1.17013	0.0383516	0.226671
ENSG00000163319	MRPS18C	NA	NA	TE-	306.3	263.3	326	296.1	213.7	252.4	233	222.3	203.2	310.9	1.17502	0.218474	0.232685	1.36006	0.0336993	0.443671	1.15748	0.281408	0.210986
ENSG00000112695	COX7A2	NA	NA	NA	797.8	1406.7	1008.1	1491.8	1250.8	1736.7	1465.8	1385.3	2225.9	1077.4	0.71721	0.140468	-0.479532	0.632775	0.136138	-0.660235	0.882273	0.556641	-0.180703
ENSG00000115042	FAHD2A	NA	NA	NA	608.3	601.3	622.5	687.1	638	652.9	810.4	806.9	611.5	919.3	0.926239	0.0620274	-0.110544	0.822012	0.180845	-0.282769	0.887473	0.330491	-0.172225
ENSG00000153147	SMARCA5	NA	NA	TE+	426.7	504.4	429	389	465.3	441.9	415.3	415.9	483.2	442	1.0493	0.566241	0.0694244	1.03477	0.678084	0.0493083	0.986153	0.858396	-0.020116
ENSG00000108671	PSMD11	NA	NA	NA	751.8	718.3	649.8	729.9	713.7	448.2	563.2	534.9	547.9	634.3	1.12057	0.498897	0.164237	1.28791	0.0273656	0.365032	1.14933	0.464532	0.200795
ENSG00000211456	SACM1L	NA	NA	TE+	313.6	432.2	350.5	331	384.8	343.5	320.7	292.4	523.9	183.2	1.03493	0.77167	0.0495314	0.964204	0.877901	-0.0525896	0.931662	0.759211	-0.102121
ENSG00000175166	PSMD2	NA	NA	NA	591.4	626.4	622.2	664.4	590.8	437.8	532.4	417.6	497.3	449.1	1.08683	0.5407	0.120124	1.27133	0.0499386	0.346342	1.16976	0.354753	0.226218
ENSG00000174106	LEMD3	NA	NA	TE+	49.3	58.9	58.9	58.3	59.7	64.8	59.5	49.6	64.2	33.1	0.914114	0.24972	-0.129554	0.964224	0.72109	-0.0525599	1.05482	0.554464	0.0769944
ENSG00000102119	EMD	NA	NA	TE-	446.5	532	308.5	274.1	362.3	295.4	231.1	347.8	424.1	526.4	1.3812	0.202791	0.46592	1.28315	0.333817	0.35969	0.929013	0.728969	-0.106229
ENSG00000113048	MRPS27	NA	NA	NA	626.2	752	740.3	744.8	765.1	717.1	829.8	845.6	843.6	1685.9	0.95128	0.468881	-0.0720584	0.841008	0.0775375	-0.249808	0.884081	0.0121982	-0.17775
ENSG00000131143	COX4I1	NA	NA	TE-	494.7	959.6	529.3	775	702.5	1086.5	1012.3	937.8	1377.1	1242.9	0.773635	0.369858	-0.370275	0.596177	0.0914717	-0.746187	0.770618	0.231173	-0.375912
ENSG00000127955	GNAI1	NA	NA	TE+	593.7	720.9	502.9	484.2	639.2	485.8	371.7	509.6	445.7	464.5	1.12944	0.444019	0.175612	1.36963	0.106557	0.453787	1.21266	0.225847	0.278175
ENSG00000101365	IDH3B	NA	NA	NA	191.8	278.9	159.8	152.8	221	180.7	184	218.3	240.6	158	1.13706	0.576263	0.185309	0.980712	0.923095	-0.028098	0.862498	0.318199	-0.213407
ENSG00000177425	PAWR	NA	NA	TE+	51	40.9	49.6	68.7	44.4	32.3	40.5	36.2	32.6	48.3	0.973177	0.916486	-0.0392252	1.2946	0.0568078	0.372509	1.33028	0.377947	0.411734
ENSG00000241468	ATP5J2	NA	NA	TE-	477.1	728.8	436.2	544.8	568.8	559.4	571.8	714.6	719.8	729.4	0.98153	0.920761	-0.0268955	0.818513	0.324693	-0.288923	0.833915	0.146487	-0.262028
ENSG00000143375	CGN	NA	TC+	TE-	268.7	251.3	253	231.8	249.4	259.7	202.8	173	266.2	203.4	1.04333	0.346011	0.0611896	1.20405	0.250457	0.267895	1.15405	0.353663	0.206706
ENSG00000138663	COPS4	NA	NA	NA	562.6	554.5	680.4	705	645.8	526.5	637.1	720.3	374.5	1108.1	0.957492	0.710446	-0.0626674	1.03788	0.859299	0.0536361	1.08395	0.706191	0.116304
ENSG00000119285	HEATR1	NA	NA	TE+	451.1	554.7	470.2	438.6	481.8	477.4	465.2	394.6	425.9	598.1	1.05595	0.511804	0.0785348	1.14801	0.181064	0.199139	1.08719	0.213354	0.120604
ENSG00000037474	NSUN2	MS-	NA	NA	371.9	384.3	297.3	332.8	350.9	217	249.4	246.9	205.6	242.6	1.16965	0.374581	0.226072	1.50093	0.031202	0.585853	1.28323	0.250624	0.359781
ENSG00000100316	RPL3	NA	NA	TE-	1667.4	1121.6	844.7	900.1	927.8	575.2	688.2	661.8	652.4	421.4	1.51209	0.226954	0.596543	1.81467	0.153101	0.859709	1.20011	0.359235	0.263166
ENSG00000107223	EDF1	NA	RLR-	TE-	2040.1	1443.9	1445	1205.6	1495.1	1027.9	939	1228.7	784.7	1443.9	1.32194	0.18102	0.402661	1.66949	0.0591117	0.739407	1.2629	0.241624	0.336746
ENSG00000101557	USP14	NA	NA	TE+	397	438.1	402.4	435.3	438.1	324.7	407	338.3	352.1	341.3	1.03289	0.765709	0.0466802	1.12767	0.145215	0.173339	1.09176	0.487941	0.126659
ENSG00000100284	TOM1	NA	NA	TE-	118	184.6	138.3	140.2	145.2	170.9	146.2	193.7	156	429.2	0.96625	0.830195	-0.0495312	0.889091	0.498611	-0.169598	0.920145	0.494736	-0.120067
ENSG00000132254	ARFIP2	NA	NA	TE-	260	328.8	343.4	287.9	299.1	330.1	273.8	322.6	223.3	608.9	1.01646	0.872027	0.0235605	1.13725	0.38591	0.185544	1.11882	0.382442	0.161983
ENSG00000136279	DBNL	NA	NA	NA	593	537.8	407.2	445.5	513.2	362.2	387	462	321.6	289.4	1.16436	0.364246	0.219534	1.31386	0.154207	0.393807	1.1284	0.448118	0.174273
ENSG00000063854	HAGH	NA	NA	TE-	1262.3	1200	1086.1	1014.5	1106	1095.8	1037.4	1402.7	1040	1947.8	1.10326	0.153752	0.141767	1.01963	0.875024	0.0280399	0.924198	0.547317	-0.113727
ENSG00000137161	CNPY3	NA	NA	TE-	742.8	758.7	794.3	750.8	801.7	906.1	934	717.1	1135.9	574.4	0.933783	0.358575	-0.0988401	0.823753	0.307803	-0.279716	0.882167	0.468891	-0.180876
ENSG00000107105	ELAVL2	NA	NA	TE+	311.9	368.7	354.2	345	347.4	440.2	488.8	431.3	490.5	230.7	0.91365	0.426445	-0.130286	0.733589	0.00874946	-0.446957	0.802921	0.0781907	-0.316671
ENSG00000182481	KPNA2	NA	RLR-	NA	344.4	322.6	347.9	226.6	273.3	273.2	241.7	226.5	265.9	191.3	1.31277	0.0195042	0.392611	1.38251	0.00387449	0.467289	1.05313	0.540983	0.0746784
ENSG00000122786	CALD1	NA	NA	NA	138.8	106.7	110.3	137.6	134.5	110.9	125.8	101.2	158.7	141.3	0.928982	0.531036	-0.106278	0.922479	0.641588	-0.116413	0.993	0.964616	-0.0101348
ENSG00000162517	PEF1	NA	NA	NA	84.9	92.8	118.1	144	103.8	91	127.4	145.7	67.7	460	0.873081	0.496746	-0.195812	0.867958	0.603129	-0.204303	0.994131	0.982574	-0.00849146
ENSG00000175390	EIF3F	NA	NA	NA	188.9	234.4	267	237.6	245.7	217.4	223.4	201.3	159.3	206.6	0.985158	0.896505	-0.0215734	1.18202	0.297095	0.241255	1.19983	0.162928	0.262829
ENSG00000093167	LRRFIP2	NA	NA	NA	334.3	298	309.6	331.5	324.1	340	290.5	275	323.3	280.5	0.946063	0.231264	-0.0799923	1.05974	0.380642	0.0837151	1.12016	0.118673	0.163707
ENSG00000043093	DCUN1D1	NA	NA	TE+	659.4	547.6	703.3	940.4	699.3	627.5	868	831.1	555.5	1076.1	0.842581	0.343367	-0.247112	0.84729	0.37333	-0.239072	1.00559	0.976957	0.00804016
ENSG00000084463	WBP11	NA	NA	NA	564.2	408.9	435.2	457.6	471.6	478.2	413.3	362	536.3	238.5	1.00064	0.995599	0.000922276	1.07373	0.67159	0.102627	1.07304	0.600681	0.101705
ENSG00000148450	MSRB2	NA	NA	NA	538.3	633	573	613.5	632.1	743.1	510	514.6	509.7	762.3	0.877106	0.18111	-0.189177	1.13687	0.126595	0.185068	1.29616	0.0643027	0.374245
ENSG00000134330	IAH1	NA	NA	NA	229.3	224.8	269.9	400.8	262.2	246.5	327.1	314.6	141.8	590.3	0.796042	0.334118	-0.329084	0.924059	0.774808	-0.113944	1.16082	0.616903	0.21514
ENSG00000109758	HGFAC	NA	NA	NA	444.9	441	810.8	391.7	597.1	934.7	493.2	660.1	548.5	242.2	0.88209	0.726067	-0.181002	0.997003	0.990645	-0.00433	1.13027	0.692995	0.176672
ENSG00000189043	NDUFA4	MS+	NA	NA	1268.1	1694.3	1702.7	1786.2	1738.6	2475.5	2950.1	2805.5	2092.9	4023.5	0.777478	0.19985	-0.363127	0.594394	0.0372691	-0.750509	0.764516	0.159584	-0.387382
ENSG00000115419	GLS	NA	NA	TE+	182	236	226.1	198.4	208.6	230.7	305.7	234.5	385.9	140.9	1.01004	0.917902	0.0144068	0.695497	0.153397	-0.523883	0.688587	0.153666	-0.53829
ENSG00000095380	NANS	NA	NA	NA	292.2	250.7	273.4	297.3	266.3	262.1	243.9	279.7	155.8	544	0.988616	0.857366	-0.0165182	1.2015	0.341406	0.264838	1.21534	0.315365	0.281356
ENSG00000102974	CTCF	NA	NA	NA	571.9	730.3	518.6	449	593.1	619.3	597.8	494	941.5	229.6	1.09594	0.556755	0.132173	0.89549	0.669488	-0.159251	0.817095	0.464729	-0.291424
ENSG00000148218	ALAD	NA	NA	TE-	279.3	227.5	295.5	347.7	259.7	244.7	317.9	309.6	242.4	463.4	0.941556	0.68938	-0.086881	0.92229	0.514725	-0.116708	0.979538	0.889937	-0.0298268
ENSG00000117748	RPA2	NA	NA	NA	95.1	89.5	95.1	106.1	107	88.9	96.8	106.2	65.1	192.3	0.926159	0.334169	-0.110668	1.04327	0.78638	0.061109	1.12645	0.474407	0.171777
ENSG00000147604	RPL7	NA	NA	NA	1213.5	1235.7	903.8	1044.7	1105.3	713.9	993.2	854.6	704.9	697.7	1.17078	0.372227	0.227471	1.31351	0.124986	0.393428	1.12191	0.525111	0.165957
ENSG00000108848	LUC7L3	NA	RHR+	TE+	703.8	761.5	475.8	504.5	657	438.6	409.6	337.1	1012	239.9	1.21311	0.358877	0.278712	1.10371	0.811531	0.142365	0.90982	0.83196	-0.136347
ENSG00000157020	SEC13	NA	NA	NA	541.7	611.8	609.4	639.8	633.2	609.6	618.6	672.4	469.3	764.8	0.936418	0.218033	-0.0947759	1.00148	0.990324	0.00212932	1.06948	0.572637	0.0969052
ENSG00000138621	PPCDC	NA	NA	TE-	902.9	640	832.5	946.8	743.1	581.4	778.9	712.8	384	486.8	1.04583	0.806246	0.0646522	1.26641	0.325343	0.340741	1.21091	0.460967	0.276089
ENSG00000013583	HEBP1	NA	NA	NA	606.8	697.5	495.4	499.6	626.3	568.7	471.8	587.2	596.7	809.7	1.06202	0.642978	0.0868117	1.08697	0.540008	0.120315	1.02349	0.823222	0.0335035
ENSG00000204673	AKT1S1	NA	NA	TE-	508.3	433.6	505.3	555	414.7	352.9	375.5	406.8	270.4	470	1.09421	0.57145	0.129888	1.37475	0.0651271	0.45917	1.25639	0.291063	0.329282
ENSG00000182149	IST1	NA	NA	NA	488	446.3	509.7	543.7	491.6	484.4	511.2	488.9	474.2	436.2	0.950188	0.392728	-0.0737158	0.979448	0.668512	-0.0299594	1.03079	0.530403	0.0437564
ENSG00000122971	ACADS	NA	NA	NA	258.8	302.9	334.1	307	311.8	345.4	330.7	336.7	265.4	411.8	0.92906	0.426035	-0.106156	0.960334	0.716234	-0.0583911	1.03366	0.712178	0.0477646
ENSG00000147383	NSDHL	NA	NA	NA	162	203.8	190.9	144.6	159.7	183.9	170	151	190.9	182.5	1.14031	0.24711	0.189428	1.08752	0.426941	0.121038	0.953702	0.65212	-0.0683897
ENSG00000166197	NOLC1	NA	NA	TE+	2039.9	2550	1261.9	1076.1	2067.9	1736.4	1142.2	1632.2	2485	1113.5	1.19904	0.534644	0.261881	1.11264	0.734269	0.153982	0.927939	0.809801	-0.107899
ENSG00000161011	SQSTM1	NA	NA	NA	122.7	121.5	132	108.6	123	158.4	125.9	147.5	156.3	186.7	0.964615	0.787923	-0.0519743	0.875495	0.177695	-0.19183	0.90761	0.495982	-0.139856
ENSG00000171863	RPS7	NA	NA	NA	994.5	999.7	857.7	735.9	898.2	672.9	613.9	657.9	840.6	456.1	1.23619	0.0984582	0.305905	1.35008	0.0496256	0.43304	1.09212	0.538512	0.127135
ENSG00000083307	GRHL2	NA	NA	NA	216.9	268.7	250.1	264.9	277.5	311.8	277.8	281.4	249.5	439.1	0.861274	0.128586	-0.215456	0.909732	0.261892	-0.136487	1.05626	0.433963	0.0789693
ENSG00000075711	DLG1	NA	NA	NA	516.1	934.8	690.3	745.2	668.7	991	722.3	793.6	757.8	904.2	0.890349	0.603584	-0.167557	0.941725	0.752557	-0.0866224	1.0577	0.699732	0.080935
ENSG00000171490	RSL1D1	NA	NA	TE+	300.2	380.2	262.4	274.7	345.9	322.5	377.3	344.1	443.6	272.6	0.999682	0.998175	-0.000458994	0.80927	0.180201	-0.305306	0.809528	0.116176	-0.304847
ENSG00000244038	DDOST	NA	NA	NA	659.4	890.6	719.4	690.9	786.6	799.5	770.5	688.3	959.3	659.7	0.996662	0.975956	-0.00482337	0.938505	0.66486	-0.091563	0.941648	0.630927	-0.0867396
ENSG00000137269	LRRC1	NA	NA	NA	64.3	73.1	55.5	65.6	62.6	74.9	71.1	56.7	78.2	75	0.949778	0.619873	-0.0743371	0.936408	0.620206	-0.0947912	0.985922	0.902864	-0.0204541
ENSG00000183648	NDUFB1	NA	NA	NA	844.5	1099.9	1119.5	1414.5	1253.6	2074	1778.5	1523	1457.6	2360.2	0.646106	0.144688	-0.630157	0.643798	0.0131262	-0.63532	0.996428	0.984729	-0.00516268
ENSG00000142676	RPL11	NA	NA	NA	2521.8	2295.8	2227.1	2230.4	2049.6	1615.6	2046.9	1508.4	1737.1	1588.5	1.19491	0.158736	0.2569	1.3311	0.0437053	0.412616	1.11397	0.450451	0.155717
ENSG00000130725	UBE2M	NA	NA	TE-	674.2	629.7	654.7	841.5	701.2	514.7	676.4	614.6	526.3	702.5	0.951978	0.76211	-0.0709995	1.07775	0.39459	0.108026	1.13212	0.501761	0.179026
ENSG00000142669	SH3BGRL3	NA	TC+	TE-	226.8	228.1	161.6	156.4	200.8	184.4	185.9	192.2	170.7	187.9	1.13829	0.394705	0.186873	1.12336	0.414571	0.16782	0.98688	0.878914	-0.0190527
ENSG00000170604	IRF2BP1	NA	NA	TE-	243.8	242	248.8	285.8	293	210.4	261.6	278.5	155	210.9	0.930816	0.56234	-0.103432	1.05683	0.766013	0.0797384	1.13538	0.544124	0.18317
ENSG00000242110	AMACR	NA	NA	NA	825.6	1236.9	1120.8	678.1	653.4	1086.1	641.2	688.4	716.1	2528.8	1.31672	0.243566	0.396948	1.55609	0.0860012	0.637929	1.1818	0.470998	0.240981
ENSG00000162664	ZNF326	NA	NA	TE+	569.1	642.6	576.6	513.9	627	618.1	552.2	572.9	743.2	359.5	1.01666	0.833897	0.0238333	0.95718	0.71266	-0.0631374	0.941498	0.638518	-0.0869706
ENSG00000168906	MAT2A	NA	RHR+	TE+	955.3	736.9	873.6	957.5	800.8	703.8	869.5	928.5	560.5	1565.4	1.04212	0.74141	0.0595194	1.08789	0.632139	0.121539	1.04393	0.813987	0.0620198
ENSG00000110713	NUP98	NA	NA	NA	263.1	309.2	345.4	305.2	353.2	344.2	345.5	321.5	307.8	397.2	0.91532	0.379807	-0.127652	0.941424	0.523774	-0.0870836	1.02852	0.642906	0.040568
ENSG00000114686	MRPL3	NA	NA	NA	597.7	686.2	526.9	420.9	620.2	1046.3	722.3	1130.3	1016.2	890.8	0.867491	0.670891	-0.20508	0.631205	0.0866326	-0.66382	0.727621	0.312989	-0.45874
ENSG00000267855	NDUFA7	NA	NA	TE-	752.8	868.9	673	516.6	735.7	1168.8	753.3	601.1	1579.9	272.4	0.947792	0.849955	-0.0773571	0.782026	0.557847	-0.354711	0.825103	0.663279	-0.277354
ENSG00000100714	MTHFD1	NA	NA	NA	958.4	828.3	832.1	904.2	907	707.8	850.5	637.6	692.8	911.7	1.03962	0.697227	0.0560548	1.20079	0.140341	0.263982	1.15503	0.286691	0.207928
ENSG00000170310	STX8	NA	NA	NA	396.2	482.2	381.6	378.1	409.6	461.3	426.1	414.4	483.2	372	1.00881	0.931057	0.0126503	0.951877	0.609095	-0.0711525	0.943567	0.483805	-0.0838027
ENSG00000204463	BAG6	NA	NA	NA	264.3	257	320.2	340.6	288	232.5	299.4	238.2	184.3	350.7	0.977238	0.870005	-0.0332175	1.16567	0.373775	0.221164	1.19282	0.366665	0.254382
ENSG00000092108	SCFD1	NA	RHR+	TE+	85	96.6	79.8	73.8	72.9	71.7	64	87.5	54.5	126.2	1.19689	0.0998615	0.259286	1.26893	0.192749	0.343615	1.06019	0.714642	0.0843285
ENSG00000145247	OCIAD2	NA	NA	TE-	687.5	923.9	633.6	681.4	808.2	783.6	752.7	707.1	770.1	904	0.987595	0.929636	-0.0180092	1.00677	0.9606	0.00973643	1.01942	0.760701	0.0277456
ENSG00000128059	PPAT	NA	NA	TE+	941.1	693.6	844.9	975.3	765.9	710.4	801.9	821.2	667.5	987.5	1.01142	0.93542	0.0163838	1.08251	0.513296	0.114382	1.07029	0.605046	0.0979981
ENSG00000183978	COA3	NA	NA	TE-	810.8	1035.1	853	703.6	880.7	1007.8	936	1211.7	1269.4	2176.7	1.0412	0.767147	0.0582501	0.789822	0.135497	-0.340401	0.758567	0.113934	-0.398651
ENSG00000004487	KDM1A	NA	NA	NA	280.7	332.7	294.7	257.3	311.3	296.9	271.8	243.5	278.1	184.9	1.04922	0.560696	0.0693174	1.14457	0.121274	0.194803	1.09087	0.291414	0.125485
ENSG00000117862	TXNDC12	NA	NA	NA	1189.8	1496.8	1798.3	1529.7	1376.9	1602	1978	1690.2	1927.6	1914.8	0.994743	0.969502	-0.0076037	0.801476	0.157744	-0.319269	0.805711	0.0344342	-0.311665
ENSG00000159377	PSMB4	NA	NA	TE-	924.6	614.5	651.1	686.9	691.1	504	548.8	579.7	575.5	675.5	1.16376	0.433187	0.218796	1.28533	0.238663	0.362137	1.10446	0.438179	0.143341
ENSG00000120694	HSPH1	NA	NA	NA	180.9	203	165.9	177.4	184.5	161.7	176.1	186.9	177.1	240.1	1.05004	0.536422	0.0704418	1.01796	0.797806	0.0256804	0.96945	0.52019	-0.0447615
ENSG00000166228	PCBD1	NA	NA	NA	1481.9	1048.2	1183.5	1535	1134.3	873.6	1240.3	1214.1	687.2	1886.1	1.04818	0.81934	0.0678877	1.18207	0.441924	0.241319	1.12774	0.638572	0.173431
ENSG00000213741	RPS29	MS-	NA	NA	1374.5	2136.7	1643.1	1689.1	1129.4	954	974.3	975.1	557	381.2	1.36628	0.216983	0.450256	2.05646	0.0371784	1.04016	1.50515	0.195391	0.589904
ENSG00000116120	FARSB	NA	NA	TE+	886.9	865.8	737.8	768.6	868.1	580.7	770.2	644.7	1062.6	561.8	1.12316	0.411761	0.167566	1.00525	0.976252	0.00755035	0.895015	0.597582	-0.160016
ENSG00000142082	SIRT3	NA	NA	TE-	171.4	260.3	272.8	267.2	263.1	382.5	459.4	390.5	279.1	754.1	0.771801	0.243854	-0.373699	0.624004	0.0967853	-0.680374	0.808503	0.337667	-0.306675
ENSG00000108256	NUFIP2	NA	RHR+	TE+	466.3	544.8	592.2	540.1	539	463.7	488.3	491	484.6	333.9	1.03921	0.677234	0.0554933	1.09523	0.333022	0.131227	1.0539	0.407551	0.075734
ENSG00000148297	MED22	NA	NA	TE-	60.6	66.5	67.3	79.9	71.2	87.4	94.9	120.6	56.9	97	0.815094	0.0704598	-0.294961	0.713656	0.294526	-0.486698	0.875551	0.607778	-0.191737
ENSG00000141027	NCOR1	NA	NA	NA	68.3	80.1	67.2	67.1	98.7	61.7	63.3	64.9	60.3	44.7	0.947692	0.771291	-0.0775094	1.14377	0.150434	0.193793	1.2069	0.376858	0.271302
ENSG00000017260	ATP2C1	NA	NA	NA	108.5	141.4	113.7	111.6	144.9	142.3	163.5	138.6	210.5	59.6	0.911735	0.471946	-0.133313	0.709325	0.127582	-0.495481	0.777995	0.207927	-0.362168
ENSG00000168653	NDUFS5	NA	NA	TE-	978.2	1318.7	902.3	1145.8	1234.8	1822.9	1178.2	1093.3	1775.9	1064.2	0.76108	0.262625	-0.39388	0.790433	0.334407	-0.339284	1.03857	0.87161	0.0545956
ENSG00000166595	FAM96B	NA	NA	TE-	1030.3	767.9	896.7	1069.8	873	636.4	771.3	643.2	431.3	597.1	1.04486	0.807878	0.0633081	1.46002	0.0904748	0.545986	1.39733	0.204406	0.482677
ENSG00000156599	ZDHHC5	NA	NA	NA	103.6	123.6	122.6	118	137.9	136.6	138.5	142.5	114.6	83.1	0.89121	0.194644	-0.166162	0.884226	0.23834	-0.177512	0.992164	0.92892	-0.0113498
ENSG00000108010	GLRX3	NA	NA	TE-	462.8	588.8	479.1	479.6	476.2	406.8	398.6	567.2	412.7	934.6	1.12337	0.304784	0.167829	1.11041	0.494323	0.151092	0.988466	0.934552	-0.0167372
ENSG00000140464	PML	NA	NA	TE-	501.1	620.1	569.7	566.5	643.9	628.2	544.9	493.5	468.3	483.6	0.919667	0.311975	-0.120816	1.12225	0.221416	0.166399	1.22028	0.0276636	0.287215
ENSG00000164024	METAP1	NA	NA	NA	296	338.2	306.2	291.7	332.6	413.5	387.6	417	290	381.4	0.906148	0.466756	-0.142182	0.859127	0.31158	-0.219057	0.948109	0.736593	-0.0768753
ENSG00000188846	RPL14	NA	NA	NA	2395.7	1720.8	1597.4	1805.6	1668.6	1133.5	1938.6	1210.3	1150.6	998.1	1.24008	0.317938	0.310429	1.32897	0.254407	0.410307	1.07168	0.768993	0.0998779
ENSG00000178896	EXOSC4	NA	NA	TE-	158.1	207.6	183.7	142	170.9	199.1	166	196.6	174.6	215.1	1.07305	0.59887	0.101713	1.02271	0.824157	0.0323976	0.95309	0.684765	-0.0693155
ENSG00000111906	HDDC2	NA	NA	NA	291.2	314.8	312.4	407.8	292.4	238.4	327.7	374.8	175.8	303.7	0.978479	0.905705	-0.0313878	1.04566	0.845119	0.0644088	1.06866	0.810019	0.0957967
ENSG00000099942	CRKL	NA	NA	NA	417.7	426.6	410.3	474.1	399.7	327.3	383.5	357.1	273.4	327.3	1.04454	0.71554	0.0628712	1.23728	0.134269	0.30717	1.18452	0.314477	0.244299
ENSG00000065427	KARS	NA	NA	NA	440.3	527.4	506.3	499	463.5	463.7	508	515.9	412.8	486.9	1.03352	0.621089	0.0475602	1.02596	0.78395	0.0369777	0.992692	0.92815	-0.0105825
ENSG00000101310	SEC23B	NA	NA	NA	250.8	242	264.4	240.7	263.6	223.6	231.5	180.1	280	174.6	1.04025	0.51342	0.0569341	1.09485	0.530357	0.130737	1.05249	0.726419	0.0738024
ENSG00000134419	RPS15A	NA	NA	NA	23.6	20.7	21.9	24.2	21.4	16.3	22.2	13.4	12.2	17.7	1.06947	0.608198	0.0968918	1.38494	0.184883	0.469821	1.29498	0.301104	0.372929
ENSG00000070814	TCOF1	NA	NA	NA	757.1	829.2	631.5	637.3	792.8	828.1	736.6	642.7	1114.3	414.2	0.98211	0.877945	-0.026044	0.889397	0.600839	-0.169101	0.905598	0.653008	-0.143057
ENSG00000148396	SEC16A	NA	NA	NA	880.3	1033.2	1213.4	1571.5	1115.1	1146.8	1123	1010.4	1046.9	1414.9	0.815699	0.261923	-0.293891	0.983209	0.874545	-0.0244298	1.20536	0.274804	0.269462
ENSG00000135046	ANXA1	NA	RHR+TC+	NA	150.7	157.8	172.4	218.2	176.1	164	286.3	194	139.1	153.3	0.861365	0.252948	-0.215304	0.776397	0.395014	-0.365134	0.901356	0.692357	-0.149831
ENSG00000148296	SURF6	NA	NA	NA	455.9	389.5	488.3	474.2	448.8	576	523.6	359.1	524.8	364.2	0.889726	0.324362	-0.168566	0.947567	0.718817	-0.0777007	1.06501	0.676706	0.0908655
ENSG00000141644	MBD1	NA	NA	TE-	132	156.9	157.2	126.3	134.3	184	171.3	128.4	230.6	103.6	1.00337	0.981614	0.0048592	0.841222	0.446631	-0.249442	0.838393	0.465512	-0.254301
ENSG00000088986	DYNLL1	NA	RLR-	TE-	3660.6	3291.3	3250.8	2608.3	3371.5	3154.4	2352.2	4800.2	2703.6	2738.6	1.11698	0.261866	0.159601	1.03518	0.8945	0.0498768	0.926765	0.787461	-0.109724
ENSG00000069849	ATP1B3	NA	NA	NA	725.6	814.4	727.6	804.3	778	838.8	744.7	565.7	995	487.5	0.936599	0.223518	-0.0944965	0.983604	0.929703	-0.0238509	1.05019	0.787047	0.0706456
ENSG00000133112	TPT1	NA	NA	TE-	1353.8	877.9	1265	1411.1	1087.5	800.4	872	876	645.1	1328.6	1.05993	0.788325	0.0839652	1.46116	0.111345	0.547113	1.37855	0.223194	0.463148
ENSG00000179010	MRFAP1	NA	NA	NA	54.1	73.9	66.2	67.2	71.9	77.3	60	65.2	53.9	80.4	0.897412	0.336	-0.156157	1.08431	0.499927	0.116778	1.20826	0.0475946	0.272935
ENSG00000204237	OXLD1	NA	NA	TE-	185.9	243.8	286.6	296	297	327.5	422.9	394.5	269.2	681.6	0.778164	0.133281	-0.361854	0.659212	0.103709	-0.601185	0.847138	0.361669	-0.239331
ENSG00000122378	FAM213A	NA	NA	TE+	363.9	399.7	387.2	334.1	356.2	512.1	383.7	396.7	437	117.4	0.957086	0.789619	-0.0632798	0.945293	0.320758	-0.0811661	0.987679	0.938445	-0.0178864
ENSG00000184164	CRELD2	NA	RLR-	TE-	439	599.9	404	347.8	517.2	449.8	383.8	548.7	485.1	885.7	1.09743	0.6137	0.134128	1.01785	0.918415	0.0255208	0.927483	0.644482	-0.108607
ENSG00000141425	RPRD1A	NA	NA	NA	586.9	521.8	547.9	628.7	568.8	495.8	533.2	490.5	447.4	260	0.978326	0.794251	-0.0316123	1.1261	0.123136	0.17133	1.15104	0.192496	0.202942
ENSG00000257103	LSM14A	NA	NA	NA	1011.5	732.3	636.3	567.3	625.4	541.1	483.7	476.8	550.4	270.5	1.37277	0.19111	0.457085	1.57529	0.117986	0.655614	1.14753	0.09594	0.198529
ENSG00000143545	RAB13	NA	RLR-	TE-	32.9	32.6	35	38.4	42.8	35.2	41.1	43	40.1	36.2	0.863402	0.126454	-0.211896	0.809179	0.00237506	-0.30547	0.937198	0.362812	-0.0935741
ENSG00000134987	WDR36	NA	NA	TE+	215.9	256.8	244.3	282	273.6	271.5	300.1	223	278.9	198	0.866884	0.0850495	-0.206089	0.894015	0.354618	-0.161629	1.0313	0.751941	0.0444595
ENSG00000101343	CRNKL1	NA	NA	NA	157.1	195.4	158.3	134	186	152.1	128.2	137.7	146.7	84.7	1.08197	0.550622	0.113666	1.238	0.105783	0.308015	1.14421	0.322975	0.194349
ENSG00000118482	PHF3	NA	NA	TE+	153.1	182.8	185.2	176	183.5	183.3	187.1	145.2	205.2	64.8	0.960022	0.55953	-0.0588605	0.969488	0.806398	-0.0447045	1.00986	0.930236	0.014156
ENSG00000136522	MRPL47	NA	NA	NA	430.9	376.3	525.3	482.6	416.6	514	525.2	342.6	600	249.1	0.942896	0.637033	-0.0848301	0.907821	0.641735	-0.13952	0.962801	0.840236	-0.0546897
ENSG00000132963	POMP	NA	NA	NA	251.3	167.8	261.8	281.4	194.9	145.7	146.4	146.1	83	187.8	1.09469	0.71379	0.130528	1.81332	0.0553474	0.85863	1.65646	0.163387	0.728102
ENSG00000125691	RPL23	NA	NA	NA	1140	1167.3	1057.6	1121.4	1070	851.3	949.7	864.5	789.5	953.3	1.10589	0.325744	0.145212	1.29235	0.0139619	0.37	1.16861	0.216663	0.224789
ENSG00000113141	IK	NA	NA	NA	301.8	276	329.9	288.7	304.7	336.2	372.7	247.8	388.6	204.2	0.976441	0.744725	-0.0343945	0.899514	0.535052	-0.152782	0.921217	0.618938	-0.118387
ENSG00000073536	NLE1	NA	NA	NA	395.6	306.8	334.8	377.9	345.6	293.8	308.7	292.1	263	307.2	1.01956	0.86234	0.0279489	1.20074	0.145005	0.263925	1.1777	0.16125	0.235976
ENSG00000125144	MT1G	NA	NA	NA	1566.7	1244.4	771.7	993.4	1496.6	626.2	1129	2758.6	1096.9	495.7	1.14973	0.673008	0.2013	0.718788	0.495786	-0.476361	0.625178	0.382865	-0.677661
ENSG00000148337	CIZ1	NA	NA	TE-	327.7	381.6	239.7	185.3	272.4	264.7	227.1	294.5	332.2	185.6	1.31368	0.214083	0.39361	1.1115	0.573919	0.15251	0.8461	0.351022	-0.2411
ENSG00000178982	EIF3K	NA	NA	NA	344.2	447.2	480	455.1	430.2	439	410.9	470.9	298	609	0.960054	0.710417	-0.058812	1.07764	0.66467	0.107876	1.12248	0.442782	0.166688
ENSG00000127554	GFER	NA	NA	TE-	264.8	350.8	279.3	263.1	272.7	268.2	278.5	274.1	232.4	505.2	1.11306	0.372374	0.154531	1.14	0.311238	0.189034	1.0242	0.710566	0.0345028
ENSG00000198168	SVIP	NA	NA	TE+	1073.4	969.1	1481.1	1550.2	1361.1	1505.1	1340	1111.3	1162.6	425.4	0.797844	0.188519	-0.325821	0.975013	0.872315	-0.0365064	1.22206	0.0426078	0.289314
ENSG00000009307	CSDE1	NA	NA	NA	373.2	477	388.9	337.9	360.4	440.1	384.6	453.7	351.3	585.7	1.08846	0.495197	0.122285	1.04161	0.7279	0.0588161	0.95696	0.713295	-0.063469
ENSG00000143162	CREG1	NA	NA	NA	73.9	77.8	80.2	102	75.3	113.4	117.3	116.2	92.3	98.5	0.79773	0.222452	-0.326028	0.711786	0.0554772	-0.490484	0.892265	0.452505	-0.164456
ENSG00000144848	ATG3	NA	NA	TE-	159.7	141.8	137.7	150.5	135.1	114.8	145.2	117.9	109.8	227.1	1.0969	0.362809	0.133436	1.1778	0.168971	0.236089	1.07375	0.571344	0.102653
ENSG00000114353	GNAI2	NA	RLR-	TE-	22.5	29.7	21.6	20.8	24.9	31	35.5	19.3	32.5	15.3	0.96219	0.817508	-0.0556058	0.845361	0.480378	-0.242361	0.87858	0.581717	-0.186755
ENSG00000116754	SRSF11	NA	RHR+	TE+	1187	1232	1101	1071.2	1120.7	804	866.4	803.6	1274.2	945.3	1.17494	0.210526	0.232586	1.19557	0.321959	0.2577	1.01756	0.927897	0.0251138
ENSG00000100227	POLDIP3	NA	NA	NA	335.1	425.4	381.6	368.9	409.5	380.2	350.4	383.5	348.9	517.6	0.985759	0.86117	-0.0206936	1.05477	0.541247	0.0769222	1.07	0.201852	0.0976158
ENSG00000162244	RPL29	MS-	RLR-	TE-	3767.2	1770	2124.9	1771.2	1976.5	1465	1092	1110	1306.3	1200.6	1.46989	0.314438	0.555709	2.18399	0.151674	1.12697	1.48582	0.0444754	0.571259
ENSG00000100445	SDR39U1	NA	NA	NA	276.4	490.3	306.8	314.8	330.7	381.7	388	467.9	352.3	692.1	1.04507	0.842673	0.0636051	0.888512	0.592061	-0.170537	0.85019	0.21909	-0.234142
ENSG00000136143	SUCLA2	NA	NA	NA	386	481.8	388.2	408.8	441.5	392.9	453.4	419.2	480.1	399.3	1.0103	0.910366	0.0147781	0.928513	0.435772	-0.107005	0.919051	0.186123	-0.121784
ENSG00000106399	RPA3	NA	NA	NA	369.6	570.7	354	449.5	374.5	304.5	422.3	480.5	357.5	566.7	1.14692	0.541959	0.197766	1.02698	0.894175	0.0384049	0.895422	0.469562	-0.159361
ENSG00000144867	SRPRB	NA	NA	NA	101.1	116.7	121.9	95.1	121.3	133.4	102.7	77.8	166	191.7	0.971126	0.810626	-0.0422691	0.980375	0.940016	-0.0285941	1.00952	0.971952	0.0136749
ENSG00000157036	EXOG	NA	NA	TE+	106.5	95.9	86.6	78.4	73	99	92.1	66.7	161.3	73.1	1.15415	0.265177	0.206835	0.902843	0.751367	-0.147453	0.782256	0.501759	-0.354288
ENSG00000120727	PAIP2	NA	NA	TE-	276.5	266.9	268.3	256.5	276.1	274.1	264.1	275	223.9	246.3	1.0062	0.825541	0.00891436	1.06383	0.406404	0.0892636	1.05727	0.456409	0.0803492
ENSG00000141385	AFG3L2	NA	NA	NA	735.7	1062.6	871.9	887.1	995.3	954.4	1055	836	1174.9	1027.9	0.941272	0.625194	-0.0873166	0.870935	0.391002	-0.199363	0.925275	0.528242	-0.112046
ENSG00000085231	TAF9	NA	NA	NA	735.8	738.7	875.6	734	767.3	874.3	689.2	594.9	726.9	459.5	0.989266	0.898597	-0.0155698	1.16862	0.137244	0.224809	1.1813	0.103417	0.240379
ENSG00000168243	GNG4	NA	NA	NA	469.8	613.7	769.2	847.9	830.2	1225.1	1475.6	1952	1108.9	267.6	0.638158	0.09651	-0.648015	0.408399	0.0540211	-1.29195	0.639965	0.142032	-0.643936
ENSG00000182154	MRPL41	NA	RLR-	TE-	529.3	552.4	630.4	569.5	529.4	648.9	681.5	448.9	792	318.3	0.979574	0.811126	-0.0297731	0.890605	0.565861	-0.167142	0.909176	0.631689	-0.137368
ENSG00000136854	STXBP1	NA	NA	TE-	152.9	205.2	168	156.1	203.4	195	188.9	183.1	189.9	181.7	0.948783	0.679831	-0.0758504	0.936288	0.523734	-0.0949764	0.98683	0.8818	-0.0191259
ENSG00000035928	RFC1	NA	RHR+	TE+	187.9	302.5	177.9	167.8	206.5	168.3	151	249.8	193.6	139	1.23166	0.407732	0.300607	1.12433	0.645177	0.169062	0.912853	0.623059	-0.131545
ENSG00000136518	ACTL6A	NA	NA	NA	493.6	568.3	512.1	453.4	571.1	562.8	515.2	529	551.7	375.2	0.991621	0.925773	-0.0121393	0.986277	0.789023	-0.0199347	0.994611	0.947799	-0.00779543
ENSG00000131100	ATP6V1E1	NA	NA	NA	405.5	452.2	507.6	428.3	464.6	469.3	504.8	550.7	541.1	603	1.00228	0.976609	0.00327946	0.85513	0.103718	-0.225785	0.853188	0.0150293	-0.229064
ENSG00000142507	PSMB6	NA	RLR-	TE-	3148.1	1959.5	2218.9	2508.7	2123.1	1698.6	1679.9	1641.4	1598.9	1516.4	1.15735	0.48978	0.210827	1.48907	0.15572	0.574407	1.28661	0.181091	0.36358
ENSG00000129515	SNX6	NA	NA	NA	91.4	84.6	98.1	110.9	109	89.6	132.4	141.8	106.9	148.5	0.885622	0.224335	-0.175237	0.719234	0.0616029	-0.475467	0.812123	0.139173	-0.30023
ENSG00000197448	GSTK1	NA	NA	TE-	189.1	331.7	255.9	335.4	330.7	468.9	452.9	579.2	286.4	584.8	0.684317	0.123519	-0.547263	0.589078	0.154601	-0.763468	0.860827	0.569062	-0.216205
ENSG00000147889	CDKN2A	NA	NA	NA	173.3	134.7	164.4	264	172.9	174.8	138.4	117.3	65.5	110.1	0.772274	0.258926	-0.372815	1.47073	0.130822	0.556537	1.90442	0.0651885	0.929352
ENSG00000028528	SNX1	NA	NA	NA	113.3	123.6	112.6	121.1	106.5	90.3	125.9	93.6	87.1	53.5	1.0994	0.362091	0.136719	1.13992	0.356188	0.188935	1.03686	0.814311	0.0522153
ENSG00000223380	SEC22B	NA	NA	NA	238.7	317.3	281.1	291.8	305.5	273.5	279.8	227.5	275.5	220.5	0.9613	0.681937	-0.0569414	1.06937	0.55914	0.0967562	1.11242	0.219799	0.153698
ENSG00000139343	SNRPF	NA	NA	NA	703.3	781.4	839.8	689	766.5	1077.2	900.1	1099.3	733.4	988	0.917795	0.625602	-0.123756	0.850593	0.328002	-0.233459	0.926778	0.696525	-0.109704
ENSG00000233927	RPS28	NA	NA	NA	1501.1	1503	854.9	653.5	914.8	856.2	679.7	1123.7	791.7	416.7	1.59167	0.145629	0.67054	1.48703	0.186056	0.572437	0.934261	0.736352	-0.0981029
ENSG00000087299	L2HGDH	NA	NA	TE+	173.6	195.6	158.5	155.4	177.1	172.9	172.5	167.4	211.1	156.1	1.04412	0.594458	0.0622923	0.957713	0.681448	-0.0623343	0.917241	0.39678	-0.124627
ENSG00000117505	DR1	NA	NA	NA	1025.8	897	974.2	1118.8	1081.1	847.5	875.9	904.5	555.8	1358.1	0.950646	0.629476	-0.0730192	1.24005	0.230962	0.310396	1.30443	0.171561	0.383415
ENSG00000180329	CCDC43	NA	NA	NA	214.3	195.9	174.9	214.3	189.9	158.6	178.8	170.5	142.4	121.7	1.03962	0.727559	0.0560609	1.18995	0.120841	0.250905	1.1446	0.299635	0.194844
ENSG00000148341	SH3GLB2	NA	TC+	TE-	210.1	207.9	202.1	242.8	217.4	178.9	255.7	248.2	187.4	242.7	0.970271	0.766515	-0.0435408	0.897006	0.38692	-0.156811	0.92449	0.575306	-0.11327
ENSG00000100347	SAMM50	NA	NA	NA	552.9	766	515.2	544.7	581.3	630.7	597.9	522.6	720.3	450.4	1.04406	0.778202	0.0622045	0.99636	0.98283	-0.00526059	0.954313	0.688243	-0.0674651
ENSG00000136875	PRPF4	NA	NA	TE+	299.3	389.8	336.7	318.3	348.2	318.9	342.9	292.7	323.9	209.1	1.041	0.669209	0.0579681	1.0691	0.513377	0.0963948	1.02699	0.653728	0.0384267
ENSG00000109332	UBE2D3	NA	NA	NA	609.9	631.8	502.4	685.2	528.9	465.1	722.3	709.4	465.9	534.5	1.03865	0.794465	0.0547087	0.919108	0.620237	-0.121693	0.884907	0.531875	-0.176402
ENSG00000115866	DARS	NA	NA	TE+	650.3	644.5	561.1	590	650.5	518.8	522.3	466.8	564.1	462	1.05491	0.539509	0.0771175	1.19489	0.0665536	0.256875	1.13269	0.226289	0.179758
ENSG00000135823	STX6	NA	NA	NA	84.5	98.9	84.4	97.8	86	105.1	91.8	90.9	89.8	80.3	0.926964	0.394394	-0.109414	0.982752	0.776619	-0.0251003	1.06018	0.429671	0.084314
ENSG00000130513	GDF15	NA	NA	NA	103.2	131.6	93.2	113.8	137.5	135.2	145.9	108.7	117.9	254	0.848642	0.239914	-0.236773	0.880537	0.407579	-0.183545	1.03758	0.749188	0.053228
ENSG00000116977	LGALS8	NA	NA	NA	342.9	374.2	340.3	388.9	414.5	436.8	377	326.2	609.7	248.2	0.852604	0.0281297	-0.230052	0.805393	0.432376	-0.312236	0.944626	0.808531	-0.0821842
ENSG00000136238	RAC1	NA	NA	NA	835.4	844.3	907.4	936.6	891.4	962.1	990.4	946.9	932.6	913.3	0.927243	0.0926087	-0.108981	0.90146	0.0329522	-0.149665	0.972194	0.381955	-0.0406836
ENSG00000124831	LRRFIP1	NA	NA	TE+	157.4	110.3	140.8	158.6	146.1	121.9	150.2	112.3	103.3	97	1.01589	0.896982	0.0227406	1.1867	0.197995	0.24695	1.16814	0.291995	0.224209
ENSG00000164548	TRA2A	NA	NA	NA	179.5	194.7	200.2	195.5	229.1	199.8	208.3	160	182.6	132.1	0.919923	0.260439	-0.120415	1.04266	0.646074	0.0602653	1.13342	0.238974	0.18068
ENSG00000116489	CAPZA1	NA	NA	NA	79.3	95.1	69.6	72.4	71.3	60.6	64.2	64.9	71.8	58.7	1.19432	0.211474	0.256192	1.21453	0.184936	0.280404	1.01692	0.814643	0.0242116
ENSG00000105223	PLD3	NA	NA	TE-	379.6	530.9	468.7	422.1	461.9	505.2	611.6	577	794.7	231.7	0.992802	0.950954	-0.0104226	0.695407	0.0770999	-0.524071	0.700449	0.0859797	-0.513649
ENSG00000159335	PTMS	NA	RLR-	TE-	5451	3876.9	4642.5	7128	5750.8	3346.1	3605.8	4305.1	1551.6	8448.4	0.861047	0.579254	-0.215836	1.4764	0.206178	0.56208	1.71465	0.183339	0.777916
ENSG00000065268	WDR18	NA	NA	TE-	459	579.1	589.6	532.5	566	552.8	494.6	521.3	425.8	547.6	0.985708	0.870267	-0.0207674	1.12901	0.296369	0.175064	1.14538	0.121748	0.195831
ENSG00000164051	CCDC51	NA	NA	NA	85.4	80.5	71.6	74.4	81.7	69.3	64.6	67.4	78.1	94.9	1.05368	0.497849	0.07544	1.13041	0.188332	0.176851	1.07282	0.40443	0.101411
ENSG00000198951	NAGA	NA	NA	TE-	411.4	580.2	524.3	480.1	500	530	443.7	461.4	463.4	436.2	1.00384	0.973133	0.0055305	1.10771	0.426936	0.147579	1.10347	0.0658577	0.142049
ENSG00000063322	MED29	NA	RLR-	TE-	269.1	333.8	260.5	249.1	281.3	246.2	251	307.4	230	241.3	1.11177	0.345196	0.152857	1.09513	0.487149	0.131101	0.985033	0.8884	-0.0217561
ENSG00000071082	RPL31	NA	NA	NA	1900	2063.7	1365.8	1223.9	1517.1	921.8	872.5	999	1184.1	932	1.45503	0.113371	0.541053	1.74417	0.0526783	0.802544	1.19872	0.373269	0.261491
ENSG00000186432	KPNA4	NA	NA	TE+	396.9	499.2	462.4	445.2	494.4	456.3	435.2	486.3	417.3	501.5	0.973207	0.734443	-0.039181	1.01471	0.866514	0.0210741	1.04265	0.500492	0.0602551
ENSG00000168003	SLC3A2	NA	NA	TE+	398	478	608.9	785.7	450.1	513.1	541.6	335.2	654.8	404.6	0.849048	0.51228	-0.236082	0.969509	0.897125	-0.0446738	1.14188	0.63038	0.191408
ENSG00000159322	ADPGK	NA	NA	NA	102.1	124.3	105.9	86.9	101	124.5	90.4	79.7	118.9	57.8	1.0637	0.639896	0.0890918	1.14983	0.36016	0.201417	1.08097	0.652208	0.112325
ENSG00000066583	ISOC1	NA	NA	NA	466.2	394.4	529.6	578.1	430.9	456.9	502.3	436.2	382.1	711.2	0.948359	0.695458	-0.0764942	1.0527	0.680455	0.0740989	1.11003	0.44742	0.150593
ENSG00000001561	ENPP4	NA	NA	NA	697.2	710.3	761.9	1154.2	904.3	1128	815.9	690.6	687.4	433.9	0.68081	0.0436171	-0.554677	0.988833	0.872904	-0.0162017	1.45244	0.0337091	0.538475
ENSG00000133706	LARS	NA	NA	TE+	214.1	228.9	214.5	213.3	237.5	188.2	232.2	157.4	236.1	163	1.02895	0.714828	0.041175	1.05082	0.721291	0.0715198	1.02126	0.888958	0.0303448
ENSG00000103121	CMC2	NA	NA	NA	1538.8	1651.4	1706.5	1548	1658	1795.8	1918	1879.8	1599.1	3752.9	0.978988	0.710334	-0.0306376	0.907317	0.235992	-0.140321	0.926791	0.352134	-0.109684
ENSG00000214026	MRPL23	NA	NA	NA	214.3	290.8	219.2	195.3	247.1	272.2	268.1	219.2	310.6	192.9	1.01357	0.927838	0.0194515	0.907758	0.535003	-0.139621	0.895601	0.470399	-0.159072
ENSG00000183751	TBL3	NA	NA	NA	92.5	131	114.2	92.1	130.5	108.8	101.6	87.7	124.4	59.2	1.01901	0.900309	0.0271686	1.07651	0.631911	0.106357	1.05642	0.721623	0.0791881
ENSG00000143553	SNAPIN	NA	NA	TE-	259.7	211.1	290.3	305.4	278.5	317.9	343.3	364.4	231.4	730.5	0.843979	0.168359	-0.244721	0.810457	0.294781	-0.303193	0.960281	0.795773	-0.0584713
ENSG00000130203	APOE	MS+	NA	TE-	675.9	628.1	704.5	650	713.5	1044.3	1256.5	1177.6	1382.9	767	0.834164	0.390177	-0.261597	0.526199	0.00477767	-0.926321	0.63081	0.0429453	-0.664724
ENSG00000167881	SRP68	NA	NA	NA	149.7	135.1	165.3	155.1	149.6	113.5	134.9	128.4	99.4	134.8	1.07628	0.540261	0.106053	1.24097	0.108726	0.311469	1.15302	0.339664	0.205416
ENSG00000153914	SREK1	NA	RHR+	TE+	182.2	212.4	171.1	172	208	163.9	136.4	121.3	177.7	136.4	1.04008	0.712181	0.0566957	1.29927	0.112475	0.377696	1.2492	0.173105	0.321
ENSG00000204120	GIGYF2	NA	NA	NA	279.9	310.9	312	327.5	315.1	277.1	318.9	346.1	285	214.8	0.981624	0.777161	-0.0267569	0.950316	0.495894	-0.0735211	0.968105	0.687336	-0.0467642
ENSG00000152556	PFKM	NA	NA	NA	225	231.4	180.6	212.3	211.3	124.7	161.9	137.1	141.2	92.9	1.16177	0.435912	0.216328	1.44707	0.036746	0.533134	1.24557	0.340062	0.316806
ENSG00000150459	SAP18	NA	NA	TE-	109.8	127.4	128.4	111.7	158.3	160.5	176.6	126	191.7	83.5	0.849245	0.306774	-0.235747	0.739632	0.154718	-0.435121	0.870929	0.452537	-0.199374
ENSG00000136950	ARPC5L	NA	NA	NA	380.4	400.9	375.8	365.5	398.1	411.8	409.5	394.6	409.7	352.2	0.984431	0.723255	-0.0226383	0.953287	0.120581	-0.0690172	0.968364	0.456498	-0.0463789
ENSG00000085377	PREP	NA	NA	NA	351.5	284.2	352.3	484.6	346.4	354	402.6	425.2	139.2	760.5	0.833755	0.283472	-0.262304	1.02172	0.94706	0.0309952	1.22544	0.529816	0.293299
ENSG00000179163	FUCA1	NA	NA	TE-	367.7	493.1	500	514.7	506.3	511.1	550.2	529.3	516.5	253.1	0.888193	0.315327	-0.171055	0.852632	0.205432	-0.230006	0.959962	0.155877	-0.0589502
ENSG00000180879	SSR4	NA	NA	TE-	472.8	679.9	571.5	468.3	610.9	569.4	565.5	515.2	789.5	914.6	1.04586	0.750053	0.0646857	0.921933	0.664825	-0.117265	0.88151	0.491695	-0.181951
ENSG00000148248	SURF4	NA	NA	TE-	31.8	33.4	33.5	27.6	34.9	25.5	27.1	18.6	44.3	17	1.12159	0.336496	0.165547	1.09667	0.738495	0.133125	0.977778	0.940252	-0.0324215
ENSG00000177830	CHID1	NA	NA	NA	142.7	223.9	179.5	163.8	194.8	243.3	239.1	242.7	296.6	264	0.907294	0.602665	-0.140359	0.701567	0.064132	-0.511347	0.773253	0.12177	-0.370988
ENSG00000065135	GNAI3	NA	NA	NA	130.3	192.4	117.9	104	141.2	131.6	105.4	160.4	159.2	192	1.16932	0.469244	0.225671	1.03671	0.868332	0.0520067	0.886588	0.500369	-0.173664
ENSG00000116957	TBCE	NA	NA	NA	23	17.4	13.1	18	19.5	15.3	21.4	15.2	13.3	9.8	1.01326	0.945527	0.019001	1.07214	0.766419	0.100499	1.05812	0.747681	0.0814981
ENSG00000101654	RNMT	NA	NA	TE+	102.4	130.5	144.1	135.2	146	170.4	173.4	165.6	164	242.2	0.83481	0.199169	-0.260481	0.749503	0.0688202	-0.415994	0.897813	0.237168	-0.155513
ENSG00000150316	CWC15	NA	NA	NA	1503.5	1508	1322.1	987.5	1444.1	1460.7	1056.9	1336.8	1263.3	751	1.11338	0.451235	0.154943	1.18502	0.101738	0.244905	1.06434	0.685734	0.0899623
ENSG00000090013	BLVRB	NA	RLR-	TE-	142.5	175.3	181.4	170.7	166.2	144.1	199.4	259.8	132.4	1553	1.03784	0.701985	0.053581	0.843813	0.4968	-0.245004	0.813049	0.423153	-0.298585
ENSG00000117298	ECE1	NA	NA	TE-	109	159	133.7	103.1	128.4	119.5	110.9	104	145.4	11.5	1.14444	0.374484	0.194647	1.1149	0.514551	0.15692	0.974188	0.846657	-0.0377276
ENSG00000124370	MCEE	NA	NA	NA	727.9	1459	1221	1539.1	1215.3	1633.2	1450.9	1813.3	1376.2	1230.9	0.776712	0.276168	-0.364549	0.734398	0.194528	-0.445366	0.945522	0.672539	-0.0808172
ENSG00000088325	TPX2	NA	NA	NA	305.7	243.1	384	213	261.9	332.6	225.6	268.5	336.4	172.8	1.15517	0.47994	0.208106	1.12318	0.549387	0.167588	0.972306	0.879359	-0.0405179
ENSG00000197142	ACSL5	MS+	NA	NA	309.6	402.6	283.8	378.2	448.2	388	1013.3	724.7	778.7	87.4	0.820158	0.174645	-0.286026	0.395756	0.017889	-1.33732	0.482537	0.0329741	-1.05129
ENSG00000161970	RPL26	NA	NA	NA	737.8	661	503.9	445.2	633.3	430.6	439.9	475.4	529.3	386.6	1.26082	0.239014	0.33436	1.31711	0.145097	0.397378	1.04465	0.782261	0.0630183
ENSG00000131368	MRPS25	NA	NA	NA	408.1	502.7	397.1	379.9	498.2	531.8	559.5	511.8	679.2	484.2	0.927654	0.585626	-0.108341	0.747158	0.0788096	-0.420515	0.805427	0.16993	-0.312174
ENSG00000159166	LAD1	NA	NA	TE-	527.9	529.8	289.7	278.8	403.7	333	238.1	349.3	374.8	302.2	1.32683	0.301573	0.407988	1.40033	0.248478	0.48577	1.05539	0.764815	0.0777815
ENSG00000125952	MAX	NA	NA	NA	1046.6	1076.9	864.1	684	1107.8	1025.6	713.7	1095.6	885.6	610.6	1.06041	0.723286	0.0846226	1.10861	0.49973	0.148755	1.04546	0.822663	0.0641327
ENSG00000066926	FECH	NA	NA	NA	288.1	368.7	306.8	322.4	376.7	354.7	354.8	308	305.6	667.8	0.914405	0.367608	-0.129095	0.995043	0.959248	-0.00716869	1.08819	0.274052	0.121926
ENSG00000182718	ANXA2	NA	NA	TE-	123.5	167	168.1	137.6	146.4	157.8	216.4	162.7	204	114.1	1.03803	0.749719	0.0538429	0.786486	0.131586	-0.346507	0.757674	0.0875569	-0.40035
ENSG00000103811	CTSH	MS+	TC+	NA	435	416.3	486.5	551.2	509.4	462.4	654.1	760.5	815.3	1278.9	0.878398	0.138774	-0.187053	0.599937	0.0131453	-0.737117	0.68299	0.0208651	-0.550063
ENSG00000134809	TIMM10	NA	NA	NA	649.7	692.1	607.2	613.7	672.4	623	618.4	703.8	636.5	906.6	1.0209	0.687402	0.0298414	0.995048	0.932234	-0.00716236	0.974677	0.632846	-0.0370038
ENSG00000174996	KLC2	NA	NA	TE-	188.6	208.4	178.6	178.2	208.2	178.4	160.4	160.5	179.8	96.2	1.01912	0.799759	0.0273265	1.14959	0.0891554	0.20112	1.12802	0.158192	0.173794
ENSG00000124193	SRSF6	NA	NA	NA	1766.8	2033.3	1711.1	1359.1	1712.2	1428.1	1416.2	1425.2	1270.2	1373.4	1.22487	0.083678	0.292634	1.3404	0.0255031	0.422667	1.09432	0.361771	0.130033
ENSG00000100815	TRIP11	NA	RHR+	TE+	329.9	368.4	376.2	315	364	378.1	384.3	325.9	397.4	387.1	1.01646	0.820973	0.0235536	0.970116	0.698922	-0.0437715	0.954406	0.594904	-0.0673251
ENSG00000176974	SHMT1	NA	RHR+	TE+	100.9	65.9	82.5	84.1	70.5	64.6	135.2	124.1	92	130.4	1.13732	0.448849	0.185635	0.70965	0.111415	-0.494821	0.623968	0.0591802	-0.680456
ENSG00000070961	ATP2B1	NA	NA	TE+	179	271.8	200.3	238.3	222.5	232.5	184.4	182.6	192	120.2	0.939132	0.667662	-0.0906006	1.16476	0.388177	0.220031	1.24025	0.00245553	0.310631
ENSG00000143337	TOR1AIP1	NA	NA	NA	211.6	259.9	233.8	216.4	260.5	244.6	253.6	210.2	280.8	135.1	0.977547	0.790467	-0.0327624	0.94722	0.629515	-0.0782286	0.968977	0.769719	-0.0454662
ENSG00000138442	WDR12	NA	NA	NA	276.3	301.7	359.5	278.5	302.7	452.9	431.2	422.8	602.6	487.2	0.906585	0.630586	-0.141485	0.643622	0.0817513	-0.635714	0.709941	0.153694	-0.494229
ENSG00000132182	NUP210	NA	NA	NA	104.3	150.6	98.2	96	110.6	96.9	122.7	80.6	115.5	79.8	1.16343	0.425601	0.21838	1.10759	0.61725	0.147425	0.952008	0.741099	-0.0709551
ENSG00000146386	ABRACL	MS-	RLR-	TE-	187.7	194.7	150.6	237.9	179.2	118.1	66	128	32.9	389.8	0.995889	0.985677	-0.00594258	2.34905	0.0482617	1.23208	2.35875	0.084686	1.23802
ENSG00000139921	TMX1	NA	NA	TE+	581.9	714.2	402.4	360.4	493.6	486.9	522.7	378.3	1304.8	209.7	1.26669	0.32315	0.34106	0.770015	0.623231	-0.377041	0.607897	0.422401	-0.7181
ENSG00000205302	SNX2	NA	NA	NA	618.2	602.8	612.1	648	668.2	613.5	657.5	637	553.7	349.4	0.94994	0.174209	-0.0740911	0.99183	0.889153	-0.0118354	1.0441	0.500987	0.0622557
ENSG00000116747	TROVE2	NA	NA	TE+	334.9	313.5	346.9	427.2	388.3	310.8	413	338.9	337.9	259.2	0.88369	0.329446	-0.178388	0.913287	0.334886	-0.13086	1.03349	0.789182	0.0475278
ENSG00000101189	MRGBP	NA	NA	TE-	618.4	682	649.8	577.4	613.1	768.4	641	629.4	653	437.7	0.995559	0.96601	-0.00642167	1.01393	0.684381	0.0199633	1.01846	0.859207	0.0263849
ENSG00000130702	LAMA5	NA	NA	TE-	499.5	502.3	530.5	405.7	487	523.9	441.2	467.9	476.5	343.3	1.08167	0.385894	0.113266	1.10587	0.0283422	0.145188	1.02237	0.799958	0.0319216
ENSG00000059573	ALDH18A1	NA	NA	NA	41.2	53.4	53.1	42.4	50.5	42	47	33.8	54.9	39.2	1.09489	0.437037	0.130779	1.08843	0.619591	0.122249	0.994105	0.971148	-0.00853037
ENSG00000163125	RPRD2	NA	NA	NA	134.7	176.8	201.6	203.3	180.6	193.9	227	210.2	179.4	381.4	0.888024	0.387444	-0.17133	0.832144	0.230949	-0.265095	0.937074	0.465981	-0.0937647
ENSG00000086475	SEPHS1	NA	NA	NA	372	300.7	376.9	467.2	427	361.1	433.9	415.3	236.6	467.4	0.836135	0.161442	-0.258193	0.966661	0.871211	-0.0489188	1.15611	0.480739	0.209274
ENSG00000130193	THEM6	NA	NA	TE-	485.6	607.7	444.8	362.1	457.8	437.8	361.7	344.5	607.4	274.4	1.22295	0.192061	0.290361	1.1709	0.497539	0.227623	0.957445	0.851501	-0.0627382
ENSG00000115685	PPP1R7	NA	NA	NA	413.5	393.8	520.6	539.6	464.8	447	592.5	595.5	360.1	429.1	0.91491	0.448674	-0.128299	0.857761	0.463259	-0.221352	0.937536	0.728092	-0.0930535
ENSG00000113068	PFDN1	NA	NA	TE-	2061.2	1435.5	1744	1951.5	1717.3	1161	1363.3	1362.2	905.6	1806.7	1.08508	0.669033	0.117796	1.44328	0.0875852	0.529353	1.33012	0.237276	0.411557
ENSG00000148834	GSTO1	NA	RLR-	TE-	678.8	716.7	663.8	863.5	723.2	539.9	645.9	632.2	400.6	1134.6	0.968353	0.834262	-0.0463947	1.22672	0.249427	0.29481	1.26681	0.292951	0.341204
ENSG00000163918	RFC4	NA	NA	TE+	113.2	137.2	96.4	87.9	120.2	96.9	108.1	97.1	113.3	127.6	1.13705	0.414789	0.185295	1.08885	0.520225	0.122811	0.957614	0.70414	-0.0624841
ENSG00000178057	NDUFAF3	NA	NA	TE-	219.3	290.6	320.9	321.4	292.3	359.6	381.5	320.9	248	432.8	0.853591	0.266869	-0.228383	0.874158	0.463638	-0.194034	1.0241	0.87125	0.0343497
ENSG00000196776	CD47	NA	NA	NA	673.8	1017.2	621.1	644.2	878.2	820.1	1544.5	1329	2232.7	355.7	0.987022	0.947651	-0.0188453	0.452802	0.0580797	-1.14305	0.458756	0.069287	-1.1242
ENSG00000099284	H2AFY2	NA	NA	TE-	35.9	49.2	46	46.6	52.7	45.3	46.6	41.9	44.4	34.8	0.906639	0.397562	-0.1414	0.986456	0.898062	-0.0196734	1.08804	0.231119	0.121726
ENSG00000102081	FMR1	NA	NA	TE+	52.2	64.2	46.5	41.2	51.6	41.6	46.8	33.9	56.3	29	1.21205	0.21306	0.277453	1.18905	0.360924	0.249811	0.981022	0.913287	-0.0276428
ENSG00000137309	HMGA1	NA	NA	NA	1071.9	1196.8	887.2	716.8	1121.3	857.2	647.5	1038.1	1193.8	426.2	1.17089	0.364432	0.227606	1.09603	0.652563	0.132283	0.936063	0.776864	-0.0953224
ENSG00000121083	DYNLL2	NA	NA	NA	907.8	792.9	1364.1	1489.8	1019.4	1100.7	1161.4	1303	907.3	1465.6	0.848999	0.469559	-0.236166	0.908978	0.654286	-0.137683	1.07065	0.691952	0.0984827
ENSG00000125901	MRPS26	NA	RLR-	TE-	498.5	515	516.6	485.3	559.9	598.2	578.3	658	552.1	564.1	0.931058	0.372607	-0.103058	0.855569	0.109492	-0.225044	0.918922	0.352444	-0.121986
ENSG00000214517	PPME1	MS-	NA	NA	23.7	21.1	17.7	17.4	17.9	14.9	14.4	14.4	11	22.8	1.24502	0.127136	0.316169	1.57035	0.0282252	0.651088	1.26131	0.0796248	0.334919
ENSG00000170889	RPS9	NA	NA	NA	808.9	755.2	711.8	612.9	650.6	518.8	597.8	440.1	435.6	539.3	1.27695	0.0314372	0.352697	1.54455	0.0208357	0.62719	1.20957	0.201092	0.274493
ENSG00000160917	CPSF4	NA	NA	NA	365.7	554.7	400.6	478.5	433.3	478.2	455.1	502.4	547	241.1	0.95036	0.734385	-0.0734544	0.878033	0.41321	-0.187654	0.923895	0.295222	-0.114199
ENSG00000148444	COMMD3	NA	NA	TE-	18.2	14.7	19.2	20.2	24	19.4	18.4	23.2	10.4	45.1	0.819182	0.123424	-0.287743	1.00192	0.993926	0.00277175	1.22308	0.415136	0.290515
ENSG00000070087	PFN2	NA	NA	TE+	374	377.7	380.3	427.9	380	250.4	370.4	459.4	195.7	367.5	1.06964	0.688712	0.0971253	1.10385	0.691721	0.142546	1.03198	0.913576	0.0454212
ENSG00000161016	RPL8	NA	NA	NA	2393.6	1771.7	1397.1	1210	1561.8	929.3	1047.8	1104.1	1045	771.6	1.5029	0.158353	0.587753	1.73994	0.112589	0.799034	1.15772	0.455611	0.21128
ENSG00000099817	POLR2E	NA	NA	TE-	82.4	86.5	101.6	111	102.4	113.8	102.6	88.2	118.4	74.6	0.826711	0.0627285	-0.274544	0.874838	0.295323	-0.192912	1.05821	0.573836	0.0816324
ENSG00000109534	GAR1	NA	NA	TE+	1688.2	1371	1630.9	1463.5	1599.1	2383.2	2005.6	1419.6	2224.8	772	0.861233	0.478523	-0.215525	0.830106	0.315788	-0.268632	0.963858	0.86472	-0.0531069
ENSG00000100280	AP1B1	NA	NA	NA	366.4	403.6	450.2	433.7	417.9	368.1	381.8	318.8	356	303	1.00041	0.996014	0.000591293	1.15484	0.152317	0.207688	1.15436	0.114051	0.207097
ENSG00000113194	FAF2	MS-	NA	NA	53.4	66.9	58.8	63.8	63.4	49.3	48.2	47	39.7	60.9	1.01473	0.895397	0.0210972	1.32765	0.0427292	0.408875	1.30838	0.081111	0.387778
ENSG00000124507	PACSIN1	NA	RLR-	TE-	335.4	283.9	310.8	326.4	301.7	250.7	286.2	321.3	243.1	202.8	1.05838	0.562825	0.081851	1.09346	0.390968	0.128905	1.03315	0.781927	0.047054
ENSG00000160948	VPS28	NA	NA	TE-	195.4	224.8	175.3	198.5	208.9	170	146.2	185.2	133.3	284.8	1.03135	0.761201	0.0445304	1.28147	0.109491	0.357802	1.24252	0.131499	0.313271
ENSG00000132300	PTCD3	NA	NA	TE+	53.1	62.4	43.4	43.3	59.3	61	58.1	42.3	59.2	38.1	0.971271	0.851854	-0.0420536	0.995614	0.977391	-0.00634153	1.02506	0.873348	0.0357121
ENSG00000103024	NME3	NA	NA	TE-	203.8	238.7	210.3	230.2	225.5	250.4	264.6	229.9	252.8	307.6	0.924515	0.255294	-0.113231	0.873545	0.100318	-0.195046	0.944868	0.345845	-0.081815
ENSG00000086065	CHMP5	NA	NA	NA	862.2	589.6	708.2	858.2	729.5	530.7	665.4	690.3	420.1	1101.2	1.01964	0.916323	0.0280563	1.21635	0.33519	0.282562	1.19293	0.424778	0.254506
ENSG00000106853	PTGR1	NA	NA	NA	1024.8	688.9	788.5	979.2	832	665.1	1053.6	1137.8	516.7	256	1.01046	0.952009	0.015011	0.923969	0.774175	-0.114084	0.914405	0.744031	-0.129095
ENSG00000198898	CAPZA2	NA	NA	NA	800	794.1	748.2	752.5	747.3	598.3	695.3	506.7	628.7	297.9	1.11639	0.244071	0.158842	1.27946	0.0804816	0.35553	1.14606	0.300133	0.196688
ENSG00000140395	WDR61	NA	NA	NA	97.1	137.8	151.5	137.5	138.8	130.5	138.4	126.6	83.8	99.4	0.949853	0.719138	-0.0742246	1.1078	0.618896	0.147695	1.16628	0.363818	0.22192
ENSG00000048649	RSF1	NA	NA	TE+	129.4	190.5	132.4	129	155.7	162.5	111.6	96.5	170.1	79.9	1.0114	0.944199	0.0163598	1.19593	0.457008	0.258131	1.18244	0.424358	0.241771
ENSG00000197345	MRPL21	MS+	NA	TE-	330.7	377.1	315	261.8	294.3	540.8	473.6	445.2	562.8	297.9	0.932446	0.807675	-0.100908	0.690335	0.0310464	-0.534632	0.740348	0.281236	-0.433724
ENSG00000125912	NCLN	NA	NA	TE-	147.6	204.5	159.5	159.7	176.4	153.3	149.4	138.4	177.4	122.6	1.04536	0.721569	0.0640022	1.09974	0.50507	0.137165	1.05202	0.589164	0.073163
ENSG00000196950	SLC39A10	NA	NA	TE+	283.6	378.3	368.3	404.8	363.5	424.1	459.1	388.7	424.4	299.7	0.863972	0.212531	-0.210944	0.809778	0.0995201	-0.304401	0.937274	0.382185	-0.0934572
ENSG00000105767	CADM4	NA	NA	TE-	129.8	145.8	103.7	86.1	106.9	124.7	91.6	85.8	160.9	51.3	1.19389	0.28387	0.255674	1.12119	0.648681	0.165036	0.939107	0.813844	-0.0906381
ENSG00000173120	KDM2A	NA	NA	TE-	105.7	110.7	103.7	84.6	113.4	96.8	94.9	84.9	98.2	79.1	1.08582	0.420338	0.118786	1.15144	0.0525218	0.203438	1.06043	0.589556	0.0846516
ENSG00000064601	CTSA	NA	NA	TE-	259	429.3	378.2	364.4	402.4	430.9	435.9	563.2	361.7	346.2	0.890457	0.486219	-0.167383	0.78373	0.275807	-0.351571	0.880144	0.45816	-0.184188
ENSG00000090273	NUDC	NA	NA	TE-	1252.3	988	873.5	783.3	933.9	780.6	725.7	1216.4	817.7	2589.2	1.24662	0.20086	0.318018	1.12827	0.566454	0.174113	0.905066	0.628656	-0.143906
ENSG00000087470	DNM1L	NA	NA	TE+	128.2	124.1	110.2	131.7	111.4	102.2	153.9	128.7	111.6	91.9	1.04981	0.611999	0.0701307	0.919584	0.493669	-0.120947	0.875951	0.346173	-0.191077
ENSG00000125304	TM9SF2	NA	NA	TE+	108.1	130.4	87.7	76.5	98.9	87.1	86.8	105.7	125.6	51.2	1.24267	0.224005	0.313439	1.02546	0.879173	0.0362764	0.825212	0.241923	-0.277163
ENSG00000105321	CCDC9	NA	NA	NA	224.4	287	203.5	208.4	223.9	227.1	206.1	251.7	219.7	151.6	1.08417	0.540681	0.116588	1.0552	0.690701	0.0775205	0.973284	0.711749	-0.0390671
ENSG00000136930	PSMB7	NA	NA	TE-	2258.5	1518.9	1312.3	1290.3	1474.1	966.5	952.3	1217.8	1176.7	1242.5	1.3642	0.255833	0.448057	1.52077	0.173088	0.604798	1.11477	0.503488	0.156741
ENSG00000185825	BCAP31	NA	NA	TE-	544.4	747.5	380.4	347.4	519.7	531.2	431.5	525	1299.6	451.7	1.19595	0.505143	0.25816	0.741235	0.563346	-0.431997	0.619786	0.408692	-0.690157
ENSG00000168090	COPS6	NA	NA	TE-	339.8	363	439.9	452.1	360.7	314	361.5	393	249.4	784.7	1.01411	0.922003	0.0202152	1.13826	0.437904	0.186831	1.12242	0.529353	0.166616
ENSG00000091527	CDV3	NA	NA	NA	1294.4	914.6	1087.5	1432.2	1043	792.6	774.3	819.8	555	1634.4	1.00878	0.96727	0.0126154	1.5339	0.0537075	0.617202	1.52054	0.172403	0.604587
ENSG00000168615	ADAM9	NA	NA	NA	94.7	91.9	79.8	74	77.5	75.3	59.2	81.7	88.9	58	1.1746	0.095505	0.232173	1.15927	0.312015	0.213215	0.986945	0.921471	-0.0189582
ENSG00000132591	ERAL1	NA	NA	NA	228.7	258.7	276.7	380.3	312.8	305.9	337.6	257.1	323.7	124.3	0.764865	0.059865	-0.386723	0.83199	0.164555	-0.265361	1.08776	0.478017	0.121362
ENSG00000126067	PSMB2	NA	NA	NA	1068.6	577.6	730.7	740.8	602.7	470.4	524.7	364.1	441.4	323.9	1.31038	0.335631	0.389986	1.78687	0.127486	0.837438	1.36363	0.166616	0.447452
ENSG00000113387	SUB1	NA	NA	NA	650.6	398	352.9	507	578.3	355.5	421.1	388.8	378.8	113.8	0.972723	0.914299	-0.0398983	1.17902	0.524798	0.237587	1.21208	0.328396	0.277485
ENSG00000136261	BZW2	NA	NA	NA	412.9	406.2	397.3	508.1	471.3	460.2	434.5	454.1	280.7	501.3	0.844957	0.0271168	-0.24305	1.04028	0.801866	0.0569726	1.23116	0.237904	0.300023
ENSG00000127184	COX7C	NA	NA	NA	981	2164	1385.4	2096	1816.8	2801.4	2369.4	2648.1	2412	3042.8	0.674749	0.186306	-0.567577	0.609785	0.100726	-0.713627	0.903722	0.506144	-0.14605
ENSG00000074201	CLNS1A	NA	NA	NA	424.7	313	425.4	487.1	406.2	365.3	409	304.1	299.7	306.5	0.924122	0.571637	-0.113845	1.1484	0.387357	0.199626	1.24269	0.180471	0.313471
ENSG00000100299	ARSA	NA	NA	TE-	130.1	134.3	161.7	191.4	163.4	195.8	176.5	197.3	120.8	616.4	0.773883	0.0430002	-0.369813	0.861504	0.432739	-0.21507	1.11322	0.51357	0.154742
ENSG00000177646	ACAD9	NA	NA	NA	398.2	673.9	565.1	533.1	511.2	602.5	598.1	804.2	612	1222.9	0.994171	0.972728	-0.00843478	0.812789	0.296123	-0.299048	0.817554	0.198636	-0.290613
ENSG00000181904	C5orf24	NA	NA	TE+	680.1	943	854.2	828.5	920.7	1015	1065	1186.7	1128.4	1049.6	0.896209	0.373423	-0.158093	0.732907	0.0427228	-0.448297	0.817786	0.040918	-0.290204
ENSG00000180228	PRKRA	NA	NA	NA	417.5	431.8	408	391.4	454.2	402.1	423.5	392.4	391.2	292.7	1.00769	0.888186	0.0110578	1.04159	0.266323	0.0587837	1.03363	0.582261	0.0477259
ENSG00000142534	RPS11	NA	NA	TE-	282.1	274.9	244.6	211.7	246.6	201.8	206.3	198.7	204.4	196	1.21436	0.058567	0.280198	1.31539	0.0268759	0.395493	1.0832	0.339066	0.115295
ENSG00000140939	NOL3	NA	NA	TE-	397.4	279.2	347.9	427.5	315.4	272.1	281.7	256.2	208.9	479.9	1.00936	0.95901	0.0134403	1.37185	0.0964934	0.456126	1.35913	0.183853	0.442686
ENSG00000172939	OXSR1	NA	NA	NA	39.7	45.2	44	63.8	54.1	37.4	53.7	45.7	42.3	42.6	0.830006	0.372109	-0.268806	0.909668	0.341906	-0.136587	1.09598	0.630833	0.132218
ENSG00000125971	DYNLRB1	NA	RLR-	TE-	1931.7	1245.8	1936.3	2117.2	1623.1	1299.3	1378.9	1213.1	805.5	1176.9	1.01472	0.943929	0.0210865	1.50517	0.121705	0.589922	1.48333	0.142013	0.568836
ENSG00000143401	ANP32E	NA	NA	NA	252.3	199.5	218.7	318.3	254.7	182.2	302.9	261.7	185.9	293.1	0.887844	0.558305	-0.171621	0.893404	0.532814	-0.162615	1.00626	0.977499	0.00900669
ENSG00000186834	HEXIM1	NA	TC+	TE-	994.5	880.6	955	835.4	915.9	840.6	755.3	860.4	546.1	904.7	1.0919	0.138175	0.126843	1.30914	0.12513	0.38862	1.19895	0.25727	0.261777
ENSG00000105640	RPL18A	NA	NA	NA	278.8	253.2	207	215	230	119.9	153.4	151.3	165.4	130.3	1.3082	0.238059	0.387579	1.57201	0.04564	0.652607	1.20166	0.456566	0.265028
ENSG00000105193	RPS16	NA	NA	NA	590	440.9	595.5	493.3	458.7	488	491.2	462.2	426.1	332.4	1.12944	0.344219	0.175613	1.17898	0.240719	0.237537	1.04386	0.417473	0.0619234
ENSG00000077147	TM9SF3	NA	NA	NA	802.9	1019.9	853.6	747.2	816	767.7	894.7	675.9	1163.8	410.6	1.14823	0.214938	0.199407	0.978789	0.90941	-0.0309306	0.852436	0.44159	-0.230337
ENSG00000164167	LSM6	NA	NA	NA	1237.6	1196.4	1118.1	1020.7	1066.7	983.1	843.8	1097.2	857	1226.4	1.15685	0.0242656	0.210199	1.26951	0.0760157	0.344276	1.09739	0.386714	0.134078
ENSG00000105426	PTPRS	NA	NA	NA	222.8	247.2	283.8	321.5	292.8	302	323.8	327.9	305.4	70.2	0.822656	0.0739709	-0.281638	0.787588	0.0475481	-0.344488	0.957371	0.283783	-0.0628496
ENSG00000108557	RAI1	NA	NA	NA	84	99.3	104.9	101.8	113.3	110.1	109.1	95.3	93.8	111.7	0.886224	0.178784	-0.174257	0.966465	0.696688	-0.0492099	1.09054	0.213057	0.125047
ENSG00000069482	GAL	NA	NA	NA	552.5	488.5	731.1	535.3	595.6	705.6	653.7	602.3	311.2	194.1	0.964933	0.82086	-0.0514989	1.13074	0.628045	0.177271	1.17184	0.504144	0.22877
ENSG00000108587	GOSR1	NA	NA	NA	231	348.6	291.9	272	303.5	315.7	325.4	301.7	400.8	210.7	0.977895	0.869952	-0.0322486	0.847845	0.314207	-0.238127	0.86701	0.264747	-0.205879
ENSG00000120533	ENY2	NA	NA	NA	1172.2	870.8	1452.3	1638.3	1238.8	1317.2	1186.9	971.5	855.6	1158.8	0.833345	0.330132	-0.263014	1.15969	0.465245	0.213737	1.39161	0.0684655	0.476751
ENSG00000089009	RPL6	NA	NA	TE+	1743.8	1159.4	1224.2	1360.2	1051.1	738.3	1137.7	747.3	778.2	836.2	1.31045	0.274759	0.390065	1.54979	0.103592	0.632072	1.18264	0.504625	0.242008
ENSG00000174173	TRMT10C	NA	RHR+	TE+	135.1	146.5	145.9	157.7	168.4	191.3	186	159.5	185.9	120.4	0.826247	0.0798742	-0.275356	0.804479	0.043376	-0.313874	0.973654	0.742957	-0.0385182
ENSG00000137312	FLOT1	NA	RLR-	TE-	160.2	208.8	170.5	188.7	215.7	219.6	247	255.7	244.7	160.4	0.864583	0.197599	-0.209923	0.721836	0.0370661	-0.470258	0.834894	0.0398305	-0.260335
ENSG00000149657	LSM14B	MS-	NA	NA	230.8	205.3	210.1	190.8	196.5	184.9	156.4	138	139.2	264.9	1.12933	0.0707663	0.175461	1.49031	0.00254523	0.575616	1.31965	0.00560496	0.400155
ENSG00000130701	RBBP8NL	NA	NA	TE-	201.4	227.7	230	260.6	236.5	232.4	229.4	208.2	190.5	173.9	0.903496	0.138706	-0.146411	1.04936	0.517252	0.0695031	1.16144	0.0807908	0.215914
ENSG00000100997	ABHD12	NA	NA	TE-	146.2	159.4	111.1	96.8	147.7	130.8	113.8	143.4	135.5	83	1.11031	0.542975	0.150965	1.06112	0.665578	0.0855815	0.955691	0.759103	-0.0653833
ENSG00000106105	GARS	NA	RHR+	TE+	208.1	232.4	187.8	243.5	223.1	181.5	231.4	222.7	215.2	313	0.969449	0.7839	-0.0447629	0.938742	0.404941	-0.0911994	0.968325	0.739813	-0.0464366
ENSG00000198231	DDX42	NA	NA	NA	412.3	451.4	434.1	350	438.8	411	370.2	389.7	409.4	376.1	1.08168	0.343346	0.113274	1.10989	0.0554016	0.150423	1.02608	0.747671	0.0371488
ENSG00000110090	CPT1A	NA	NA	TE+	233.4	264.7	234.4	199.7	261.6	231.3	213.7	193.9	251.9	193.1	1.05761	0.562157	0.0808064	1.11069	0.301408	0.151456	1.05019	0.678021	0.0706497
ENSG00000054148	PHPT1	NA	NA	TE-	468.7	368.7	408.5	314.4	407.8	359.8	346.9	456.3	230.1	1018.5	1.15148	0.240665	0.203488	1.20575	0.400239	0.269929	1.04713	0.834785	0.0664413
ENSG00000181467	RAP2B	NA	RHR+TC+	NA	347.2	411.6	430	433.8	349.4	422.8	384.5	330.4	302.1	282.5	0.985738	0.882798	-0.0207239	1.16893	0.175764	0.225186	1.18584	0.154399	0.24591
ENSG00000166986	MARS	NA	RHR+	TE+	244.7	267.7	243.6	262.9	271.6	224.7	277	235.4	245.8	303.6	0.995785	0.952139	-0.00609376	0.997098	0.963186	-0.00419222	1.00132	0.986908	0.00190154
ENSG00000029363	BCLAF1	NA	RHR+	TE+	649.8	733.7	496.8	394.4	605.9	503.3	401.8	462	620.5	335.3	1.25053	0.246813	0.322542	1.26679	0.238116	0.34118	1.013	0.94607	0.0186381
ENSG00000116649	SRM	MS-	NA	NA	363	384.8	329.7	416.5	383.6	315.5	307.3	239.8	293.8	179	0.965848	0.731432	-0.050132	1.28137	0.042276	0.357682	1.32667	0.0722598	0.407814
ENSG00000116863	ADPRHL2	NA	NA	TE-	164.4	160.8	148.2	162.6	166.5	141.7	153.2	170	117.8	257.6	1.00552	0.929722	0.00794539	1.07347	0.562177	0.102281	1.06757	0.604876	0.0943357
ENSG00000066136	NFYC	NA	NA	NA	169	177.9	182.2	192.2	199	170.2	175	162.2	161	179.3	0.942465	0.346469	-0.0854886	1.06202	0.15889	0.0868154	1.12686	0.120415	0.172304
ENSG00000250479	CHCHD10	NA	NA	NA	77.2	159.3	131.1	122.9	152.3	138.2	165.7	209.3	138.3	912.9	0.889211	0.599889	-0.169402	0.71615	0.202328	-0.481665	0.805377	0.244213	-0.312264
ENSG00000125676	THOC2	NA	NA	TE+	469.4	566.3	538.6	506.3	533.3	546.7	474.2	399.3	531	294.6	0.992435	0.906956	-0.0109552	1.1209	0.306432	0.164654	1.12944	0.24876	0.175609
ENSG00000141012	GALNS	NA	NA	TE-	33.8	31.1	43	43	39.9	63.4	65.8	64.2	32.4	65.8	0.737526	0.219581	-0.439235	0.664409	0.231439	-0.589857	0.900862	0.706563	-0.150622
ENSG00000141959	PFKL	NA	NA	TE-	333	300	268.9	258.7	306.6	221.9	205.8	185.2	268.3	112	1.14571	0.285942	0.196237	1.36797	0.0651131	0.452032	1.19399	0.290228	0.255795
ENSG00000120333	MRPS14	NA	NA	NA	26.6	32.8	28.5	23.2	27.5	23.2	22.9	22.6	25.4	46.4	1.18945	0.119571	0.250289	1.23977	0.0719545	0.310078	1.04231	0.590897	0.0597887
ENSG00000184863	RBM33	NA	NA	NA	216.6	190.5	218.2	229.7	229.5	202	235.5	225.7	222.3	212.2	0.945705	0.404641	-0.0805382	0.91485	0.150775	-0.128393	0.967374	0.516899	-0.0478546
ENSG00000125375	ATP5S	MS+	NA	TE+	619.1	940.1	976.4	1062.2	964.7	1488.9	1643	1677.9	1174.3	2370.9	0.721201	0.180473	-0.471526	0.564068	0.0354012	-0.826058	0.782123	0.2265	-0.354532
ENSG00000132153	DHX30	NA	NA	NA	118.2	171.9	138.7	124.8	136.3	134.8	133.8	111.8	163.2	92.2	1.0831	0.559131	0.115169	1.04892	0.773016	0.0689097	0.968444	0.80285	-0.0462591
ENSG00000105669	COPE	NA	NA	TE-	83.7	77.1	81.3	88.5	87.3	95.1	87.4	106.6	52.7	163	0.893688	0.0387707	-0.162157	0.981354	0.931698	-0.0271546	1.09809	0.66141	0.135003
ENSG00000240857	RDH14	NA	NA	NA	383.5	462.4	393.4	414.7	405.1	538.1	546.2	553.5	579.6	469.6	0.912659	0.479356	-0.131852	0.737986	0.0164744	-0.438335	0.808611	0.122686	-0.306483
ENSG00000167088	SNRPD1	NA	NA	NA	387.8	471.3	481.3	412	506.7	573.3	453.2	545.1	467.5	378.4	0.898391	0.421929	-0.154584	0.914449	0.367294	-0.129025	1.01787	0.882663	0.0255593
ENSG00000106348	IMPDH1	NA	NA	TE-	356.1	355.3	364.7	386.8	378.4	424.6	422.9	420.4	348	249.7	0.904438	0.11073	-0.144907	0.903299	0.25734	-0.146725	0.998741	0.986981	-0.00181768
ENSG00000156642	NPTN	NA	NA	NA	461.7	492.7	448.2	398.9	420.9	572.5	495.8	387.1	761.5	295.5	1.0074	0.956275	0.0106335	0.852955	0.544632	-0.229458	0.846692	0.547534	-0.240091
ENSG00000141030	COPS3	NA	NA	NA	21.7	23.4	26	29.2	30	16.6	20.4	23.9	14.5	30	0.937995	0.757537	-0.0923483	1.20918	0.273032	0.274033	1.28912	0.342028	0.366382
ENSG00000130159	ECSIT	MS+	NA	NA	47.8	51.3	56.7	51.1	60.3	56.4	79.3	66	78.6	45.8	0.928486	0.342382	-0.107047	0.695846	0.0169249	-0.523159	0.749442	0.0290661	-0.416112
ENSG00000164405	UQCRQ	NA	NA	NA	226.3	199.7	223.2	184.7	225.2	219.8	243.7	174.8	248.8	127.1	1.03097	0.694516	0.0439983	0.972876	0.829744	-0.0396725	0.943654	0.673976	-0.0836708
ENSG00000156973	PDE6D	NA	NA	TE-	486.6	427.2	548.3	802.9	593.1	539.8	650	435.2	430.1	402	0.755295	0.178149	-0.404888	0.964891	0.840233	-0.0515615	1.2775	0.265423	0.353326
ENSG00000085365	SCAMP1	NA	NA	NA	268.8	357.2	314.3	358.1	321.9	336.4	287.3	304.3	280.5	861.3	0.925128	0.433662	-0.112275	1.0782	0.470609	0.108628	1.16546	0.0244271	0.220903
ENSG00000147586	MRPS28	NA	NA	NA	320.3	455.6	351.7	281.3	358.7	400.7	406.6	399.4	484.7	258.5	1.0835	0.619498	0.115701	0.873634	0.339205	-0.194898	0.806307	0.137754	-0.310599
ENSG00000158793	NIT1	NA	NA	TE-	347	316.9	347	399.7	365.3	312.1	322.9	346.7	222.6	484.7	0.938539	0.487346	-0.0915119	1.13304	0.409081	0.180201	1.20724	0.258834	0.271713
ENSG00000170584	NUDCD2	NA	RLR-	NA	294	301.9	221.4	272.6	312.2	181.2	204.3	260.8	148.1	510.3	1.06697	0.734322	0.0935213	1.33284	0.179641	0.414508	1.24918	0.372908	0.320987
ENSG00000129460	NGDN	NA	NA	NA	284.6	330.2	263.9	285.9	286.6	300.3	291.7	309.5	374.9	339.6	1.00676	0.930286	0.00971959	0.900215	0.370873	-0.151658	0.894171	0.305322	-0.161378
ENSG00000244462	RBM12	NA	NA	NA	432.2	513.2	425.7	428.1	492.5	383.6	377.4	411.8	324.1	398.7	1.0513	0.626504	0.0721687	1.23156	0.0871161	0.300491	1.17147	0.195428	0.228323
ENSG00000110108	TMEM109	NA	NA	NA	949.6	970.1	674.6	532.9	687.6	712.5	595.9	433.1	1234.1	447.9	1.34211	0.133422	0.424504	1.14635	0.706263	0.197045	0.854138	0.700054	-0.227459
ENSG00000188811	NHLRC3	NA	NA	TE+	175.1	211.2	184.7	210.4	204.4	200.3	227.6	202.8	202.2	146.7	0.928304	0.304806	-0.10733	0.902624	0.211491	-0.147803	0.972336	0.566418	-0.0404726
ENSG00000102109	PCSK1N	NA	NA	TE-	146	135.4	166.9	116.6	146.9	189.3	158.5	147.4	163.2	117.5	0.990062	0.95251	-0.0144095	0.95566	0.552234	-0.065431	0.965253	0.822974	-0.0510215
ENSG00000123545	NDUFAF4	NA	NA	NA	500	483.6	506.5	534.7	500.8	588.1	665.6	531.3	662.3	583.4	0.917775	0.216973	-0.123787	0.801474	0.105308	-0.319273	0.873279	0.21593	-0.195486
ENSG00000139726	DENR	NA	NA	NA	415.4	381.2	234.4	241.1	315.8	233.8	236.4	355.9	266.1	550.7	1.30391	0.287367	0.382842	1.20107	0.440976	0.264322	0.921132	0.640821	-0.11852
ENSG00000108826	MRPL27	NA	NA	TE-	434.9	589.4	496.6	477.4	538.9	695.7	710.7	655.9	613.3	604.1	0.888376	0.470467	-0.170757	0.76817	0.0550781	-0.380502	0.86469	0.30453	-0.209745
ENSG00000184207	PGP	NA	NA	TE-	159.5	131.9	156.9	166.7	134.1	111	166.5	164.3	91.4	471.7	1.08864	0.554386	0.122521	1.06182	0.765647	0.0865379	0.975367	0.912953	-0.0359827
ENSG00000198901	PRC1	MS+	NA	NA	77.5	81.7	96.1	67.2	83	106.5	120.1	105.3	120	28.5	0.994546	0.973121	-0.00788976	0.739143	0.0164803	-0.436075	0.743196	0.106757	-0.428185
ENSG00000168393	DTYMK	NA	NA	NA	502	526.7	455	419.2	531.4	403.5	470.7	419.2	421.9	337.8	1.09571	0.411502	0.131865	1.13104	0.103443	0.177652	1.03225	0.770091	0.0457865
ENSG00000165934	CPSF2	NA	NA	TE+	105.1	153.7	138.9	107.9	147.4	132.5	150.5	103.1	148.7	52.2	1.02553	0.866959	0.0363678	0.988566	0.945708	-0.0165912	0.963957	0.815726	-0.0529589
ENSG00000073921	PICALM	NA	NA	NA	525.4	642.3	455.9	513.1	619.9	469.6	357.2	838.6	398.3	1089.6	1.0131	0.925718	0.0187819	1.01851	0.956503	0.0264541	1.00533	0.987305	0.00767225
ENSG00000171723	GPHN	NA	NA	NA	101.3	93.1	100.6	86.4	92.5	100.1	103.4	109.7	111.8	61.5	1.05735	0.333384	0.0804498	0.907972	0.0521395	-0.139281	0.858726	0.0395911	-0.219731
ENSG00000204842	ATXN2	NA	NA	NA	45.4	46.4	49.9	49.8	56	50.6	51.8	47.8	44.7	40.5	0.90601	0.11644	-0.142401	0.981982	0.745566	-0.0262315	1.08385	0.227557	0.116169
ENSG00000166295	ANAPC16	NA	NA	NA	139.8	141.9	189.3	209.9	159.8	161	176.5	161.7	140.8	153.2	0.887507	0.437558	-0.172169	0.983299	0.897325	-0.0242986	1.10793	0.435095	0.147871
ENSG00000149809	TM7SF2	NA	NA	TE-	273.5	315.4	250.8	221.9	299.2	247.1	308.9	259.1	443.9	122.7	1.09307	0.467233	0.128392	0.829825	0.41182	-0.269121	0.759166	0.277465	-0.397513
ENSG00000130332	LSM7	NA	NA	TE-	2262.9	1926.8	2633.8	2894	2440.5	2308.6	2176.4	2159	1624.5	2411.4	0.892766	0.370529	-0.163646	1.1449	0.351848	0.195224	1.28242	0.0912863	0.35887
ENSG00000161813	LARP4	NA	NA	TE+	164.1	200.3	212.9	137.4	163.5	184.6	140.9	105.7	173.7	140	1.18908	0.201214	0.24985	1.37354	0.104992	0.457902	1.15513	0.420605	0.208052
ENSG00000149187	CELF1	NA	NA	TE+	235.1	234.5	230.3	245.1	238.6	221.1	228.2	220.6	177.5	206.8	0.993048	0.842724	-0.0100651	1.11752	0.259754	0.160295	1.12534	0.234934	0.17036
ENSG00000174748	RPL15	NA	NA	NA	788.3	531.3	502	448.8	546	345.4	362.2	361.4	320.4	256.3	1.3592	0.223124	0.442758	1.74483	0.101023	0.803084	1.28372	0.226366	0.360327
ENSG00000166136	NDUFB8	NA	NA	NA	701.8	769.6	763.9	800.1	775.6	889.4	846.6	930.4	674.9	865.3	0.906779	0.147266	-0.141178	0.91166	0.441532	-0.133432	1.00538	0.961155	0.00774603
ENSG00000143436	MRPL9	NA	NA	TE-	183.2	228.6	202.9	201.8	206.3	209.1	221.4	222.6	233.7	267.9	0.995949	0.955535	-0.00585558	0.907039	0.246993	-0.140764	0.910727	0.0189898	-0.134909
ENSG00000197498	RPF2	NA	NA	TE+	151.5	172.2	175.3	155.7	183.3	225.8	242	211.4	243	208.2	0.883499	0.399171	-0.1787	0.716542	0.00871438	-0.480876	0.811028	0.151897	-0.302176
ENSG00000123737	EXOSC9	NA	NA	TE+	204.6	232.1	211.5	192.5	214.3	236.5	175.8	247	284.3	185.3	1.00762	0.92015	0.0109473	0.916702	0.604655	-0.125475	0.909772	0.584588	-0.136423
ENSG00000116221	MRPL37	NA	NA	NA	402.9	563.6	526.9	499.7	510.5	614.8	655.2	518	638.3	550.5	0.919015	0.514075	-0.121839	0.8244	0.179328	-0.278584	0.897047	0.335803	-0.156745
ENSG00000089685	BIRC5	NA	NA	NA	105.1	107.1	131.3	66.3	94.2	135.1	92.1	112.7	83.4	63.1	1.16204	0.520412	0.216664	1.19188	0.202341	0.25324	1.02568	0.917657	0.0365759
ENSG00000105355	PLIN3	NA	NA	TE-	143.4	143.8	150.8	169.7	162.8	130.8	166.9	135.7	107.3	225	0.945392	0.556828	-0.0810158	1.06855	0.642079	0.0956589	1.13028	0.449169	0.176675
ENSG00000166441	RPL27A	NA	NA	NA	1437.5	1272.9	809.4	798.3	964	638.6	690.2	715.5	780.8	638.2	1.46603	0.175975	0.551918	1.60979	0.139207	0.68687	1.09806	0.531223	0.134952
ENSG00000243927	MRPS6	MS+	NA	NA	540.6	642.6	764.6	695.2	717.4	903.6	955.1	1012.6	1009.9	880.1	0.840946	0.255104	-0.249914	0.654151	0.0262462	-0.612304	0.777875	0.0697351	-0.36239
ENSG00000153933	DGKE	NA	NA	TE+	53.4	59.3	53.7	49.8	43	61.7	56.2	39.6	102.4	34.4	1.07702	0.551753	0.107049	0.839556	0.630097	-0.252302	0.779516	0.524289	-0.35935
ENSG00000124383	MPHOSPH10	NA	RHR+	TE+	208.1	278.1	277.6	250.2	293.7	357	337.1	278.2	365	255.4	0.847819	0.308395	-0.238172	0.779149	0.105758	-0.360028	0.919004	0.547473	-0.121856
ENSG00000172053	QARS	NA	NA	TE-	202.4	303.9	245.9	262.7	251.2	207.8	240.6	194	279.7	94.9	1.04226	0.782354	0.0597171	1.05306	0.759382	0.0745862	1.01036	0.938705	0.0148691
ENSG00000075914	EXOSC7	NA	NA	NA	287.2	266.9	281.4	241.9	268.4	348.8	282.1	313.2	278.3	298	0.972529	0.830994	-0.0401862	0.956387	0.385508	-0.064333	0.983402	0.897711	-0.0241468
ENSG00000139220	PPFIA2	NA	RLR-TC-	NA	60.2	49.9	73.2	72.6	63.7	52.9	59	50	31.6	56.5	0.968816	0.834861	-0.0457053	1.3037	0.249181	0.38261	1.34566	0.184038	0.428315
ENSG00000184432	COPB2	NA	NA	NA	187.1	154.2	203	179.8	184.8	160.8	206.5	150.2	163.4	174	1.03597	0.722309	0.0509858	1.04653	0.735869	0.065613	1.01019	0.930542	0.0146272
ENSG00000103067	ESRP2	NA	NA	TE-	148	209.6	179.3	154.3	196.1	170.4	182	171.7	171.6	150.2	1.03091	0.817116	0.043924	1.02208	0.84952	0.0315118	0.991433	0.915113	-0.0124121
ENSG00000100934	SEC23A	NA	RHR+	TE+	57.9	63.4	48.7	52.1	64.7	45.9	42.8	57.5	53.3	39.8	1.04487	0.746625	0.0633205	1.10677	0.422474	0.146357	1.05924	0.690289	0.083036
ENSG00000131067	GGT7	NA	NA	NA	185.4	294.1	178.8	177	221.6	183.2	177.3	238.6	216.1	127.5	1.13149	0.575538	0.178222	1.04161	0.846604	0.0588206	0.92057	0.50414	-0.119401
ENSG00000137309	HMGA1	NA	NA	NA	837.7	785.6	975.9	698.9	1033.6	862.9	541.9	819.7	920.3	491.6	1.17089	0.364432	0.227606	1.09603	0.652563	0.132283	0.936063	0.776864	-0.0953224
ENSG00000144560	VGLL4	NA	TC+	TE-	114.8	106.8	99.7	96.9	127.8	94.1	87.3	110.9	83.6	213.2	1.00784	0.948025	0.0112694	1.14017	0.264442	0.189249	1.1313	0.423608	0.17798
ENSG00000110880	CORO1C	NA	NA	NA	134	171.4	129.3	109.4	145.7	146.2	132.5	95.6	181.1	52.9	1.08323	0.571019	0.115339	1.06232	0.781733	0.087214	0.980694	0.930153	-0.028125
ENSG00000140332	TLE3	NA	NA	NA	401.9	493.8	365.3	426.5	498.1	329.7	309.2	325	191.6	539	1.00534	0.973077	0.00768583	1.527	0.0637464	0.610704	1.51889	0.0923986	0.603018
ENSG00000172239	PAIP1	NA	NA	NA	358.3	401.6	420.2	439.1	432.2	377.6	444.7	403.9	361.7	266.6	0.944912	0.439481	-0.0817488	0.975048	0.756494	-0.0364556	1.03189	0.699012	0.0452933
ENSG00000106263	EIF3B	NA	NA	NA	372.6	431.2	397.6	375.2	387.5	343.3	330.7	333	361.7	237.1	1.08626	0.217233	0.119365	1.17164	0.0533324	0.22853	1.0786	0.184418	0.109165
ENSG00000133028	SCO1	NA	NA	TE+	388.4	461	416.3	455	503.9	596.1	724.1	559.7	654.8	606.4	0.813955	0.13019	-0.296979	0.652894	0.0273402	-0.61508	0.802125	0.114069	-0.318101
ENSG00000132463	GRSF1	NA	NA	NA	336.3	473.7	410.2	282.8	399.6	413.1	370.9	374.1	579	331	1.11383	0.508679	0.155528	0.921601	0.691001	-0.117785	0.827417	0.407482	-0.273314
ENSG00000163703	CRELD1	NA	NA	NA	188.5	181.9	231.8	237.2	218.8	321.7	244.1	240.2	229	297.2	0.774335	0.198838	-0.368971	0.844245	0.132659	-0.244266	1.09028	0.569084	0.124705
ENSG00000172009	THOP1	NA	NA	NA	298.7	323.6	323.4	400.1	348.9	293.9	567.7	574.6	282.8	653.6	0.906798	0.403143	-0.141146	0.663603	0.237741	-0.591609	0.731808	0.315413	-0.450462
ENSG00000131374	TBC1D5	NA	NA	NA	92.7	122.4	99.2	124.3	120.5	110.5	123.8	117	96.4	114.8	0.884605	0.267702	-0.176895	0.932088	0.566042	-0.101462	1.05368	0.559967	0.0754332
ENSG00000078668	VDAC3	NA	NA	NA	160.7	294.1	116.7	132.5	157.8	152.8	112.4	109.2	300.5	60.6	1.28978	0.507433	0.367121	1.09462	0.852197	0.130427	0.848688	0.718441	-0.236694
ENSG00000113657	DPYSL3	NA	NA	NA	117.2	161.5	129.9	124.7	142.5	164	134.4	182.8	130.6	228.9	0.947588	0.687729	-0.077668	0.912461	0.575363	-0.132165	0.96293	0.800276	-0.0544973
ENSG00000187118	CMC1	NA	NA	NA	530	762.3	516	476	717.7	660.9	512.6	1147.7	620.5	3962.5	0.975035	0.893508	-0.036474	0.792836	0.517658	-0.334906	0.813136	0.55392	-0.298432
ENSG00000031698	SARS	NA	NA	TE+	767.8	542	544.4	772.1	507.7	456.7	547.8	396.8	373.6	881.9	1.06778	0.766967	0.0946145	1.40662	0.13272	0.492228	1.31733	0.297925	0.397613
ENSG00000171453	POLR1C	NA	NA	NA	53.9	58.1	60.6	59.8	56.4	52.2	56.3	61.3	48.3	66.8	1.02494	0.659258	0.0355403	1.04039	0.636479	0.0571186	1.01507	0.860436	0.0215783
ENSG00000114354	TFG	NA	NA	NA	330.1	325.3	349.7	441.7	358.9	287.6	365.5	373.1	267.8	750.4	0.923635	0.59907	-0.114605	0.998708	0.991085	-0.00186478	1.08128	0.653306	0.11274
ENSG00000052749	RRP12	NA	NA	NA	723.7	868	671.2	644	757	685.2	718.3	672.7	795.9	836.5	1.0847	0.444176	0.117295	1.03475	0.735574	0.0492856	0.953953	0.529781	-0.0680098
ENSG00000163634	THOC7	NA	NA	NA	478.2	676.8	565	552.5	588.8	694.2	627.9	562.5	675.8	421.5	0.937074	0.621064	-0.0937646	0.921659	0.5122	-0.117695	0.983549	0.858718	-0.0239305
ENSG00000083312	TNPO1	NA	NA	TE+	257	306.8	276.5	262	293.9	236.7	269.3	252.3	192.1	224.3	1.06018	0.510408	0.0843115	1.17739	0.213942	0.235587	1.11055	0.416326	0.151275
ENSG00000162174	ASRGL1	MS-	RLR-	TE-	548.5	468.6	515.2	580.5	455.6	383.4	406.8	372.2	276	220.2	1.07946	0.592822	0.110316	1.45242	0.0348387	0.538456	1.3455	0.165475	0.42814
ENSG00000101161	PRPF6	NA	NA	TE-	483.6	646.6	483.2	410.4	564.3	459.9	451.5	503.6	537.6	524.2	1.12463	0.448886	0.169456	1.08086	0.55275	0.11218	0.961077	0.732555	-0.0572757
ENSG00000137807	KIF23	NA	NA	NA	38.6	53.8	56.9	57.2	57.8	60.4	85.8	60.3	60.6	82.2	0.851197	0.261946	-0.232435	0.722303	0.143329	-0.469324	0.848573	0.342044	-0.23689
ENSG00000175324	LSM1	NA	NA	NA	631.2	422.2	560.1	598	472.3	432.1	457.9	445.8	236.8	441.8	1.07395	0.665064	0.102925	1.41473	0.171989	0.500527	1.31732	0.247839	0.397603
ENSG00000138674	SEC31A	NA	NA	NA	423.6	474.7	453.9	499.2	462.8	393	468	417.9	340.5	507	0.997934	0.980198	-0.0029843	1.10258	0.380738	0.140879	1.10486	0.427545	0.143863
ENSG00000099795	NDUFB7	NA	TC+	TE-	686.1	876	675.3	982.1	944.3	1351.2	1067.9	1032.5	1214.7	510.9	0.682634	0.0984882	-0.550817	0.674912	0.0145315	-0.567229	0.988688	0.93561	-0.0164126
ENSG00000105618	PRPF31	NA	NA	NA	179	170.1	169.4	200.4	193.6	150.4	163.7	135.6	148.1	135.3	0.952425	0.639251	-0.0703231	1.15892	0.0857454	0.212779	1.21681	0.164048	0.283102
ENSG00000144331	ZNF385B	NA	NA	NA	605.6	508.9	610.2	564.9	583.5	643.6	518.4	425.5	654.9	130.3	0.962444	0.613458	-0.0552252	1.07875	0.612834	0.109356	1.12084	0.441606	0.164581
ENSG00000135924	DNAJB2	NA	NA	TE-	107.9	138.6	85.7	82.4	120.7	99.5	111.8	124.7	155.7	134.1	1.09782	0.632101	0.13464	0.847017	0.377886	-0.239537	0.771545	0.157482	-0.374178
ENSG00000110696	C11orf58	NA	NA	TE+	35.5	26.1	43.5	42.2	42.7	34.8	37.1	47.4	40.1	51.6	0.878028	0.452283	-0.18766	0.843499	0.343332	-0.245541	0.960674	0.703513	-0.0578809
ENSG00000198783	ZNF830	NA	NA	NA	342.8	367.7	385.7	426.4	377	386.4	343.9	389.6	365.8	344.8	0.921331	0.189259	-0.118208	0.99718	0.9573	-0.00407411	1.08233	0.20887	0.114134
ENSG00000112208	BAG2	MS-	NA	TE+	453	481.1	524.8	440.6	446.7	647.5	291.3	273.4	283.3	144.7	0.950547	0.751181	-0.0731697	1.7204	0.00747136	0.782745	1.80991	0.0771501	0.855915
ENSG00000132383	RPA1	MS-	NA	NA	152.8	141.3	141.6	112.7	148.2	91.3	99.1	92.6	77.1	89.4	1.23708	0.231865	0.30694	1.62091	0.00408444	0.696802	1.31027	0.230218	0.389862
ENSG00000006114	SYNRG	NA	NA	NA	65.1	65.8	66.6	84.7	56.4	49.2	68.1	54.9	45.4	37.1	1.03783	0.845316	0.0535771	1.1728	0.278205	0.229961	1.13005	0.601677	0.176383
ENSG00000185359	HGS	NA	NA	TE-	304.6	277.3	312.7	337.9	299.2	273.4	344.5	301.3	239.2	378.4	0.982537	0.821053	-0.0254163	1.01085	0.928698	0.0155653	1.02881	0.826478	0.0409816
ENSG00000213079	SCAF8	NA	NA	NA	257.2	173.6	176.8	159.3	207.2	157.9	138.9	154.8	156.9	95.4	1.15866	0.44266	0.212454	1.34842	0.191691	0.431275	1.16378	0.26494	0.21882
ENSG00000163536	SERPINI1	NA	RHR+	TE+	63	67.1	65.1	108.4	90	116.5	183.5	217.4	365.6	136	0.619879	0.0340144	-0.689941	0.254664	0.0763865	-1.97333	0.410828	0.111989	-1.28339
ENSG00000090861	AARS	NA	NA	TE+	330.8	278.4	315.5	313.3	278.7	242.7	312.1	256.3	237.5	511.7	1.10782	0.311111	0.147728	1.14741	0.228431	0.198385	1.03574	0.767244	0.0506569
ENSG00000144021	CIAO1	NA	NA	NA	321	231.8	277.2	265.9	231.2	221.8	273.2	290.9	208.7	204.2	1.15454	0.29165	0.20732	1.07402	0.623261	0.103016	0.930254	0.570399	-0.104304
ENSG00000166337	TAF10	NA	NA	TE-	590.2	689.4	810.8	770	727	847.3	753.3	765.9	709.8	780.2	0.891695	0.326601	-0.165378	0.93782	0.548522	-0.0926176	1.05173	0.40055	0.0727606
ENSG00000100207	TCF20	NA	NA	NA	218.1	259.9	225.4	246.8	233.4	199.8	220.9	238.8	205.6	189	1.03441	0.702809	0.0488106	1.05727	0.476928	0.0803403	1.0221	0.788687	0.0315297
ENSG00000124160	NCOA5	NA	NA	NA	293.7	371.1	324.2	272.7	343	344.8	330.7	246.9	405.2	153.7	1.02967	0.785989	0.0421849	1.00631	0.97027	0.00907266	0.97731	0.894409	-0.0331122
ENSG00000169635	HIC2	NA	NA	TE-	2079.3	1535.6	2084.7	1197.3	2002.5	3098.8	3034.1	2351.1	4553	746.8	0.9049	0.758355	-0.144171	0.573504	0.154246	-0.802124	0.633777	0.229723	-0.657953
ENSG00000124374	PAIP2B	NA	NA	NA	179.5	154.7	167.1	164.8	182.4	148.1	133.4	162.2	88.4	189.6	1.01211	0.878664	0.0173716	1.30547	0.203174	0.384568	1.28984	0.220576	0.367196
ENSG00000189283	FHIT	NA	NA	NA	400.4	495.9	466.9	518.9	460.5	535.5	588.5	655.1	490.7	895.9	0.899861	0.238918	-0.152225	0.786023	0.105213	-0.347356	0.873494	0.26467	-0.195131
ENSG00000163528	CHCHD4	NA	NA	NA	678.6	663.3	677	664.4	842.2	739.1	676.6	787.6	825.8	1083.6	0.899007	0.27961	-0.153596	0.881616	0.179516	-0.181778	0.980655	0.839508	-0.0281824
ENSG00000136146	MED4	NA	NA	NA	34.1	31.3	29.8	27.7	39.6	28.3	39.5	23	23.2	17.6	0.995816	0.976377	-0.00604905	1.11085	0.624473	0.151666	1.11552	0.650756	0.157715
ENSG00000102309	PIN4	NA	NA	NA	456.8	382.5	356.3	341.1	369.4	376.7	331.7	489.3	292.3	627.3	1.09971	0.355018	0.137117	1.07392	0.71136	0.102892	0.976556	0.899202	-0.034225
ENSG00000155097	ATP6V1C1	NA	NA	NA	114.5	132.4	130.3	146	146.8	144.6	174.1	139.1	154.6	94.5	0.862369	0.0691278	-0.213624	0.806327	0.0765219	-0.310562	0.935015	0.42241	-0.0969386
ENSG00000196498	NCOR2	NA	NA	TE-	47.1	83.6	63.6	68.5	56.2	50.8	48.5	56.7	33	40.2	1.10712	0.632471	0.146815	1.40593	0.223639	0.491528	1.2699	0.231386	0.344713
ENSG00000136813	KIAA0368	NA	NA	NA	110.9	124.7	117.4	148.2	136.5	111.4	134.9	137.3	113.7	100.7	0.891189	0.316851	-0.166197	0.914745	0.285827	-0.128559	1.02643	0.810857	0.0376377
ENSG00000110013	SIAE	NA	NA	TE+	237.9	277	211.8	237.5	234.1	233.2	248.2	301.8	225.3	397.4	1.03107	0.737401	0.044146	0.937315	0.613489	-0.0933948	0.909067	0.408815	-0.137541
ENSG00000163882	POLR2H	NA	NA	TE-	28.9	47.1	19.9	18.3	31.8	30.7	19.1	42.7	35.6	19.6	1.18688	0.61768	0.247176	0.9846	0.964758	-0.022391	0.829569	0.544646	-0.269566
ENSG00000172878	METAP1D	NA	NA	TE+	188.2	223.5	211.5	217.1	229	232.5	239.6	204.1	182.5	186.6	0.918361	0.209781	-0.122866	0.995209	0.962218	-0.00692828	1.08368	0.40612	0.115938
ENSG00000137801	THBS1	MS+	RHR+	TE+	357.8	387.1	530.3	366.6	456.2	630.4	764.3	613.6	725	108.5	0.877512	0.566312	-0.18851	0.606401	0.0176999	-0.721657	0.691046	0.0886854	-0.533147
ENSG00000122218	COPA	MS-	NA	NA	312	307.6	260.6	263.7	292.2	173.8	203.4	164.3	195.1	153	1.20625	0.296828	0.270528	1.56397	0.00832548	0.645209	1.29655	0.255278	0.374681
ENSG00000171960	PPIH	NA	NA	NA	340.7	268.7	265.5	277.5	253.5	231.7	195	240.5	270.6	331.2	1.14711	0.270448	0.198002	1.23906	0.163748	0.309246	1.08016	0.511048	0.111243
ENSG00000008952	SEC62	NA	RHR+	TE+	1632.8	1519	1206.9	1018.3	1245.3	1575.9	1200.9	912.3	2945.8	573.2	1.13523	0.45047	0.182979	0.861573	0.750818	-0.214954	0.758944	0.591983	-0.397934
ENSG00000138757	G3BP2	NA	NA	NA	333.1	402.4	332.8	298.3	348	291.6	250.7	239.7	356.3	233.3	1.13903	0.215337	0.187811	1.26172	0.180629	0.335394	1.10771	0.516336	0.147583
ENSG00000141741	MIEN1	NA	TC+	TE-	617.5	543.2	599.5	643.1	562.1	606.7	681.1	672.5	574.8	2348.1	0.971466	0.622968	-0.041764	0.912777	0.251597	-0.131665	0.939587	0.407262	-0.089901
ENSG00000167193	CRK	NA	NA	NA	191.1	254.8	207.7	230.2	228.4	184.3	233.7	191.9	207.4	213.4	1.01664	0.890668	0.0238136	1.03254	0.779339	0.0462025	1.01564	0.873138	0.0223889
ENSG00000072518	MARK2	NA	NA	TE-	152.7	205.3	155.3	130.3	195.1	152.5	151.3	190.9	144.5	166.5	1.07407	0.66883	0.103093	1.05465	0.713101	0.0767695	0.981919	0.908602	-0.026324
ENSG00000197081	IGF2R	NA	NA	NA	485.3	472.1	467.2	493.4	490.4	334.7	412.8	315.2	351.1	266.3	1.08047	0.569927	0.111659	1.32017	0.0516771	0.400728	1.22185	0.270994	0.289069
ENSG00000162368	CMPK1	NA	NA	TE+	1071.3	884.1	762.7	996.9	819.2	609	875.4	798.6	712.3	1073.9	1.12082	0.53546	0.164554	1.13904	0.35446	0.187823	1.01626	0.922738	0.0232688
ENSG00000254999	BRK1	NA	NA	TE-	347.9	440.8	342.8	315.3	359.1	319.4	308.9	419.6	306.2	409.5	1.13856	0.286284	0.187209	1.09355	0.547755	0.129024	0.960472	0.75868	-0.0581851
ENSG00000100519	PSMC6	NA	NA	NA	344.1	378.9	323.1	333.1	351.6	243.4	323.6	250.6	260.8	264.7	1.12714	0.370022	0.172669	1.25281	0.0726436	0.325173	1.1115	0.491142	0.152504
ENSG00000152944	MED21	NA	NA	NA	125.2	128	180.5	160.4	159.9	158.8	179.3	161.4	173.3	145.8	0.905239	0.488696	-0.143629	0.843774	0.272092	-0.245071	0.932101	0.156478	-0.101442
ENSG00000164258	NDUFS4	NA	NA	NA	672.7	881.3	636.5	606.2	770.7	1093.3	841.3	774.6	1899.9	322	0.88677	0.604912	-0.173368	0.623045	0.348898	-0.682593	0.7026	0.44796	-0.509225
ENSG00000110801	PSMD9	NA	NA	TE-	447.8	355.3	378.9	394.4	380.1	373.3	466.4	390	397.8	538.7	1.0298	0.724125	0.0423588	0.942433	0.550091	-0.0855374	0.915165	0.278941	-0.127896
ENSG00000130713	EXOSC2	NA	NA	NA	167.3	198.7	220.7	187.5	183.7	268	201.5	256.6	224.5	213.2	0.917866	0.616085	-0.123644	0.859508	0.224348	-0.218417	0.93642	0.678111	-0.094773
ENSG00000161048	NAPEPLD	NA	NA	TE+	63.4	58.4	49.6	60.8	61.2	78.3	71.8	61.8	103	12.9	0.855716	0.250705	-0.224795	0.724429	0.215719	-0.465083	0.846576	0.445261	-0.240288
ENSG00000103275	UBE2I	NA	NA	TE-	446	287.8	483.3	664.2	434.3	413.9	503.1	360.9	287.7	472.8	0.804747	0.385496	-0.313392	1.05679	0.814768	0.0796827	1.31319	0.307815	0.393075
ENSG00000162734	PEA15	NA	NA	TE-	720.8	687.8	532.6	434.8	615.3	417.4	381.2	536.4	430.4	640.8	1.32279	0.140229	0.403588	1.44006	0.0586676	0.526128	1.08865	0.639349	0.12254
ENSG00000112996	MRPS30	NA	NA	TE+	233.5	301.4	277.1	250.4	252.7	348.1	349.3	300.8	327.7	329.3	0.953947	0.750445	-0.0680184	0.830436	0.092924	-0.26806	0.870526	0.323157	-0.200041
ENSG00000104381	GDAP1	MS+	NA	TE+	566.4	842.8	555.7	755.6	909.8	791.1	1160.7	895.9	1155.7	237.3	0.799878	0.218362	-0.322148	0.61168	0.0319313	-0.709151	0.764717	0.0830886	-0.387002
ENSG00000162191	UBXN1	NA	RLR-	TE-	371.4	237.2	354	388.7	292.3	245.1	271.7	226.1	167.3	388	1.03941	0.848394	0.0557684	1.4473	0.135655	0.533365	1.39242	0.176718	0.477597
ENSG00000213221	DNLZ	NA	NA	NA	543.2	666.7	727.9	558.7	640.8	740.5	547.3	605	417	681.5	0.998866	0.992724	-0.00163697	1.23482	0.189252	0.304299	1.23622	0.181853	0.305935
ENSG00000177192	PUS1	NA	NA	NA	198.4	255.1	206.2	214.4	226.4	211.2	221.5	204	224.8	199	1.01181	0.900129	0.0169381	1.01445	0.880587	0.0207047	1.00261	0.946871	0.00376654
ENSG00000153132	CLGN	NA	NA	NA	189.9	270.8	247.4	227.1	232.6	289.9	243	246.3	278.1	285.6	0.944637	0.682225	-0.0821678	0.922726	0.51303	-0.116026	0.976805	0.812352	-0.0338578
ENSG00000100664	EIF5	NA	NA	TE+	773.4	800.7	758.7	1042.5	920.5	644.3	684	742.5	559.9	1388.7	0.894719	0.519062	-0.160494	1.17439	0.159516	0.231906	1.31258	0.214673	0.3924
ENSG00000066455	GOLGA5	NA	RHR+	TE+	226.1	340.9	224.4	225.7	287.3	250	223.9	279.5	266.2	380.1	1.03722	0.8389	0.052724	1.02833	0.874774	0.0402983	0.991424	0.932875	-0.0124257
ENSG00000077348	EXOSC5	NA	NA	NA	97	116.8	144.7	107	120.5	179.3	138.9	161.9	142.6	180.3	0.881268	0.577487	-0.182347	0.808525	0.166859	-0.306636	0.917456	0.644981	-0.124289
ENSG00000111581	NUP107	NA	NA	TE+	179.7	241.6	193.7	216.6	229	232.6	260.2	324.5	191	262.1	0.906812	0.378543	-0.141124	0.792832	0.30287	-0.334912	0.874307	0.488538	-0.193788
ENSG00000137992	DBT	NA	RHR+	TE+	183.7	225.4	192.2	164.4	214.2	221.1	211.1	234.4	247.2	211.3	1.00267	0.981879	0.00384399	0.868053	0.141652	-0.204146	0.865743	0.225343	-0.20799
ENSG00000120686	UFM1	NA	NA	TE+	434.7	317	473.4	555.5	349.5	307.2	409.4	343.9	256.3	704.6	1.01064	0.964613	0.0152718	1.21345	0.328953	0.279116	1.20067	0.498115	0.263844
ENSG00000123091	RNF11	NA	NA	NA	180.6	225.6	200.9	207.4	208.6	198.5	209.6	216.7	207.1	176.8	0.987958	0.869254	-0.0174788	0.958478	0.572891	-0.0611827	0.970161	0.216715	-0.0437039
ENSG00000152601	MBNL1	NA	NA	NA	1049.1	1051.7	1156.9	1113.9	1119.8	1085	1114.5	1153.5	1116.4	1029.5	0.981619	0.631055	-0.0267645	0.962564	0.358596	-0.0550463	0.980587	0.260177	-0.0282819
ENSG00000160799	CCDC12	NA	RLR-	TE-	2609.9	2420.9	2792.4	2417.6	2633.7	2501.9	1898.5	2407.3	1865.6	1905.9	1.03575	0.518026	0.0506709	1.26765	0.0675555	0.342161	1.2239	0.106561	0.29149
ENSG00000169612	FAM103A1	NA	NA	NA	110	109.4	109	106.2	121.5	112.3	86.9	111.3	97.1	122	0.965882	0.476374	-0.0500806	1.11209	0.259116	0.153273	1.15137	0.162493	0.203353
ENSG00000112578	BYSL	NA	NA	NA	84.6	85.6	95.7	91.2	97	108.1	82.6	77.4	111.8	65	0.897401	0.179141	-0.156175	0.978293	0.875023	-0.0316617	1.09014	0.541471	0.124513
ENSG00000113569	NUP155	NA	NA	TE+	80.2	107	107.3	87.9	98.3	99	90.6	75.6	100.2	78.3	1.03261	0.772433	0.0462937	1.10548	0.462727	0.144674	1.07057	0.491916	0.0983799
ENSG00000134686	PHC2	NA	RLR-	TE-	198.9	222.1	206.5	200.5	210.1	248.4	228.2	229.6	228.3	168.2	0.9522	0.564381	-0.070663	0.91459	0.102937	-0.128803	0.960501	0.59996	-0.0581404
ENSG00000022277	RTFDC1	NA	NA	TE-	370.9	247.4	293.1	281.9	282.2	258	247.2	232.8	227.7	342.9	1.10862	0.498184	0.14877	1.28783	0.197732	0.364946	1.16165	0.0217173	0.216176
ENSG00000128524	ATP6V1F	NA	NA	TE-	433.6	405	384	368.6	398.6	376.3	347.4	382.3	329.2	454.2	1.06917	0.208187	0.0964961	1.15459	0.0620945	0.207386	1.07989	0.209349	0.11089
ENSG00000119471	HSDL2	NA	NA	NA	397.6	610	404.6	424.6	530.6	435.2	426.8	597	558.6	1023.9	1.01568	0.931323	0.0224444	0.892442	0.551263	-0.16417	0.878665	0.366029	-0.186614
ENSG00000074319	TSG101	NA	NA	NA	43.3	29.9	54.8	69.2	55.1	41.6	88.7	41.8	52.4	57.1	0.771549	0.305166	-0.37417	0.699836	0.334581	-0.514911	0.907053	0.749827	-0.140741
ENSG00000130414	NDUFA10	NA	NA	NA	249.7	304.5	276	255.2	299.7	283.4	275.3	258.4	286.1	203.5	0.990338	0.901697	-0.0140077	1.01269	0.857807	0.0181869	1.02257	0.711251	0.0321946
ENSG00000147403	RPL10	NA	NA	NA	236.2	297.7	191.7	205.5	208.1	154.6	194.3	161.7	164.1	124.5	1.27702	0.229541	0.352776	1.39512	0.145076	0.480385	1.09248	0.483354	0.12761
ENSG00000154001	PPP2R5E	NA	NA	NA	132.3	22.9	21.9	20.2	22.4	17.5	17.5	13.5	18.9	10	2.94676	0.39859	1.55913	3.5491	0.36664	1.82745	1.20441	0.190289	0.268325
ENSG00000048828	FAM120A	NA	NA	NA	296.5	375.5	324	388.5	361.5	308.6	364	300.4	257.4	376.9	0.940865	0.56113	-0.0879399	1.08049	0.559769	0.111692	1.14841	0.310007	0.199632
ENSG00000112972	HMGCS1	NA	NA	NA	312.1	258.1	309.8	169.9	199.1	230.7	177.5	200.8	238	156.9	1.4674	0.0198545	0.553263	1.42788	0.0243004	0.513871	0.973065	0.834842	-0.0393918
ENSG00000126261	UBA2	NA	NA	NA	90	90	74.5	74.4	105.8	56.6	75.7	71.7	50.5	39.9	1.07475	0.729813	0.103997	1.286	0.125158	0.362894	1.19656	0.484674	0.258897
ENSG00000100577	GSTZ1	NA	NA	TE-	60.6	72.3	75.6	90.5	71.6	80.4	88.1	100.6	64.6	416.1	0.859794	0.188357	-0.217937	0.823135	0.293	-0.2808	0.957363	0.7817	-0.0628623
ENSG00000096080	MRPS18A	NA	NA	TE-	456.1	523.7	282.4	239.2	403.7	479.3	354.2	395.8	685.4	164.8	1.12475	0.667877	0.169611	0.879337	0.674712	-0.185512	0.781803	0.459702	-0.355123
ENSG00000204569	PPP1R10	NA	NA	NA	319	383.7	400.9	339.4	380.6	439.6	426.5	379.3	543.4	391.2	0.951707	0.652079	-0.0714099	0.817966	0.232543	-0.289887	0.859472	0.340942	-0.218477
ENSG00000178802	MPI	NA	NA	NA	145.4	116.2	165.4	229	145.2	109.1	140	133.8	72.7	269.6	0.883509	0.66188	-0.178683	1.23232	0.364974	0.301381	1.39481	0.345704	0.480064
ENSG00000184840	TMED9	NA	NA	NA	50.6	66.1	44.9	34.1	67	55	43.6	42.7	47.6	60.6	1.03523	0.882317	0.0499567	1.20687	0.279986	0.271271	1.1658	0.523115	0.221315
ENSG00000105926	MPP6	MS-	NA	NA	156.1	202.2	203.4	191.1	224.5	264.8	117.2	98.3	127.1	82.8	0.825544	0.214527	-0.276583	1.63952	0.0245302	0.713275	1.98599	0.0221401	0.989858
ENSG00000163818	LZTFL1	NA	NA	TE+	65.3	76.7	79.5	105.6	87	80.2	91.6	99	71.3	142.8	0.81195	0.140252	-0.300537	0.845743	0.244761	-0.241709	1.04162	0.762686	0.0588276
ENSG00000198646	NCOA6	NA	NA	NA	84.6	94.5	70.9	68.8	96.3	98.7	83.6	93	81.6	62.3	0.947688	0.718111	-0.0775165	0.968242	0.74594	-0.0465609	1.02169	0.868654	0.0309556
ENSG00000012963	UBR7	NA	NA	NA	873	622.5	717.6	787.7	690.5	528	553.9	638.3	431.7	1179.3	1.10313	0.547967	0.141603	1.36283	0.108801	0.446606	1.23542	0.261062	0.305003
ENSG00000169228	RAB24	NA	NA	NA	289.5	271.4	246.5	213.3	258.5	272.2	199.9	254.8	173.1	192.3	1.08522	0.391712	0.117981	1.28608	0.113984	0.362979	1.18509	0.270541	0.244998
ENSG00000116521	SCAMP3	NA	NA	TE-	61.8	72	66.9	65.6	74.8	58.9	62	54.8	79.5	58	1.00702	0.936783	0.0100989	1.02241	0.866149	0.0319804	1.01528	0.914639	0.0218815
ENSG00000182220	ATP6AP2	NA	NA	TE+	9.8	17.9	16	9.9	15.6	21.9	18.2	16.4	24.2	11	0.921941	0.787212	-0.117254	0.743197	0.212663	-0.428183	0.806122	0.422294	-0.310929
ENSG00000185442	FAM174B	NA	NA	NA	1410.1	1182.9	778.6	576.3	707.8	857.5	898.7	690.8	2709	224.5	1.57434	0.143451	0.654744	0.784367	0.682928	-0.3504	0.49822	0.378499	-1.00514
ENSG00000163714	U2SURP	NA	NA	TE+	171.8	226.3	177	163.3	188.1	185.1	185.6	148.2	199.1	111.7	1.07195	0.551189	0.100235	1.07919	0.575877	0.109948	1.00676	0.948528	0.00971334
ENSG00000002586	CD99	NA	NA	TE-	196.8	284.6	143.1	143.9	230.7	239.5	187.6	379.8	267.7	198.4	1.01694	0.949626	0.024228	0.747815	0.373116	-0.419247	0.735361	0.327771	-0.443475
ENSG00000135972	MRPS9	NA	NA	TE+	158.7	164.8	186.9	179.8	160.8	182	221.4	156.1	240.1	142.6	0.976655	0.728869	-0.0340788	0.826425	0.293857	-0.275044	0.846179	0.339244	-0.240966
ENSG00000158604	TMED4	NA	NA	NA	334	461.4	341.1	324.8	402.3	376.8	383.4	361.3	455.1	423.7	1.02953	0.832241	0.0419882	0.947241	0.697948	-0.0781963	0.92007	0.430973	-0.120184
ENSG00000174100	MRPL45	NA	NA	NA	109.7	138.7	121.6	117.6	126.7	151.5	143	128.3	149.7	109.3	0.934816	0.550511	-0.0972463	0.87886	0.187059	-0.186295	0.940143	0.527477	-0.0890486
ENSG00000122694	GLIPR2	NA	NA	TE-	112.9	128.2	130.4	133.2	148	158.5	132	119.3	132.6	161.2	0.844894	0.0732597	-0.243157	0.9677	0.5886	-0.0473683	1.14535	0.110333	0.195789
ENSG00000164715	LMTK2	NA	NA	NA	95.2	112.2	104.9	117.2	108.6	109.8	91.9	101.3	73.7	100.8	0.930572	0.257615	-0.10381	1.1701	0.200441	0.226633	1.2574	0.0936459	0.330443
ENSG00000115091	ACTR3	NA	NA	NA	117.5	126.1	118.1	125.3	128.6	116.5	130.8	123.1	121.3	112.1	0.976512	0.560924	-0.0342905	0.964019	0.325943	-0.0528662	0.987207	0.748324	-0.0185757
ENSG00000176386	CDC26	NA	NA	TE-	463.2	384.9	525.9	538.2	513.5	477.2	491	496.2	347.8	446.2	0.898685	0.337018	-0.154112	1.02921	0.847986	0.0415423	1.14524	0.315077	0.195654
ENSG00000106635	BCL7B	NA	NA	TE-	446.7	417.5	440.5	434.9	472.3	531.7	431.6	404.4	562.8	286.6	0.906734	0.249113	-0.141248	0.932728	0.588961	-0.100472	1.02867	0.827167	0.0407766
ENSG00000091009	RBM27	NA	RHR+	TE+	147	197.5	142.3	148.5	173.9	175.6	171.1	134.9	157.4	103.4	0.97751	0.862224	-0.0328166	1.0505	0.728	0.0710711	1.07467	0.449272	0.103888
ENSG00000122140	MRPS2	NA	NA	NA	164.1	204.4	179.7	178.7	177.6	189.7	198.3	185.3	222.1	172.5	1.00403	0.957191	0.00580138	0.905069	0.295665	-0.143901	0.901436	0.198244	-0.149702
ENSG00000140391	TSPAN3	NA	NA	TE-	1374.3	1220.1	716.9	598.6	850.5	801.3	1061.8	850.3	5247.7	154.2	1.47143	0.209517	0.557216	0.462485	0.465474	-1.11252	0.31431	0.371416	-1.66974
ENSG00000184076	UQCR10	NA	NA	NA	417.2	401.8	452.6	412.3	372.2	409.1	317.7	369.3	456.7	239.2	1.06535	0.26079	0.0913255	1.11183	0.408785	0.152936	1.04363	0.727969	0.0616108
ENSG00000185896	LAMP1	NA	NA	NA	661.8	978.6	769.5	875.9	935.4	873.4	897.7	692.1	1134.5	202.7	0.897642	0.429784	-0.155788	0.884594	0.546799	-0.176912	0.985464	0.927665	-0.0211247
ENSG00000167220	HDHD2	NA	NA	NA	964.2	645.3	760.9	1079.2	715.9	499	627	641.4	351.5	907.3	1.03326	0.903336	0.0472023	1.4633	0.132298	0.549226	1.4162	0.32682	0.502024
ENSG00000147955	SIGMAR1	NA	NA	NA	488.5	550.2	401.6	389.4	410.3	421.7	424.4	440.2	631.7	339.5	1.17922	0.229081	0.237834	0.962574	0.827399	-0.0550301	0.81628	0.301969	-0.292864
ENSG00000152147	GEMIN6	NA	NA	NA	286.5	401.4	269.6	279.7	291.8	289.8	258.8	385.8	242.1	487.7	1.11169	0.520056	0.152757	1.07985	0.720533	0.110826	0.971354	0.869419	-0.0419302
ENSG00000203724	C1orf53	NA	NA	NA	47.1	56.1	55.7	54.2	63.7	67.6	53.6	55.6	38.7	44.9	0.856604	0.153633	-0.2233	1.07437	0.587962	0.103497	1.25423	0.138427	0.326797
ENSG00000115816	CEBPZ	NA	NA	TE+	98.2	108.8	90.1	98.2	110.4	101.8	107.4	87.5	124.3	70.6	0.957152	0.538491	-0.06318	0.930764	0.581118	-0.103512	0.972431	0.814311	-0.0403321
ENSG00000114391	RPL24	NA	NA	NA	381.6	340.7	269.6	286.7	267.9	201.3	245.5	250.5	243.9	379.1	1.31221	0.13628	0.391999	1.34059	0.123588	0.422864	1.02162	0.856173	0.0308651
ENSG00000108528	SLC25A11	NA	NA	TE-	337.7	515.4	244.9	195.6	362.4	273.3	202.9	279.3	395.3	908.2	1.32082	0.403096	0.401437	1.25128	0.495605	0.323407	0.94735	0.845168	-0.0780299
ENSG00000163521	GLB1L	MS+	NA	NA	53.9	39.8	62.6	70.4	62	75.5	125.6	90.9	84	53.2	0.751804	0.105381	-0.411572	0.520133	0.0452215	-0.943047	0.691847	0.128824	-0.531475
ENSG00000088205	DDX18	NA	NA	TE+	320.5	421.8	313.5	270.4	364.3	307.8	337.8	274.1	431.4	188.9	1.12021	0.445341	0.163772	1.01198	0.945975	0.0171825	0.903383	0.569206	-0.14659
ENSG00000182768	NGRN	NA	NA	NA	107.4	138	130.3	135.7	123.4	154.8	146.5	120.8	141	96.7	0.907707	0.381393	-0.139701	0.920157	0.419806	-0.120048	1.01372	0.884285	0.0196527
ENSG00000182004	SNRPE	NA	NA	NA	642.2	523.9	885.9	719	700.9	1004.8	814.9	679	730.4	420	0.84629	0.440337	-0.240776	0.922537	0.653925	-0.116321	1.0901	0.579317	0.124455
ENSG00000137509	PRCP	NA	NA	NA	231.3	338.8	257.1	242.9	310.8	252.8	208.1	205	179.2	69.2	1.02567	0.868499	0.0365617	1.39659	0.128129	0.481908	1.36164	0.0608392	0.445346
ENSG00000116209	TMEM59	NA	NA	TE-	234.4	246.9	220.6	182.5	217.6	233.2	290.7	236.1	548.5	159.5	1.10832	0.267889	0.148376	0.652748	0.325288	-0.615402	0.588952	0.264291	-0.763778
ENSG00000101160	CTSZ	NA	NA	TE-	1020.5	1280.3	980.1	879.8	1060.7	896.4	775.8	876.5	921.7	936.7	1.15651	0.264296	0.209776	1.27463	0.11333	0.35008	1.10214	0.295748	0.140303
ENSG00000121481	RNF2	NA	NA	TE+	35.2	30.4	36.6	37.3	37.5	37	39	29.7	20.5	29	0.914132	0.229861	-0.129525	1.14574	0.510002	0.19628	1.25336	0.293759	0.325805
ENSG00000182827	ACBD3	NA	NA	TE+	11.7	16.3	17.4	19.7	19.8	17.8	25.6	10.4	24.4	13.3	0.792321	0.139124	-0.335843	0.751656	0.418293	-0.411856	0.948675	0.852569	-0.0760134
ENSG00000147862	NFIB	NA	NA	TE+	57.2	53.3	42.6	43.3	47.4	45	42.5	52.6	46.9	18.6	1.12822	0.313972	0.174054	1.07817	0.525304	0.108583	0.955634	0.559227	-0.0654702
ENSG00000117360	PRPF3	NA	NA	NA	173.7	234.2	225.9	210.3	221.2	215.1	225	234.8	249	223.1	0.980204	0.843775	-0.0288458	0.894187	0.317806	-0.161351	0.912246	0.0792266	-0.132505
ENSG00000254986	DPP3	MS-	NA	NA	112.2	104.1	136	142.3	113.4	83.3	93.1	86.4	65.5	68.3	1.03923	0.834442	0.0555192	1.43796	0.0488574	0.524023	1.38367	0.19993	0.468504
ENSG00000169976	SF3B5	NA	NA	TE-	532.6	509.9	670.6	564.4	614.8	734.5	619.5	715.9	548.5	672.4	0.895177	0.400683	-0.159755	0.909337	0.460631	-0.137113	1.01582	0.894001	0.0226423
ENSG00000171552	BCL2L1	NA	NA	TE-	492.8	561.3	645.3	543.4	481.2	650.2	631	605.3	579.6	469.5	1.01469	0.907441	0.0210366	0.935844	0.477508	-0.0956593	0.922297	0.444858	-0.116696
ENSG00000124789	NUP153	NA	NA	NA	72.5	99.6	67.8	69.3	89.5	84.3	85.6	94	102.9	94.4	0.986837	0.932101	-0.0191167	0.849204	0.29193	-0.235818	0.860531	0.172204	-0.216701
ENSG00000109133	TMEM33	NA	NA	TE+	239	273.9	227.4	174.2	217.3	224.7	194.1	155.3	285	140.7	1.2014	0.121864	0.264711	1.16693	0.462344	0.222717	0.971311	0.89425	-0.0419941
ENSG00000184162	NR2C2AP	NA	NA	NA	85.6	50.3	67.8	67.2	65.6	43.6	49.8	49.1	36.5	129.8	1.15476	0.516888	0.207595	1.50443	0.14207	0.589218	1.30281	0.211687	0.381623
ENSG00000167775	CD320	NA	NA	TE-	343.9	282.1	375.1	251.6	290.3	429.9	342	317.6	562.8	235	1.03015	0.882446	0.0428548	0.818963	0.449962	-0.28813	0.794993	0.434244	-0.330985
ENSG00000127445	PIN1	NA	NA	TE-	591.3	425	583.8	622.2	562.9	427.8	492	442.3	305.2	754.8	0.992064	0.959554	-0.0114949	1.29092	0.197529	0.368404	1.30125	0.195597	0.379899
ENSG00000106785	TRIM14	NA	NA	NA	44.1	56.1	55.3	58.9	45.2	56.1	55.6	56	40.8	44	0.970662	0.797048	-0.0429596	1.02034	0.878635	0.0290517	1.05118	0.710934	0.0720112
ENSG00000214078	CPNE1	NA	NA	TE-	1073.1	706.5	861.9	695.6	731.7	715.8	721.2	638.6	550.1	502.7	1.23256	0.257618	0.301658	1.38306	0.134386	0.46786	1.1221	0.253595	0.166202
ENSG00000106723	SPIN1	NA	NA	NA	222.8	227.7	227.4	232.9	221.2	308.1	253.2	188.3	273.9	95.2	0.889399	0.410532	-0.169097	0.947582	0.675967	-0.0776776	1.06542	0.698814	0.0914195
ENSG00000110321	EIF4G2	NA	NA	NA	247.4	273.3	292.1	291.2	248.2	263.5	292.3	240.6	252.7	242.1	1.01233	0.863929	0.0176801	1.03462	0.67884	0.0491055	1.02202	0.788564	0.0314254
ENSG00000244005	NFS1	NA	NA	NA	297.7	347.1	350.8	305.7	365.7	335.7	378.2	343.5	362.4	390.6	0.988581	0.882543	-0.0165688	0.918365	0.227475	-0.12286	0.928973	0.28458	-0.106291
ENSG00000169862	CTNND2	NA	NA	NA	141.6	216.8	131.1	164.7	192.7	183	187.3	206.3	213.1	63.1	0.905811	0.600142	-0.142719	0.806824	0.282178	-0.309674	0.89072	0.121665	-0.166956
ENSG00000154553	PDLIM3	NA	RHR+TC+	NA	111.1	108.3	110.5	186.3	144.7	102.9	208.1	149.9	136.2	44	0.760313	0.286483	-0.395334	0.667544	0.130697	-0.583066	0.877985	0.57159	-0.187732
ENSG00000119640	ACYP1	NA	NA	NA	193.3	156.6	128.2	152.3	125.4	81.8	135.9	213.9	96.9	547.3	1.3299	0.229609	0.411321	1.07029	0.806327	0.0980062	0.804791	0.516651	-0.313314
ENSG00000144455	SUMF1	NA	NA	NA	139.9	181.4	102.6	99.8	152.2	151	115.6	146.9	142	206.8	1.05186	0.820165	0.0729441	1.04796	0.812458	0.0675843	0.996292	0.981385	-0.00535986
ENSG00000104671	DCTN6	NA	NA	NA	132.8	112.9	106	99.1	121.7	109.5	97.4	129.2	92.3	129.6	1.06479	0.530213	0.0905684	1.10285	0.485232	0.141241	1.03575	0.792256	0.0506729
ENSG00000041353	RAB27B	NA	NA	NA	317.8	345.8	349.8	322.6	314.5	348.6	303.2	320.4	424.4	171.9	1.0281	0.556095	0.0399832	0.966985	0.793119	-0.048435	0.940553	0.643408	-0.0884182
ENSG00000127337	YEATS4	NA	NA	NA	353.7	397.3	372.7	340.7	372.2	452.5	368	470.5	355.3	350.9	0.964218	0.726306	-0.0525683	0.94128	0.595826	-0.0873042	0.97621	0.857361	-0.0347359
ENSG00000138802	SEC24B	NA	NA	NA	19.7	19.4	25.7	18.3	20.4	17.3	17.1	13.1	14	9.7	1.15714	0.289638	0.210567	1.46606	0.0577714	0.551947	1.26697	0.0651086	0.34138
ENSG00000097033	SH3GLB1	NA	NA	NA	38.8	42.1	39.3	49.4	45.8	40.5	53.5	57.1	38.5	28.8	0.885777	0.173553	-0.174984	0.80617	0.23031	-0.310843	0.910127	0.530222	-0.13586
ENSG00000169891	REPS2	NA	NA	NA	41.3	41.6	44.9	60.8	54.9	51.2	47	40	34.6	44.6	0.765728	0.029202	-0.385096	1.05099	0.630206	0.0717446	1.37253	0.0320894	0.456841
ENSG00000112335	SNX3	NA	NA	TE-	139.4	149.1	109.2	85.3	131.1	108.4	105.3	95.3	113.9	78.6	1.22445	0.245975	0.292129	1.26455	0.133211	0.338621	1.03275	0.827319	0.0464916
ENSG00000143575	HAX1	NA	NA	NA	171.5	274.5	189.1	195.5	191.6	206.9	232.9	195.3	198.6	217.6	1.06919	0.709924	0.0965208	1.01324	0.941086	0.0189786	0.947671	0.467267	-0.0775422
ENSG00000103381	CPPED1	NA	NA	NA	70.7	69.8	71.9	89.7	86.6	77.8	102.8	108	88.9	85.3	0.835891	0.0561604	-0.258613	0.708709	0.0350245	-0.496735	0.847848	0.099431	-0.238123
ENSG00000039123	SKIV2L2	NA	NA	NA	204.1	263.7	198.7	185	219.2	203.4	196.3	167.1	200.1	146.1	1.09694	0.459784	0.133483	1.18279	0.238542	0.242189	1.07826	0.364133	0.108706
ENSG00000155827	RNF20	NA	NA	TE+	70.3	55.8	79.8	71.5	78.3	73.9	67.7	50.8	56.9	35.6	0.920429	0.48892	-0.119621	1.17389	0.306849	0.231295	1.27537	0.0669414	0.350917
ENSG00000159348	CYB5R1	NA	NA	TE-	237.5	268.1	167.6	176.6	211.6	238.8	201.1	294.8	272.1	470.4	1.07368	0.685305	0.10257	0.876563	0.48398	-0.190071	0.816406	0.244818	-0.292641
ENSG00000074410	CA12	NA	NA	TE-	58.7	58.1	62.5	50.1	60.2	58.2	73.5	32.5	79.5	9.6	1.06409	0.37101	0.0896269	0.966577	0.901758	-0.0490437	0.908356	0.740738	-0.138671
ENSG00000182979	MTA1	NA	NA	TE-	379.2	439.3	462.3	408.9	427	444.4	455.9	430.2	565	338.6	1.00039	0.995475	0.000563311	0.882641	0.317203	-0.180102	0.882296	0.300475	-0.180665
ENSG00000080845	DLGAP4	NA	NA	TE-	175.8	179.3	151.8	163.8	166.6	143.8	165.3	170.4	150.8	142.3	1.06896	0.388622	0.0962055	1.04193	0.555149	0.0592614	0.974717	0.68212	-0.0369441
ENSG00000169905	TOR1AIP2	NA	NA	NA	86.5	93.9	116.2	113	95.5	95.6	113.6	83.2	113.9	60.2	0.975337	0.827771	-0.0360272	0.954619	0.746314	-0.0670036	0.978758	0.862539	-0.0309764
ENSG00000074071	MRPS34	NA	NA	TE-	304.9	383.7	322.1	301.1	327.6	332.2	400.4	256.2	434	313.1	1.05183	0.571579	0.0728966	0.926738	0.687647	-0.109767	0.881075	0.512561	-0.182664
ENSG00000125651	GTF2F1	NA	NA	TE-	88	83.3	102.8	102.1	108.5	91.1	98.2	79.7	87.1	60.6	0.908518	0.303093	-0.138412	1.03434	0.722794	0.04871	1.13849	0.173743	0.187122
ENSG00000033178	UBA6	NA	NA	NA	232.3	261.3	259.4	241.4	260.8	244.1	262.1	195.4	254	127.1	1.00898	0.852678	0.0128942	1.05833	0.593357	0.0817861	1.04891	0.642116	0.0688919
ENSG00000087269	NOP14	NA	NA	TE+	101	106.4	94.6	90	98.7	95.3	97.6	77.7	112.1	87	1.06338	0.236258	0.0886576	1.0508	0.681893	0.0714885	0.98817	0.921307	-0.0171691
ENSG00000125755	SYMPK	NA	NA	NA	20	51.3	20	19.7	43.2	80.9	64.8	50	40.8	14.7	0.63491	0.455061	-0.655377	0.586761	0.173338	-0.769155	0.924165	0.852236	-0.113778
ENSG00000174080	CTSF	NA	NA	NA	197.4	298.2	235	247.5	284.9	280.4	342.2	299.6	339.5	87.8	0.898868	0.458887	-0.153819	0.744523	0.0870229	-0.425613	0.828289	0.0374486	-0.271794
ENSG00000168175	MAPK1IP1L	NA	NA	NA	1361.4	1114.4	1264.7	2063.3	1319.7	913	1472.1	2089.7	685.6	6252.1	0.870694	0.640616	-0.199763	0.880656	0.719784	-0.183349	1.01144	0.97703	0.016414
ENSG00000005469	CROT	NA	RHR+	TE+	18.3	17.4	22.8	13.8	17.6	27.2	50.5	58.3	114.9	25.6	0.998294	0.994385	-0.00246404	0.261511	0.112223	-1.93506	0.261958	0.108236	-1.93259
ENSG00000175581	MRPL48	NA	NA	NA	99.8	130.5	116.4	117.1	120.3	153.3	153	170.9	147.7	255.2	0.887382	0.374909	-0.172373	0.735157	0.0231992	-0.443876	0.828456	0.132035	-0.271502
ENSG00000087088	BAX	NA	NA	TE-	207.5	169.8	86.3	101.6	104.4	62.2	69.1	73.8	177.7	61.4	1.72856	0.202853	0.789571	1.44604	0.397691	0.532106	0.836556	0.681478	-0.257465
ENSG00000085719	CPNE3	NA	NA	TE+	282.2	215.3	225.4	232.4	211.8	243.7	358.8	261.4	253.5	473.3	1.05088	0.647073	0.0715972	0.827401	0.28743	-0.273342	0.787341	0.203112	-0.344939
ENSG00000111261	MANSC1	NA	NA	TE-	366.6	318.1	387.3	304.4	333.1	429.3	300.4	234.4	296.5	114.3	1.00487	0.970298	0.00701518	1.28955	0.053729	0.366864	1.28329	0.163468	0.359849
ENSG00000115365	LANCL1	NA	NA	TE+	252.6	217.2	228.5	299.4	231.7	213.9	247.5	250.8	136.9	420.9	0.937315	0.622745	-0.0933935	1.09934	0.636037	0.136636	1.17286	0.472203	0.23003
ENSG00000173465	SSSCA1	NA	NA	TE-	386.7	380.2	451	482	389.9	297.6	337.3	367	157.4	504.6	1.04139	0.80025	0.0585038	1.41337	0.204274	0.499138	1.3572	0.293473	0.440634
ENSG00000184508	HDDC3	NA	NA	TE-	159.6	121.1	92	88.7	123.6	92.1	83.5	132.6	81.4	109.2	1.22438	0.38274	0.292046	1.25277	0.386699	0.325125	1.02319	0.915115	0.0330787
ENSG00000137154	RPS6	NA	NA	NA	1214.3	1204.2	906.3	857.4	1065.9	735.9	846.8	830.2	781.7	680.5	1.2503	0.18738	0.322275	1.35226	0.09876	0.435372	1.08155	0.5621	0.113097
ENSG00000167526	RPL13	NA	NA	NA	303.7	243.1	241.1	273.7	242.7	204	241.1	208.8	168	218	1.0937	0.478075	0.129214	1.27513	0.12704	0.350639	1.16588	0.307346	0.221425
ENSG00000101972	STAG2	NA	NA	NA	360.5	528.2	547.4	475.4	516.3	484.5	522.8	434.8	520.5	375.8	0.972836	0.844529	-0.039732	0.971585	0.846143	-0.0415877	0.998715	0.985346	-0.00185568
ENSG00000138138	ATAD1	NA	NA	TE+	437.6	505.1	433.8	441.7	464.1	436.1	446.7	400.5	428.6	294	1.02578	0.677541	0.0367274	1.07893	0.293532	0.109602	1.05181	0.250709	0.072875
ENSG00000204219	TCEA3	NA	NA	NA	132.4	124.9	152.2	144.1	154	144.2	132.7	130.2	131.6	110.3	0.925842	0.312355	-0.111162	1.03802	0.602209	0.0538382	1.12117	0.0347798	0.165
ENSG00000170348	TMED10	NA	NA	NA	158	187.8	178.1	177.4	188.3	195.4	188.6	195.4	198.9	218.1	0.933702	0.30539	-0.0989665	0.898782	0.143585	-0.153957	0.962601	0.310665	-0.0549905
ENSG00000100462	PRMT5	NA	NA	NA	536.8	465.5	511.8	557.4	480.5	443.9	585.5	588.4	443.9	1047.2	1.0218	0.800784	0.0311098	0.935901	0.558307	-0.0955728	0.915935	0.484576	-0.126683
ENSG00000119314	PTBP3	NA	NA	NA	80.4	99.3	51	49.6	87.3	55	51.3	71.2	79.1	46.7	1.20219	0.520507	0.265663	1.14435	0.590956	0.194522	0.951885	0.834374	-0.0711409
ENSG00000184752	NDUFA12	NA	NA	TE-	55.9	79.8	67.2	52.9	66	70.1	64.5	41.3	100.6	22.8	1.07354	0.62206	0.102383	0.983043	0.954408	-0.0246741	0.915698	0.773843	-0.127057
ENSG00000164163	ABCE1	MS-	NA	TE+	357	307.2	352.9	362.6	345.6	258.5	266.1	239.8	259.8	244.6	1.05214	0.673101	0.0733214	1.32833	0.0191755	0.40961	1.2625	0.167203	0.336289
ENSG00000163939	PBRM1	NA	NA	TE+	313.3	345.4	353.7	348.2	339.3	380.5	437.6	265.8	450.2	202	0.94794	0.350812	-0.0771322	0.877601	0.513873	-0.188364	0.925798	0.681612	-0.111231
ENSG00000164305	CASP3	NA	NA	NA	221.8	244.9	144.6	121.3	162.5	143.7	136.7	260.4	159.2	212.3	1.42994	0.170503	0.515956	1.09887	0.726331	0.136017	0.76847	0.378103	-0.379939
ENSG00000113522	RAD50	NA	RHR+	TE+	336.9	418.3	306.5	292.4	377.2	277.2	298.8	263.6	304.6	191.6	1.12136	0.448686	0.165245	1.22457	0.181973	0.292272	1.09204	0.493584	0.127028
ENSG00000086504	MRPL28	NA	NA	NA	443.7	444.3	387.8	303.5	450	561.2	447.6	548	620.9	369.8	0.970412	0.880114	-0.0433314	0.789236	0.140399	-0.341471	0.8133	0.334194	-0.29814
ENSG00000165105	RASEF	MS-	NA	TE+	65.5	65.1	53.8	61.4	61.1	63.4	52.3	42.3	49.8	51.2	0.991931	0.909079	-0.0116881	1.27701	0.0553548	0.352768	1.2874	0.0378433	0.364456
ENSG00000160208	RRP1B	NA	NA	NA	400.1	439.4	383.5	396.9	436.3	450.3	407	386.1	423.7	514.8	0.952863	0.430659	-0.0696589	1.0051	0.92274	0.00733235	1.05482	0.322183	0.0769912
ENSG00000174840	PDE12	NA	NA	TE+	182.9	189.2	185.2	188.5	195	188.9	218.1	152.6	238.2	143.6	0.97362	0.147337	-0.0385695	0.915257	0.574463	-0.127751	0.940056	0.684548	-0.0891816
ENSG00000127838	PNKD	MS+	TC+	TE-	81.4	98.9	93.8	50.2	113.9	156.6	124.2	162.2	158.2	758.2	0.854693	0.666999	-0.226522	0.616509	0.0277114	-0.697806	0.721323	0.31385	-0.471284
ENSG00000109736	MFSD10	NA	NA	TE-	142.6	229.8	133	144	203.4	180.3	164.2	99.1	182.1	30.5	0.957741	0.846177	-0.0622923	1.13471	0.642686	0.182324	1.18478	0.426408	0.244616
ENSG00000100209	HSCB	NA	NA	NA	192.4	348.5	247.7	258.2	244.1	304.3	299.6	329.8	220.7	281.6	0.977684	0.911645	-0.0325597	0.927656	0.735122	-0.108339	0.94883	0.722064	-0.0757792
ENSG00000172725	CORO1B	MS-	NA	TE-	601	614.6	572.5	545.1	540.9	463.7	402	343.1	448.6	228.9	1.15384	0.0771424	0.206438	1.49795	0.0131036	0.582987	1.29823	0.0435517	0.376549
ENSG00000170312	CDK1	NA	NA	NA	194.2	148.7	124.6	97.3	122.4	68.7	135.9	94.4	108.4	46.6	1.62101	0.0850336	0.696895	1.38028	0.161083	0.464958	0.851491	0.445777	-0.231937
ENSG00000104915	STX10	NA	NA	TE-	120.8	137.2	104.7	122.9	120.7	114.9	92.4	106.5	139.6	79.9	1.01172	0.89691	0.0168036	1.07149	0.660383	0.0996209	1.05908	0.68249	0.0828173
ENSG00000205133	TRIQK	NA	NA	NA	513.4	604.5	418.5	535.7	625.4	737.8	838.3	598.1	977.9	389.7	0.8091	0.203122	-0.30561	0.636375	0.101422	-0.652051	0.786522	0.263259	-0.346441
ENSG00000104738	MCM4	NA	NA	TE+	122.4	115.3	110.1	112.7	103.9	94.9	100.8	89.6	74.7	86.4	1.11653	0.133799	0.159026	1.31196	0.0493836	0.391721	1.17503	0.175486	0.232695
ENSG00000063245	EPN1	NA	NA	TE-	325.1	382.8	369.9	397.7	383.7	413.9	445.6	515.9	298	787.2	0.901698	0.140668	-0.149283	0.855736	0.447997	-0.224762	0.949027	0.771599	-0.0754784
ENSG00000121064	SCPEP1	NA	NA	NA	143.7	263.4	206.5	240.9	254.1	259.3	296.3	332	459.8	455.4	0.813469	0.306791	-0.29784	0.563919	0.0663308	-0.826441	0.693227	0.152665	-0.528601
ENSG00000136819	C9orf78	NA	NA	NA	52.7	47	48	41.3	51.6	38.1	43	41.8	48.9	37	1.12748	0.306511	0.173103	1.10471	0.175627	0.14367	0.979806	0.857914	-0.0294327
ENSG00000162231	NXF1	NA	RLR-	TE-	92.2	125.4	94.1	100.6	116.7	98.4	97.6	87	100.5	71.8	0.98733	0.919824	-0.0183961	1.0933	0.505982	0.12869	1.10733	0.230339	0.147086
ENSG00000102804	TSC22D1	NA	NA	TE-	233.7	309.1	236.5	323.5	348	323.2	278.6	462.8	253.9	426.4	0.783452	0.0884586	-0.352083	0.78298	0.39334	-0.352953	0.999397	0.997863	-0.000869967
ENSG00000135506	OS9	NA	NA	TE-	12.9	14.4	22	13.9	17.4	19.4	14.7	7.9	24.6	9.8	0.972387	0.89423	-0.0403981	1.04449	0.908061	0.0628008	1.07415	0.837128	0.103199
ENSG00000100994	PYGB	NA	NA	NA	106.8	144.8	135.7	150.2	141.1	144.1	180.5	150.6	157.6	288	0.889527	0.294766	-0.16889	0.792511	0.0849689	-0.335498	0.890935	0.180631	-0.166608
ENSG00000168938	PPIC	NA	NA	NA	1079.3	2300.9	1390.1	1294.5	1475	1483.1	1169.6	2757.7	1232.8	3324.5	1.12174	0.68592	0.165735	0.924459	0.849037	-0.113319	0.824131	0.619913	-0.279054
ENSG00000169609	C15orf40	NA	NA	NA	203.4	138.7	210.3	230.1	167.6	160.8	198.3	145.1	133	103.4	0.989078	0.951973	-0.015844	1.15953	0.451812	0.21354	1.17233	0.410984	0.229384
ENSG00000242028	HYPK	MS-	NA	TE+	227.3	225.1	159.5	167.4	162.6	103.4	90.3	152.7	72.6	217.5	1.41186	0.121492	0.497597	1.93885	0.040393	0.955199	1.37326	0.286671	0.457602
ENSG00000160679	CHTOP	NA	NA	NA	19.8	15.1	10.6	7	12.8	15.2	9.4	17.4	12.7	9.2	1.3	0.386693	0.378512	1.1519	0.601534	0.204014	0.886076	0.678736	-0.174498
ENSG00000117480	FAAH	NA	NA	NA	72.9	76.6	71.7	76.4	68	66	73.7	50.6	89.8	65.9	1.05133	0.38497	0.0722167	1.03316	0.85509	0.0470666	0.982718	0.925221	-0.0251501
ENSG00000170502	NUDT9	NA	NA	NA	189.2	213.4	176	220.7	211.2	214.5	234.2	224.5	196	367.9	0.895111	0.168747	-0.159861	0.883764	0.184991	-0.178268	0.987322	0.834344	-0.0184068
ENSG00000125266	EFNB2	NA	RHR+	TE+	125.1	138.9	104.9	114.7	110.3	115.4	238.9	170.4	362.4	99.9	1.08373	0.438118	0.115999	0.478036	0.135466	-1.06481	0.441104	0.124639	-1.18081
ENSG00000157870	FAM213B	NA	NA	TE-	144	162.3	127.3	141.7	141.3	159.2	177	169.7	146.4	287.2	0.980552	0.821289	-0.0283343	0.879335	0.221434	-0.185515	0.896776	0.208485	-0.157181
ENSG00000106443	PHF14	NA	NA	TE+	75.3	80.7	69.3	109.2	93.5	84.4	95.1	124.9	82.2	95.2	0.784744	0.0872692	-0.349706	0.745533	0.17342	-0.423656	0.950033	0.751348	-0.0739503
ENSG00000113595	TRIM23	NA	NA	NA	475.1	554.1	512.5	607.3	716.5	516.3	731.1	704.9	673.6	307.3	0.837835	0.221496	-0.255262	0.730802	0.00352706	-0.452447	0.872251	0.257155	-0.197185
ENSG00000185950	IRS2	NA	TC+	TE-	81.6	93.1	67.2	84.2	83.3	66.4	109.2	112.5	79.4	69.4	1.0342	0.793031	0.0485189	0.803388	0.208843	-0.315832	0.776818	0.155888	-0.364351
ENSG00000171262	FAM98B	NA	NA	TE+	141.8	175.4	169.8	178.2	192.6	184.7	175.9	276.6	134.4	208.6	0.876688	0.147014	-0.189865	0.829784	0.516191	-0.269193	0.946499	0.82775	-0.0793278
ENSG00000149218	ENDOD1	MS-	RLR-TC-	TE-	127.4	168.6	112.3	115.3	124.9	136.6	62	60.8	58.8	99.9	1.0836	0.606009	0.115831	2.24835	0.0457752	1.16887	2.07489	0.00773901	1.05303
ENSG00000140983	RHOT2	NA	NA	TE-	155.9	175.7	138.9	137	150	132.2	137	146.5	137.4	162.3	1.12238	0.247641	0.166556	1.11784	0.25653	0.160717	0.995961	0.932087	-0.00583879
ENSG00000121022	COPS5	NA	NA	NA	270.5	256.2	320.8	399.5	280.6	278.7	335.6	394.8	178.1	646.4	0.883917	0.467335	-0.178017	0.932856	0.78792	-0.100273	1.05537	0.838256	0.0777434
ENSG00000182117	NOP10	NA	NA	TE-	48.9	54.5	78.6	61	67.5	95.7	88.8	68.8	59.6	43.5	0.811775	0.373601	-0.300848	0.837937	0.402642	-0.255086	1.03223	0.873378	0.0457622
ENSG00000095380	NANS	NA	NA	NA	58.1	130	72.4	76.2	99.4	95.5	101.3	114	69.6	53.7	0.988616	0.857366	-0.0165182	1.2015	0.341406	0.264838	1.21534	0.315365	0.281356
ENSG00000136891	TEX10	NA	NA	TE+	18.5	23.9	21.3	22.7	21.4	24	24.1	23.1	25.1	17.8	0.935389	0.461304	-0.0963614	0.881051	0.199518	-0.182702	0.941909	0.217883	-0.0863408
ENSG00000198130	HIBCH	NA	NA	TE+	27.3	34.3	14.1	9.9	13.7	14.8	3.6	8.4	16.3	10.3	1.97135	0.164258	0.979187	2.67491	0.0992759	1.41949	1.35689	0.468558	0.440304
ENSG00000141380	SS18	NA	NA	NA	220.2	191.6	299.9	270.4	279.1	297.2	234.4	273.7	276.7	155.6	0.840557	0.297571	-0.250582	0.906855	0.543329	-0.141056	1.07887	0.276099	0.109526
ENSG00000134250	NOTCH2	NA	NA	NA	195	166.2	196.4	185.7	172.4	184.6	164.5	126.1	176.4	98.8	1.02746	0.677744	0.0390757	1.194	0.182083	0.255808	1.1621	0.233707	0.216732
ENSG00000188976	NOC2L	NA	NA	NA	88.1	212.2	113.1	112.6	117.2	112.1	130	131.9	173.3	62.1	1.20913	0.593743	0.273964	0.949908	0.870726	-0.0741402	0.785616	0.156993	-0.348104
ENSG00000080371	RAB21	NA	NA	NA	181.2	253.3	177.8	171.4	131	108.9	115.4	89.7	161.9	60.4	1.48869	0.0999575	0.574048	1.66839	0.0667563	0.738459	1.12071	0.625776	0.164411
ENSG00000106803	SEC61B	NA	NA	NA	769.4	900	766	658.3	773	755.2	678	615.7	1171.8	1086.3	1.11383	0.220318	0.155535	0.987792	0.960406	-0.0177215	0.886838	0.652493	-0.173257
ENSG00000117593	DARS2	NA	NA	NA	138.1	179.1	157.2	164.2	177.5	197	221.9	148.4	145	246.9	0.880639	0.234417	-0.183378	0.920629	0.658464	-0.119309	1.04541	0.793173	0.0640695
ENSG00000033867	SLC4A7	NA	NA	TE+	35.4	40	29.1	33.5	35.5	47.5	45.8	40.4	66.6	20	0.896996	0.503291	-0.156827	0.683901	0.171106	-0.548142	0.762435	0.273228	-0.391315
ENSG00000104164	BLOC1S6	NA	NA	NA	36.5	37.4	31.9	41.3	37.8	51.3	45.1	43.2	47.8	53.7	0.81135	0.169106	-0.301604	0.77737	0.0108921	-0.363327	0.958119	0.692208	-0.0617232
ENSG00000142892	PIGK	NA	NA	TE+	67	106.4	55.8	55.6	75	64.3	64.8	60.3	77.3	39.5	1.17599	0.542973	0.233873	1.13241	0.627127	0.179398	0.962945	0.757996	-0.0544752
ENSG00000034510	TMSB10	MS-	RLR-	TE-	986.2	742.4	843.7	1411.2	791.5	482.7	320.3	354.1	120.3	887.5	0.957883	0.904593	-0.0620781	3.23682	0.00432059	1.69458	3.37914	0.139505	1.75665
ENSG00000121749	TBC1D15	NA	NA	TE+	63.7	72.7	81.9	79	86.2	63.5	74	70.8	45.1	90.8	0.954526	0.705791	-0.0671442	1.14955	0.432008	0.201072	1.20432	0.32294	0.268216
ENSG00000107789	MINPP1	NA	NA	NA	279.8	465.1	214.1	187.9	307.3	239.2	195	414.6	303.4	346	1.30583	0.436225	0.384965	1.05038	0.883825	0.070916	0.804381	0.468472	-0.314049
ENSG00000180370	PAK2	NA	NA	TE+	323.4	290.6	291.7	425	308	241.9	320.3	251.1	208.7	348.5	0.929018	0.711051	-0.106221	1.161	0.326798	0.215374	1.24971	0.369821	0.321595
ENSG00000108559	NUP88	NA	NA	NA	99.2	128.8	108.2	99.8	122.7	105.8	111.4	104.7	93.2	119.8	1.02406	0.825142	0.034305	1.08697	0.440628	0.120313	1.06143	0.508129	0.0860079
ENSG00000181090	EHMT1	NA	NA	TE-	206.7	268.6	182	147.1	264.7	217.8	162.9	268.2	225.6	128.2	1.044	0.8405	0.0621164	1.00091	0.996255	0.00131753	0.958733	0.853572	-0.0607989
ENSG00000137575	SDCBP	NA	TC+	TE-	522.8	488.9	486.7	560.6	443.2	464	550.6	626.7	973.6	517.4	1.02085	0.809673	0.0297674	0.696639	0.236049	-0.521518	0.682412	0.217148	-0.551285
ENSG00000106089	STX1A	NA	NA	TE-	25.2	33.5	25.4	31.5	32.4	46.5	45.6	30.6	35.4	27	0.761775	0.209461	-0.392562	0.753584	0.166838	-0.408159	0.989247	0.954389	-0.0155969
ENSG00000205937	RNPS1	NA	NA	TE-	81.6	66.1	67.2	68.8	89.4	67.3	69.3	31.4	87.2	13.9	0.952993	0.707866	-0.069462	1.14369	0.645579	0.1937	1.20011	0.539422	0.263162
ENSG00000203485	INF2	NA	NA	NA	25.6	26.2	32.3	28.1	36.9	40	29.5	31.8	32.4	3.7	0.800952	0.184647	-0.320212	0.897545	0.271516	-0.155943	1.1206	0.402641	0.164268
ENSG00000120963	ZNF706	NA	NA	TE-	822.3	533.9	706	779.9	605.7	498.8	567.9	518.9	380	652.5	1.09435	0.639593	0.130079	1.40592	0.130706	0.491512	1.2847	0.242527	0.361433
ENSG00000054654	SYNE2	NA	NA	NA	102.2	83.4	124.7	102.6	93.4	96.3	89.6	101.5	53	111.9	1.06158	0.668527	0.0862139	1.2712	0.30918	0.346191	1.19746	0.385926	0.259978
ENSG00000088992	TESC	NA	NA	NA	193.7	222.8	171	150.5	192.3	211.4	178.6	290.1	282.8	151.1	1.06009	0.660896	0.0841821	0.78177	0.265932	-0.355184	0.737458	0.202669	-0.439366
ENSG00000126883	NUP214	NA	NA	NA	133.1	151.5	108.6	124.6	148.3	138.9	136.7	146.5	126.9	154.9	0.954832	0.690982	-0.0666805	0.958791	0.709488	-0.0607124	1.00415	0.95248	0.00596809
ENSG00000161542	PRPSAP1	NA	NA	NA	32.4	21.7	32.3	30.7	25.6	16.9	33.6	26.6	23.8	34.5	1.18033	0.459243	0.239188	1.02857	0.870493	0.040642	0.871429	0.512797	-0.198546
ENSG00000171497	PPID	NA	NA	TE+	362.9	295.7	338.6	377.6	303.8	270.5	279.2	326.6	210	686.1	1.04759	0.709761	0.0670729	1.22236	0.214245	0.289667	1.16683	0.383268	0.222595
ENSG00000140403	DNAJA4	NA	NA	NA	769.5	439.4	746.7	837.9	556.6	461.5	569.9	468.5	370.9	77	1.05366	0.841145	0.0754146	1.38764	0.227121	0.472633	1.31697	0.3257	0.397218
ENSG00000108639	SYNGR2	NA	NA	TE-	347	424.1	401.7	368.4	375.2	348	276	366.1	373	343.7	1.07439	0.361053	0.103513	1.15535	0.252301	0.208335	1.07536	0.503804	0.104822
ENSG00000014216	CAPN1	NA	NA	TE-	260.2	254.6	257.6	278.5	255.9	261.5	285.6	257.4	234.4	242.3	0.970474	0.36843	-0.043239	0.993568	0.920907	-0.00930894	1.0238	0.731827	0.0339301
ENSG00000116353	MECR	NA	NA	NA	231.5	307.2	288.7	290	296.6	409.9	362.2	374.4	307.6	1001.2	0.830306	0.29427	-0.268285	0.792377	0.078707	-0.335741	0.954319	0.741532	-0.0674564
ENSG00000134046	MBD2	NA	NA	TE-	90.2	82.5	114.6	91.8	102.4	119.1	115.3	89.1	118	96.2	0.917012	0.528238	-0.124987	0.891129	0.430794	-0.166294	0.971774	0.815682	-0.041307
ENSG00000166164	BRD7	NA	NA	NA	58.7	66.2	69.5	66.5	71.9	93.3	83.2	84	107.2	47.6	0.839016	0.265062	-0.25323	0.708455	0.061335	-0.497252	0.844388	0.278338	-0.244022
ENSG00000134900	TPP2	NA	NA	NA	224.2	228.2	251.5	251.7	253.7	250	277.3	220.5	239.6	98.5	0.931824	0.179451	-0.10187	0.95457	0.593416	-0.0670769	1.02441	0.753821	0.0347934
ENSG00000118939	UCHL3	NA	NA	TE-	119.3	90	99.1	136.3	98.3	72.6	94.4	96.2	62.9	122.6	1.00391	0.985673	0.00562455	1.21657	0.260078	0.282817	1.21183	0.460964	0.277192
ENSG00000117394	SLC2A1	NA	NA	TE-	160.4	203.4	159.2	117.8	151.9	159.2	165.5	119.7	258.7	86.6	1.2194	0.181386	0.28617	0.961574	0.884555	-0.0565305	0.788564	0.451863	-0.3427
ENSG00000143314	MRPL24	NA	NA	NA	228.4	301.1	252.5	229.5	289.8	305	308.7	314.4	386.5	237.1	0.948684	0.677182	-0.0760009	0.774564	0.0841679	-0.368543	0.816462	0.14423	-0.292542
ENSG00000104872	PIH1D1	NA	NA	TE-	525.8	477	506.5	552.4	485	417.8	493.2	437.1	376	379.5	1.03718	0.697403	0.0526621	1.1554	0.173205	0.208393	1.11399	0.390932	0.155731
ENSG00000134108	ARL8B	NA	NA	NA	371.2	371.3	326.7	391.3	348.6	382.8	468.4	385.9	631.3	472	0.952347	0.418804	-0.0704407	0.719709	0.189992	-0.474514	0.755722	0.232886	-0.404073
ENSG00000067829	IDH3G	NA	NA	TE-	177.5	237.2	184.7	178.6	196.7	185.1	189.5	192.1	201	166	1.06959	0.566138	0.0970621	1.02884	0.795774	0.0410134	0.961895	0.317021	-0.0560487
ENSG00000165215	CLDN3	NA	NA	TE-	139.9	188.2	172.7	167.4	191.3	169	148	194.3	160.7	114.4	0.949024	0.617424	-0.0754834	0.995626	0.972283	-0.00632384	1.04911	0.637273	0.0691596
ENSG00000196943	NOP9	NA	NA	NA	11.2	14.3	10.1	11.9	7.7	12.9	10.5	13.8	17.8	12.6	1.09538	0.638809	0.131438	0.845606	0.437995	-0.241943	0.771971	0.297448	-0.373381
ENSG00000025796	SEC63	NA	NA	TE+	141.5	167.9	146.2	127	136.1	129.6	114.1	105.2	170.4	81.1	1.16017	0.111591	0.21434	1.1691	0.400652	0.225404	1.0077	0.965546	0.0110637
ENSG00000170876	TMEM43	NA	NA	NA	153.5	172.6	140.8	141.1	147.5	168.9	154	155.6	257.5	212.3	1.02055	0.814417	0.0293418	0.823312	0.434679	-0.28049	0.806736	0.398791	-0.309831
ENSG00000111348	ARHGDIB	MS-	RLR-	TE-	237.5	151.6	156	241.7	135.3	120.1	86.3	83.4	27.5	10.9	1.09656	0.753976	0.132985	2.7642	0.0322938	1.46686	2.52079	0.103201	1.33388
ENSG00000140400	MAN2C1	NA	NA	NA	53.5	58.8	50.7	53.4	48.3	52.3	53.3	70.6	42.9	153.3	1.05844	0.358645	0.0819416	0.977218	0.892404	-0.0332473	0.923261	0.65252	-0.115189
ENSG00000164190	NIPBL	NA	NA	TE+	110.9	136.4	125.8	131.5	130.6	128.7	137.5	131.8	120.3	110.1	0.954708	0.509246	-0.0668681	0.957649	0.576613	-0.0624313	1.00308	0.944578	0.00443679
ENSG00000151239	TWF1	NA	NA	NA	13.7	18.8	18.9	13.1	15.9	14.8	12.5	15.2	13.6	8.4	1.17352	0.278829	0.230837	1.24455	0.179017	0.315627	1.06053	0.501956	0.0847891
ENSG00000149100	EIF3M	NA	NA	NA	142.2	191.9	159.1	147.3	157.8	138.1	123.4	125.8	113	148.1	1.11282	0.376102	0.154215	1.36168	0.0870036	0.445386	1.22363	0.0218535	0.291171
ENSG00000107566	ERLIN1	NA	NA	NA	252.8	345.4	200.4	216.5	287	269.8	238.4	169.2	429.8	102.7	1.03272	0.870342	0.0464449	0.953666	0.893095	-0.0684438	0.923454	0.813278	-0.114889
ENSG00000101199	ARFGAP1	MS-	NA	NA	379.9	335.2	360.4	393.6	312.7	232.1	243.1	255.4	178.9	321.3	1.1461	0.433005	0.196733	1.58769	0.0150335	0.666928	1.3853	0.19576	0.470195
ENSG00000075856	SART3	NA	NA	NA	590.1	744.2	465.5	472.7	679	399.5	401.3	609	373.7	556.8	1.16026	0.51516	0.214452	1.30043	0.275097	0.378993	1.12081	0.644868	0.164541
ENSG00000184012	TMPRSS2	NA	NA	NA	807.8	792.6	649.3	689.8	799.5	754.7	583.8	877.8	608.3	850.1	1.00254	0.9764	0.00365995	1.08686	0.613335	0.120172	1.08411	0.608692	0.116512
ENSG00000167685	ZNF444	NA	NA	TE-	148.9	177.6	125.2	125.9	169.1	130.1	138.8	158.7	128.2	167.7	1.06257	0.687312	0.0875627	1.06108	0.653687	0.0855278	0.998591	0.990947	-0.00203483
ENSG00000125505	MBOAT7	NA	NA	NA	236.6	292	197.6	224	271.1	266.6	256.3	208.7	348	162	0.953394	0.729209	-0.068856	0.893235	0.592396	-0.162888	0.9369	0.725246	-0.0940325
ENSG00000136738	STAM	NA	NA	NA	355.8	501.5	446.3	507.8	391	368.4	428	429.3	385.7	458.1	1.02872	0.851022	0.040857	1.04875	0.689039	0.068675	1.01947	0.87299	0.0278179
ENSG00000100811	YY1	NA	NA	NA	241	278.6	206.7	208.7	282.3	213.4	198.9	231.5	239.7	144.6	1.03109	0.828707	0.0441707	1.08387	0.491156	0.116189	1.05119	0.698805	0.0720185
ENSG00000196072	BLOC1S2	NA	NA	NA	103.4	121.8	109.2	118.1	133.1	116.8	109.8	114.9	114.5	141.3	0.908696	0.211717	-0.138131	0.985849	0.800752	-0.0205613	1.08491	0.201073	0.11757
ENSG00000158769	F11R	NA	NA	NA	287.4	303.4	238.8	229.2	233.4	256.6	266.8	203.2	382.3	204.5	1.1535	0.189686	0.206023	0.973366	0.90233	-0.0389454	0.843834	0.487559	-0.244968
ENSG00000099940	SNAP29	NA	NA	NA	219.4	210	139.3	150.4	189.4	145	107.3	171.5	134.5	194.4	1.17306	0.401954	0.230278	1.376	0.180481	0.460478	1.173	0.367872	0.2302
ENSG00000173726	TOMM20	NA	NA	NA	689.2	734.9	837.4	793.2	779	1204.4	1185.8	899.9	903.9	916.8	0.814485	0.343919	-0.296039	0.756456	0.108003	-0.402672	0.928753	0.698042	-0.106633
ENSG00000006282	SPATA20	NA	NA	TE-	114.2	179.3	144.7	156.1	160	152.5	158.7	132.8	143.4	68.1	0.935126	0.644765	-0.0967675	1.00759	0.960549	0.0109058	1.07749	0.270673	0.107673
ENSG00000125484	GTF3C4	NA	NA	TE+	136.1	198.5	154.4	146.1	168.8	156.3	155	120.5	189	46.8	1.03778	0.786044	0.0534949	1.05274	0.778163	0.0741559	1.01442	0.922836	0.0206609
ENSG00000119414	PPP6C	NA	NA	NA	18.6	9.3	25	21.1	12.9	12.5	19.6	14.4	9.6	9.3	1.13763	0.71436	0.186037	1.2133	0.601611	0.27894	1.06651	0.821967	0.0929026
ENSG00000162735	PEX19	NA	NA	NA	210.4	174.6	174.4	193.5	184.8	158.8	147.9	227.5	124.6	550.9	1.04152	0.664327	0.0586895	1.1188	0.600934	0.161952	1.0742	0.736824	0.103263
ENSG00000176393	RNPEP	NA	NA	NA	180.5	210	197.2	220	210.5	163.5	204	246	166.6	385.3	0.989394	0.921015	-0.015383	0.95313	0.72446	-0.069255	0.963347	0.80761	-0.053872
ENSG00000038002	AGA	NA	NA	TE+	167.3	203.4	138.8	135.1	183.8	166.5	146.5	175.8	151.8	272.2	1.04965	0.750873	0.069908	1.07467	0.610876	0.103891	1.02383	0.8361	0.0339827
ENSG00000112651	MRPL2	NA	NA	NA	287.6	379.6	312.5	276.9	328.1	344.4	359.7	296.9	405.5	220.2	1.03191	0.783511	0.045324	0.922418	0.54745	-0.116508	0.893889	0.381652	-0.161832
ENSG00000196139	AKR1C3	NA	RLR-	TE-	665.6	665.7	605.7	897.2	670.7	423.2	646	779.4	377.3	267.8	0.972829	0.907772	-0.0397417	1.0745	0.743059	0.103665	1.10451	0.746295	0.143406
ENSG00000161800	RACGAP1	NA	NA	NA	263.4	403.2	328.9	320.9	339.9	356.8	575.5	397.5	456.9	350.6	0.978282	0.874329	-0.0316774	0.696203	0.0979714	-0.522421	0.711658	0.114413	-0.490744
ENSG00000178467	P4HTM	NA	NA	TE-	13.4	25.8	24.1	26.2	31.3	21.6	21.1	19.7	27.1	17.7	0.800253	0.338604	-0.321472	0.932253	0.754098	-0.101206	1.16495	0.361266	0.220266
ENSG00000112977	DAP	NA	NA	TE-	86.5	73.7	36.2	52.1	53.5	29.6	35.5	58	28.3	55	1.45266	0.315789	0.5387	1.61248	0.244704	0.689281	1.11002	0.725328	0.150581
ENSG00000137876	RSL24D1	NA	NA	NA	453.6	458.7	484.1	507	504.8	533.5	509.5	439.8	580.3	504.4	0.903643	0.019749	-0.146175	0.912918	0.388575	-0.131442	1.01026	0.910419	0.0147325
ENSG00000184983	NDUFA6	NA	NA	TE-	100.6	131.6	132.9	128.7	146	154.6	131.7	134.8	166.1	89.7	0.850454	0.182559	-0.233695	0.843967	0.213909	-0.244742	0.992372	0.938833	-0.0110475
ENSG00000086589	RBM22	NA	NA	NA	14.2	15.9	15.5	12.8	19.4	17.5	14.1	14.4	19.1	13.2	0.917505	0.562365	-0.124212	0.957983	0.726872	-0.0619277	1.04412	0.797242	0.0622843
ENSG00000213465	ARL2	NA	NA	TE-	18.7	16.1	17.8	21.3	19.8	14.3	18.2	20.3	12.8	29.8	0.949458	0.712396	-0.0748232	1.02534	0.868391	0.036104	1.07992	0.680727	0.110927
ENSG00000065154	OAT	NA	RHR+	TE+	13	19.6	16.1	16.1	17.3	15.2	32.9	34.8	60.2	217.4	1.00206	0.987993	0.00296546	0.380766	0.0893449	-1.39302	0.379984	0.0945694	-1.39599
ENSG00000149480	MTA2	NA	RLR-	NA	146.3	182.6	156.9	134.6	175.9	150.3	151.3	189.1	185.3	188.5	1.05425	0.633495	0.0762218	0.924101	0.456762	-0.113877	0.876546	0.272306	-0.190099
ENSG00000092203	TOX4	NA	NA	NA	360.3	440	528.1	504.9	449.9	497.1	522.1	481	479.5	610.7	0.914939	0.492475	-0.128252	0.895994	0.402067	-0.15844	0.979293	0.668849	-0.0301873
ENSG00000114503	NCBP2	NA	NA	NA	306.4	368.7	342.9	302.8	365.3	314.1	311.1	327.6	289.8	268.9	1.03645	0.674639	0.0516488	1.09639	0.245084	0.132764	1.05784	0.474729	0.0811149
ENSG00000154917	RAB6B	NA	NA	NA	184.7	217	137.2	134.1	199.6	205.3	162.3	186.5	184.2	199	0.999814	0.999232	-0.000267686	1.01107	0.941962	0.0158821	1.01126	0.940183	0.0161497
ENSG00000132570	PCBD2	NA	NA	TE+	440.6	498.4	532.8	612.1	476.8	558.2	691.1	770.8	412.4	2205.6	0.893571	0.295402	-0.162347	0.785253	0.341862	-0.34877	0.878781	0.567106	-0.186424
ENSG00000124209	RAB22A	NA	NA	NA	27.9	22.5	18.7	15.3	23.6	20.9	18	17.9	24	10.1	1.15552	0.440331	0.20854	1.15359	0.414775	0.20613	0.998331	0.992128	-0.00241052
ENSG00000131469	RPL27	NA	NA	NA	1702	1292.4	1630.5	1461.1	1242.9	1249	1341	1167.7	1173.4	1086.9	1.16997	0.216029	0.226474	1.25605	0.115091	0.328893	1.07357	0.382402	0.102419
ENSG00000126461	SCAF1	NA	NA	TE-	126.6	151.4	147.3	117.6	131.2	167.5	147	167.4	168.7	113.8	1.02162	0.869333	0.0308573	0.880356	0.138301	-0.183841	0.861726	0.273668	-0.214698
ENSG00000011243	AKAP8L	NA	TC+	TE-	53.6	65.3	74.7	93	90.6	74.7	93.2	88.8	68.4	105.1	0.749516	0.061961	-0.415969	0.773163	0.128368	-0.371156	1.03155	0.797547	0.0448131
ENSG00000126878	AIF1L	NA	NA	NA	261.5	225.4	142.6	107	195	134.1	101.1	188.6	162.3	193.4	1.44348	0.220666	0.529547	1.3927	0.253082	0.477884	0.964823	0.892238	-0.0516638
ENSG00000143198	MGST3	NA	NA	TE-	9.8	18.2	14	16.9	15.3	11.4	11.7	11.4	19	7.8	0.963303	0.865307	-0.0539388	0.997625	0.9928	-0.00343091	1.03563	0.875837	0.0505079
ENSG00000102738	MRPS31	NA	NA	TE+	353	446.4	404.8	444.1	456.8	461.1	535.1	485.9	549.8	479.9	0.884141	0.187321	-0.177652	0.766616	0.0252257	-0.383424	0.867074	0.0608114	-0.205773
ENSG00000169857	AVEN	NA	NA	NA	94.6	84.6	104.7	101.1	105.7	91.5	90.3	89	92.2	85.7	0.951726	0.542384	-0.0713811	1.04567	0.551557	0.0644307	1.09871	0.160899	0.135812
ENSG00000111678	C12orf57	NA	NA	TE-	195.2	223.2	276.5	259.3	233.8	223	264.7	343.3	190.8	1111.5	0.970395	0.805848	-0.0433557	0.86993	0.537676	-0.201029	0.89647	0.599083	-0.157673
ENSG00000149257	SERPINH1	NA	NA	TE-	70.2	83.3	92	95.2	83.8	79.4	83.7	56	89.1	29.9	0.950077	0.617135	-0.073883	1.07299	0.672667	0.101636	1.12937	0.45017	0.175519
ENSG00000175662	TOM1L2	NA	NA	TE-	261	332.1	338.8	332.5	349.5	356.8	416.6	383.9	424.6	585.4	0.897093	0.28626	-0.156671	0.760673	0.0403846	-0.394652	0.847931	0.0200033	-0.237982
ENSG00000153048	CARHSP1	NA	NA	TE-	394.9	253.6	345.5	402.3	307.7	234.5	295.2	325.3	148.5	799.7	1.05241	0.809055	0.0736951	1.29259	0.339397	0.370262	1.22822	0.468881	0.296567
ENSG00000111875	ASF1A	NA	NA	NA	362.4	422.2	313	302.8	328.8	364.4	357.7	453.7	315	520.5	1.10201	0.416126	0.140135	0.974432	0.862436	-0.0373669	0.884233	0.409162	-0.177502
ENSG00000112210	RAB23	NA	NA	NA	231.4	289.8	253.5	207	261.6	377.6	261.8	302.1	353.4	129.7	0.915505	0.690182	-0.127361	0.844544	0.217715	-0.243756	0.92249	0.704558	-0.116395
ENSG00000198824	CHAMP1	MS+	NA	TE+	278.2	318.9	344	299.6	310.8	378.5	420.5	364.5	456.9	378.7	0.951663	0.638262	-0.0714766	0.75779	0.0438985	-0.400129	0.79628	0.0822698	-0.328652
ENSG00000187840	EIF4EBP1	NA	NA	NA	137.1	91.1	60.5	83.5	84.2	59.7	37.5	65.1	28.8	321.3	1.26957	0.462476	0.344339	2.19711	0.127607	1.13561	1.73059	0.0838165	0.791267
ENSG00000196497	IPO4	NA	NA	NA	11.9	14	11.4	11.6	10.8	15.9	16	11	15.8	8.3	0.97389	0.863027	-0.0381688	0.871495	0.38988	-0.198435	0.89486	0.545858	-0.160266
ENSG00000163655	GMPS	NA	NA	TE+	150.1	121.2	100.6	104.9	122.9	90.9	104.2	85.3	73.6	123.1	1.16693	0.367037	0.222716	1.41353	0.11187	0.499303	1.21133	0.222929	0.276588
ENSG00000130741	EIF2S3	NA	RHR+	TE+	68.9	78.6	84.9	84.1	91.3	76.8	84.8	70.5	98.3	74.9	0.921491	0.35176	-0.117958	0.916404	0.498347	-0.125945	0.994479	0.962113	-0.00798647
ENSG00000004961	HCCS	NA	RHR+	NA	438.4	454.1	265.4	220.9	334.4	352.2	396.6	460.6	763.4	352.3	1.27592	0.325204	0.351541	0.714488	0.313988	-0.485017	0.559978	0.160022	-0.836558
ENSG00000013275	PSMC4	NA	NA	TE-	152.9	228.5	158.3	186.5	198.2	153.3	179.4	207.3	144.7	221.6	1.00316	0.984982	0.00455151	1.01562	0.93208	0.0223595	1.01242	0.927358	0.0178079
ENSG00000162704	ARPC5	NA	NA	TE-	153.8	145.2	158	170.2	172.8	167.2	205	148	170.9	145.7	0.895727	0.02787	-0.158869	0.872304	0.309057	-0.197097	0.97385	0.809056	-0.0382286
ENSG00000164934	DCAF13	NA	NA	TE+	14.2	26.5	18.4	11.6	17.2	17.3	15.4	9.3	19.7	5.4	1.282	0.364938	0.358391	1.33108	0.358153	0.412598	1.03829	0.88254	0.0542071
ENSG00000160075	SSU72	NA	NA	TE-	124.3	130.5	141.9	164.2	157.2	155.7	182.9	179.7	115.4	153.9	0.831482	0.0193595	-0.266243	0.829916	0.34251	-0.268962	0.998117	0.99039	-0.00271893
ENSG00000135457	TFCP2	NA	NA	NA	36.5	46.6	43.3	50	46.2	48.8	53.6	45.2	46.8	3.2	0.871724	0.161811	-0.198056	0.868132	0.180501	-0.204014	0.995879	0.948119	-0.00595746
ENSG00000006125	AP2B1	NA	NA	NA	120.5	132.7	128.2	152	120.8	125	116.6	140.4	109.9	134.7	0.958773	0.641913	-0.0607384	1.03952	0.664322	0.0559179	1.08422	0.486946	0.116656
ENSG00000177954	RPS27	NA	NA	NA	402.1	355.7	365.1	289	344	307.5	296.5	304.1	297.4	404.3	1.19394	0.0483019	0.25573	1.25045	0.0309	0.322442	1.04733	0.473885	0.0667125
ENSG00000100129	EIF3L	NA	NA	NA	288.1	271.9	334.3	371.4	322.7	295.4	309.2	285.7	235.5	319.4	0.90379	0.337627	-0.145941	1.07695	0.499638	0.106952	1.19159	0.163262	0.252893
ENSG00000100116	GCAT	NA	NA	NA	148.9	152.3	168.9	163.9	159.4	171	182.3	135.6	175.9	116.7	0.951042	0.332684	-0.0724192	0.952005	0.656395	-0.0709592	1.00101	0.992058	0.00146007
ENSG00000091640	SPAG7	NA	RLR-	TE-	82.2	48.2	64.6	62.1	60.6	46.2	47.8	43.2	26.2	73.6	1.15453	0.488575	0.207305	1.66382	0.102988	0.734502	1.44113	0.110851	0.527197
ENSG00000168710	AHCYL1	NA	NA	NA	10.6	12	13	11.4	11.1	11.4	16	10.6	9.8	14.5	1.05015	0.501985	0.070592	0.978022	0.907028	-0.0320612	0.931319	0.710495	-0.102653
ENSG00000102580	DNAJC3	NA	NA	TE+	195	222.9	196.9	207	231.5	227.6	223.6	200	332.5	134.3	0.922985	0.222161	-0.115622	0.81312	0.367794	-0.29846	0.880968	0.540651	-0.182838
ENSG00000153310	FAM49B	NA	NA	NA	92.5	95	88.6	109	91.2	74.2	94.6	81.3	66	54.1	1.0062	0.960526	0.00891041	1.14138	0.300098	0.19078	1.13435	0.453416	0.18187
ENSG00000118507	AKAP7	NA	NA	NA	95.4	120.3	140.2	140	126.1	151.2	134.2	133.1	116.7	47.7	0.852864	0.258184	-0.229613	0.926823	0.559236	-0.109634	1.08672	0.297955	0.119979
ENSG00000156052	GNAQ	MS-	NA	NA	132.1	169.7	124.9	125.4	152.6	131.9	101.4	102.7	118.6	93.7	1.04099	0.749779	0.0579501	1.32228	0.115921	0.403029	1.27022	0.0499375	0.345078
ENSG00000137714	FDX1	NA	NA	NA	150.8	202.1	240.4	202.2	225.1	258.5	203.3	213.6	167.4	357.6	0.865121	0.381411	-0.209026	1.0154	0.925252	0.0220525	1.17371	0.192733	0.231079
ENSG00000151923	TIAL1	NA	NA	NA	466.5	690.2	590.1	533.8	553.1	546.5	561	492.2	574.8	463.6	1.06943	0.618622	0.0968363	1.07297	0.614413	0.101614	1.00332	0.950914	0.00477743
ENSG00000170727	BOP1	NA	NA	NA	55.3	71.6	54.4	63.1	64.8	62.9	57.5	83.2	75	50.3	0.95021	0.628834	-0.0736822	0.840519	0.295656	-0.250647	0.884562	0.387737	-0.176965
ENSG00000130489	SCO2	NA	NA	TE-	85.1	105.9	73.6	90	100.7	90	81.2	86.2	89.3	127.1	0.942643	0.637875	-0.085216	1.03078	0.809754	0.0437298	1.09349	0.145578	0.128946
ENSG00000105135	ILVBL	NA	NA	NA	10.6	15.2	11.1	7	13.6	12.6	12.6	8.8	24.9	13.5	1.11145	0.652572	0.152438	0.796976	0.591215	-0.327391	0.717063	0.474734	-0.479829
ENSG00000198356	ASNA1	NA	TC+	TE-	128	188	177.9	147.4	149.8	153.2	219	174.4	204.5	170.7	1.09658	0.516569	0.133012	0.826058	0.209504	-0.275685	0.753303	0.0623189	-0.408697
ENSG00000167799	NUDT8	NA	NA	TE-	115.6	99.8	119	98.3	103.9	117.7	109.2	87.9	84.8	136	1.04533	0.589872	0.0639539	1.18624	0.149682	0.246391	1.1348	0.262244	0.182438
ENSG00000084774	CAD	MS-	NA	NA	107.2	114.4	91.9	86.9	81.4	49.2	56.3	46.5	60	29.3	1.44138	0.0941763	0.52745	1.92568	0.00557056	0.945365	1.336	0.257234	0.417915
ENSG00000137693	YAP1	NA	TC+	NA	135.8	162.5	77.4	64.7	111	81.5	76.1	133.6	82.4	164.6	1.46073	0.258403	0.54669	1.2862	0.424505	0.363119	0.88052	0.637224	-0.183572
ENSG00000163605	PPP4R2	NA	NA	TE+	90.9	70.6	102.6	117.6	91.5	85.7	108.1	73	61.1	48.8	0.895862	0.492272	-0.158652	1.09042	0.691626	0.124885	1.21718	0.371692	0.283538
ENSG00000163694	RBM47	NA	NA	NA	163.6	151.8	172.9	188.6	155.2	140.9	162.3	174.8	142.7	265.7	1.00743	0.943242	0.0106757	1.01772	0.813999	0.0253346	1.01021	0.928503	0.0146589
ENSG00000114416	FXR1	NA	NA	NA	41	50.6	41.2	40	58.4	42.6	47.7	39.2	64.5	45.2	0.941844	0.704168	-0.08644	0.877147	0.5043	-0.18911	0.931308	0.732014	-0.10267
ENSG00000205476	CCDC85C	NA	RLR-	TE-	151.9	141.4	157.7	154.2	147.8	149.6	143.2	152.8	122.9	238.4	0.998671	0.971712	-0.00191805	1.07663	0.362134	0.106522	1.07806	0.341187	0.10844
ENSG00000054116	TRAPPC3	NA	NA	TE-	397.1	422.5	463.8	449.9	423.9	380.7	426.1	393.6	301.6	449.1	1.02304	0.748317	0.0328584	1.14456	0.288646	0.194799	1.11879	0.370106	0.16194
ENSG00000132002	DNAJB1	NA	TC+	TE-	235.2	189.2	170.7	189.5	175.9	135.5	242.4	164	181.4	109.1	1.18806	0.281057	0.24861	1.01242	0.940484	0.0178068	0.852161	0.378019	-0.230803
ENSG00000006530	AGK	NA	NA	NA	267	243.4	233.1	299	258.7	238.5	315.6	192.2	252.3	185.5	0.933811	0.45001	-0.0987981	0.978161	0.89319	-0.0318565	1.04749	0.782619	0.0669416
ENSG00000108604	SMARCD2	NA	NA	NA	227.2	255.1	226.4	212	257.2	269.2	250	239.5	276.7	138.1	0.959778	0.650717	-0.0592275	0.924954	0.259719	-0.112546	0.963717	0.680585	-0.0533185
ENSG00000099341	PSMD8	NA	NA	TE-	158.2	153.9	178.1	202.1	169	143	182.9	176.9	113.7	189.2	0.953511	0.700726	-0.0686785	1.03527	0.830129	0.0500061	1.08574	0.655324	0.118685
ENSG00000054983	GALC	NA	NA	NA	232.8	256.2	186.2	198.6	265.8	304.2	304.9	256.2	286.4	86	0.87848	0.454941	-0.186918	0.796696	0.0914863	-0.327898	0.906903	0.498655	-0.14098
ENSG00000180398	MCFD2	NA	NA	NA	366.2	428.1	551.2	600.2	585.3	553.1	602.5	786.9	573.2	1488.6	0.773899	0.130023	-0.369784	0.68557	0.0781563	-0.544624	0.885866	0.380688	-0.17484
ENSG00000169895	SYAP1	NA	NA	NA	705	459.2	647.9	639.1	531.2	477.1	706.8	786.4	651.9	1349.5	1.09998	0.572948	0.137472	0.844762	0.276927	-0.243382	0.767983	0.0566529	-0.380854
ENSG00000155380	SLC16A1	NA	RHR+	TE+	431.9	433.8	347.6	385.2	421.4	365.6	437.7	542.3	443	426.1	1.03506	0.702579	0.0497176	0.852635	0.192184	-0.229999	0.823753	0.117379	-0.279717
ENSG00000136463	TACO1	NA	NA	NA	86.8	109.8	81.8	67	88.5	104.4	102.4	92.7	96	112	1.07118	0.680233	0.0992026	0.956372	0.679556	-0.0643556	0.89282	0.440944	-0.163558
ENSG00000135525	MAP7	NA	NA	NA	79.9	64.7	66.6	82.9	79.7	64.3	80.1	72.7	77.5	60.9	0.930807	0.523455	-0.103447	0.917065	0.317894	-0.124905	0.985237	0.867126	-0.0214578
ENSG00000139684	ESD	NA	NA	TE+	101.8	83.8	109.2	126.4	106.8	90.1	139.3	140.8	84	304.3	0.911847	0.506802	-0.133137	0.809668	0.345069	-0.304598	0.887943	0.568843	-0.171461
ENSG00000196792	STRN3	NA	RHR+	TE+	134.3	139.5	143.4	149.6	138.8	154.5	189.6	157.5	155.6	172.8	0.941973	0.201779	-0.0862418	0.829918	0.115803	-0.268959	0.881042	0.204851	-0.182717
ENSG00000121058	COIL	NA	NA	NA	66.6	87.7	67.9	74.6	89.5	89.3	92.6	73	96.8	59.6	0.876875	0.290633	-0.189558	0.846799	0.252431	-0.239909	0.965701	0.753667	-0.0503512
ENSG00000240344	PPIL3	NA	NA	NA	421.1	423.4	503.2	560.2	460.5	417.9	399.3	487.9	331.3	971	0.936814	0.583041	-0.0941661	1.10603	0.469779	0.145393	1.18063	0.301941	0.239559
ENSG00000155100	OTUD6B	NA	NA	TE+	107.5	108	95.5	108.8	100.4	97.7	100.2	89.3	83.4	88.4	1.01336	0.808964	0.0191459	1.13961	0.120425	0.188542	1.12459	0.13908	0.169396
ENSG00000141378	PTRH2	NA	NA	NA	47.1	59.2	69.5	54.3	67.5	66.4	77.6	87.4	133.2	121.4	0.934113	0.625561	-0.0983316	0.589537	0.127497	-0.762345	0.63112	0.159385	-0.664014
ENSG00000079459	FDFT1	NA	NA	TE-	15.6	19.6	15	3.9	13.2	18.2	10.1	13	21.6	4	1.4221	0.359509	0.508019	1.12304	0.661521	0.167413	0.789709	0.595853	-0.340607
ENSG00000165417	GTF2A1	NA	NA	TE+	201.7	222.9	207	273.2	215.5	188.6	198.4	245.2	124.5	710.3	0.932526	0.608033	-0.100784	1.11178	0.610154	0.152866	1.19222	0.450659	0.25365
ENSG00000196305	IARS	NA	RHR+	TE+	204.2	208	185.8	203.2	210.2	149.9	190.9	148	161.9	175.8	1.0616	0.614726	0.086242	1.19409	0.107174	0.255911	1.1248	0.420713	0.169669
ENSG00000099194	SCD	NA	NA	NA	110.7	118.7	140.7	78.4	111	120.8	88.9	77.4	168.5	53.1	1.1931	0.278319	0.254716	1.10544	0.727311	0.144616	0.926523	0.812058	-0.110101
ENSG00000119718	EIF2B2	NA	NA	NA	77.5	63.1	78.8	99.9	72.5	45.3	66.6	53.4	39.9	88.1	1.00781	0.975316	0.0112221	1.37211	0.108535	0.456394	1.36148	0.354754	0.445171
ENSG00000103342	GSPT1	NA	NA	NA	569.5	616.5	490.2	542.8	533.4	447.5	480.3	589	417.7	704.9	1.10009	0.348905	0.137615	1.12724	0.37228	0.17279	1.02468	0.846665	0.0351742
ENSG00000147677	EIF3H	NA	NA	NA	32.8	35.5	44.2	38.5	38.5	46.5	42.5	32.9	28.7	42.6	0.910931	0.449678	-0.134586	1.08069	0.628478	0.111955	1.18636	0.266017	0.246541
ENSG00000130811	EIF3G	NA	NA	TE-	329.1	387.6	347.5	324.3	325.2	315.9	307.4	249.2	354.5	296.3	1.10234	0.193848	0.140571	1.16804	0.236409	0.224088	1.0596	0.61313	0.0835174
ENSG00000196642	RABL6	NA	NA	TE-	251	306	263.1	242.3	274.1	218.4	249	209.3	311.1	66.2	1.11609	0.287835	0.158448	1.0659	0.651749	0.092066	0.95503	0.754351	-0.0663822
ENSG00000105053	VRK3	NA	NA	TE-	49.7	74.7	52.5	46.3	65.1	64	65	54.8	71.3	31.4	1.00855	0.962601	0.0122853	0.925693	0.641305	-0.111394	0.917844	0.538901	-0.123679
ENSG00000183020	AP2A2	NA	NA	NA	37.8	37	30.6	40.8	31.8	30.9	38.2	31.4	29.8	26.2	1.01836	0.879501	0.0262441	1.06036	0.592428	0.0845571	1.04125	0.754953	0.058313
ENSG00000159640	ACE	NA	NA	NA	66	72	67.5	66.1	82.1	62.2	99.8	67.5	84.3	33.3	0.976711	0.817828	-0.0339963	0.816773	0.238542	-0.291994	0.836248	0.295076	-0.257997
ENSG00000132323	ILKAP	NA	NA	NA	74.1	94.3	80.2	121.1	88.7	52.8	97.1	76.9	50	53	0.946687	0.83899	-0.0790406	1.10982	0.623639	0.150328	1.17232	0.623394	0.229368
ENSG00000164307	ERAP1	NA	NA	TE+	41.2	65.3	58.9	44.9	61.2	57.9	54	47.8	64.9	32.5	1.00854	0.960363	0.0122634	0.992202	0.963239	-0.0112949	0.983803	0.904611	-0.0235583
ENSG00000125835	SNRPB	NA	NA	NA	411	572.1	512	461.1	474.7	672	497.8	658.1	481	365.5	0.929904	0.676303	-0.104846	0.913373	0.556005	-0.130724	0.982222	0.918162	-0.0258782
ENSG00000110074	FOXRED1	NA	NA	NA	97.1	130.4	126.3	111.5	120.1	119.7	130.9	73.9	150.9	93.1	1.00712	0.944996	0.0102305	0.994658	0.981736	-0.00772693	0.98763	0.955267	-0.0179574
[truncated: 549 more rows]
