# Supplementary material for: Prostate cancer resistance leads to a global deregulation of translation factors and unconventional translation
Source: NAR Cancer. 2022 Nov 4;4(4):zcac034. doi: 10.1093/narcan/zcac034 (PMC9634437; doi:10.1093/narcan/zcac034)
Supplement: zcac034_Supplemental_Files [file zcac034_supplemental_files.zip › Supplemental_table_S11.xlsx]

## Sheet: Summary
	Supplemental Table S11
	Normalized read counts for JPX transcripts
Sheet number	Contents
1	Summary
2	Read counts for JPX transcripts and splicing events, counted with featureCounts and normalized with EdgeR
	Legend
	Tst_contains_peptide : a value 1 of indicates that the transcript includes the exon with the peptide
	Tst_contains_Pep_as_exon3 : a value of 1 indicates that the transcript includes the exon with the peptide as exon 3
	Exon_pep_altTSS : a value of 1 indicates that the transcript includes the exon with the peptide with an extended alternative splice site
	exon_1_2_fused : a value of 1 indicates that the transcript 's exon 1 is a fusion of two exons
	Exon_2_spliced : a value of 1 indicates that the transcript includes splicing of exon 2 to the exon with the peptide (i.e. exons in between are skipped)
	Exon_3_spliced : a value of 1 indicates that the transcript includes splicing of exon 3 to the exon with the peptide (i.e. exons in between are skipped)
	Exon_4a_spliced : a value of 1 indicates that the transcript includes splicing of exon 4a to the exon with the peptide (i.e. exons in between are skipped)
	Exon_4b_spliced : a value of 1 indicates that the transcript includes splicing of exon 4b to the exon with the peptide (i.e. exons in between are skipped)
	AS_peptide_lost : a value of 1 indicates that the transcript includes alternative splicing causing loss of the peptide ATG site for the exon with the peptide
	Exon_3_pA : a value of 1 indicates that the transcript includes alternative pA causing a shorter transcript that includes and ends with the exon containing the peptide
	Exon_pep_alt_pA : a value of 1 indicates that the transcript includes alternative pA causing a shorter transcript that includes the exon containing the peptide
	includes_exons_3_or_4 : a value of 1 indicates that the transcript includes splicing that retains either Exon 3, 4a or 4b and the exon with the peptide (i.e. no or minimal exon skipping)

## Sheet: cpm_long
transcript_name_id	transcript_id	VCaP_parental	VCaP_CRPC_total	VCaP_ER_total	VCaP_CRPC_polyRb	VCaP_ER_polyRb	Tst_contains_peptide	Tst_contains_Pep_as_exon3	Exon_pep_altTSS	exon_1_2_fused	Exon_2_spliced	Exon_3_spliced	Exon_4a_spliced	Exon_4b_spliced	AS_peptide_lost	Exon_3_pA	Exon_pep_alt_pA	includes_exons_3_or_4
ENST00000668488.JPX-268	ENST00000668488	6.44103	5.07019	3.44465	3.35174	11.4106	0	0	0	0	0	0	0	0	0	0	0	0
ENST00000656624.JPX-229	ENST00000656624	2.57503	2.90367	1.38586	1.30714	4.75129	1	1	0	0	1	0	0	0	0	0	1	0
ENST00000664295.JPX-254	ENST00000664295	3.23442	3.24538	2.12139	2.18091	5.97553	1	1	0	0	1	0	0	0	0	0	1	0
ENST00000639185.JPX-212	ENST00000639185	24.2777	24.1078	17.5154	12.4488	29.5321	0	0	0	0	1	0	0	0	0	0	0	0
ENST00000666059.JPX-259	ENST00000666059	0.990397	0.791541	0.597417	0.848383	2.47101	1	0	1	0	0	0	0	0	0	0	0	0
ENST00000666318.JPX-260	ENST00000666318	1.05473	1.01335	0.688086	0.596836	1.51635	0	0	0	0	0	0	0	0	0	0	0	0
ENST00000653479.JPX-215	ENST00000653479	1.99297	1.35206	0.663742	1.2382	2.97558	0	0	0	1	0	1	1	0	0	0	0	1
ENST00000602737.JPX-206	ENST00000602737	1.61	1.78755	1.17496	0.384545	0.896499	0	0	0	1	0	0	0	0	0	1	0	0
ENST00000666493.JPX-261	ENST00000666493	0.926468	1.06281	0.972759	0.219517	0.58317	0	0	0	0	1	0	0	0	0	1	0	0
ENST00000602772.JPX-207	ENST00000602772	0.801045	0.700547	1.05697	0.618515	1.1556	1	1	0	0	1	0	0	0	0	0	0	0
ENST00000670685.JPX-277	ENST00000670685	1.27493	1.23345	1.22191	0.319511	1.01884	0	0	0	0	1	0	1	0	0	0	0	1
ENST00000670503.JPX-275	ENST00000670503	0.867206	0.816591	0.795149	0.222837	0.686914	1	1	0	0	1	0	0	0	0	0	0	0
ENST00000668590.JPX-269	ENST00000668590	2.95029	2.76579	2.22274	0.85971	2.37198	0	0	0	0	1	0	0	0	0	0	0	0
ENST00000670408.JPX-273	ENST00000670408	2.93446	2.77414	2.21156	0.857171	2.37748	1	0	0	0	0	0	0	0	0	0	0	0
ENST00000662120.JPX-249	ENST00000662120	1.01252	0.952761	0.945186	0.252327	0.797732	1	1	0	0	1	0	0	0	0	0	0	0
ENST00000670506.JPX-276	ENST00000670506	1.43466	1.42507	1.41964	0.357789	1.11368	1	1	0	0	1	0	0	0	0	0	0	0
ENST00000657910.JPX-234	ENST00000657910	1.23516	1.16194	1.15062	0.322049	0.885234	0	0	0	0	1	1	0	0	0	0	0	1
ENST00000657179.JPX-231	ENST00000657179	3.15304	2.97411	2.40408	0.900332	2.46184	0	0	0	0	1	0	0	0	0	0	0	0
ENST00000660856.JPX-246	ENST00000660856	3.25329	3.12998	2.54617	0.953259	2.57554	1	1	0	0	1	0	0	0	0	0	0	0
ENST00000669149.JPX-270	ENST00000669149	2.05649	1.95048	1.44274	0.63824	1.61616	0	0	0	0	1	0	0	0	0	0	0	0
ENST00000667886.JPX-266	ENST00000667886	3.21473	3.08395	2.52083	0.919472	2.57816	1	1	0	0	1	0	0	0	0	0	0	0
ENST00000660836.JPX-244	ENST00000660836	2.1669	2.14981	1.5826	0.694877	1.77728	1	1	0	0	1	0	0	0	0	0	0	0
ENST00000657372.JPX-232	ENST00000657372	3.42012	3.24281	2.67608	0.981968	2.57632	0	0	0	0	1	1	0	0	0	0	0	1
ENST00000658649.JPX-235	ENST00000658649	1.02165	0.972672	0.962575	0.25389	0.799828	1	1	0	0	1	0	0	0	0	0	0	0
ENST00000654005.JPX-219	ENST00000654005	3.42255	3.24924	2.6803	0.982358	2.57658	0	0	0	0	1	1	1	0	0	0	0	1
ENST00000657096.JPX-230	ENST00000657096	0.334462	0.380676	0.397947	0.0869084	0.252288	0	0	0	0	0	0	0	0	0	0	0	0
ENST00000660840.JPX-245	ENST00000660840	2.06563	1.96975	1.45914	0.639802	1.61773	0	0	0	0	1	0	0	0	0	0	0	0
ENST00000667937.JPX-267	ENST00000667937	0.996283	0.933492	0.925065	0.24725	0.755291	1	0	0	0	1	0	1	0	0	0	0	1
ENST00000659849.JPX-240	ENST00000659849	0.956302	0.888102	0.868677	0.23768	0.730665	0	0	0	0	1	0	1	0	0	0	0	1
ENST00000664637.JPX-256	ENST00000664637	3.22468	3.05183	2.49499	0.91498	2.49301	1	0	0	1	0	0	0	0	0	0	0	0
ENST00000655090.JPX-224	ENST00000655090	2.17299	2.15945	1.60197	0.692533	1.75475	1	1	0	0	1	0	0	0	0	0	0	0
ENST00000665032.JPX-257	ENST00000665032	1.09126	1.01185	0.959097	0.260725	0.797994	0	0	0	0	0	0	0	0	0	0	0	0
ENST00000671207.JPX-281	ENST00000671207	1.19477	1.12726	1.09473	0.28963	0.884186	1	1	0	0	1	0	0	0	0	0	0	0
ENST00000653885.JPX-217	ENST00000653885	0.876745	0.822372	0.830174	0.215416	0.664646	1	0	0	0	1	0	1	0	0	0	0	1
ENST00000660087.JPX-242	ENST00000660087	0.646599	0.685774	0.715162	0.179481	0.381706	0	0	0	0	1	1	0	0	0	0	0	1
ENST00000671518.JPX-284	ENST00000671518	0.444664	0.571657	0.536806	0.14667	0.463968	1	0	0	0	1	0	1	0	0	0	0	1
ENST00000663470.JPX-253	ENST00000663470	0.341362	0.397162	0.407883	0.0890567	0.268793	1	0	0	0	0	0	0	0	0	0	0	0
ENST00000414209.JPX-201	ENST00000414209	1.15316	1.08079	1.03933	0.276545	0.819739	0	0	0	0	1	0	1	0	0	0	0	1
ENST00000655879.JPX-225	ENST00000655879	1.15052	1.1037	1.11162	0.296856	0.779918	1	0	0	0	1	1	0	0	0	0	0	1
ENST00000654374.JPX-222	ENST00000654374	0.374849	0.436557	0.465017	0.0960875	0.278748	1	0	0	0	0	0	0	0	0	0	0	0
ENST00000659254.JPX-237	ENST00000659254	1.25646	1.1583	1.11659	0.290802	0.851438	1	0	0	0	1	0	0	1	0	0	0	1
ENST00000661130.JPX-247	ENST00000661130	0.986135	0.882749	0.867684	0.22811	0.702371	0	0	0	0	1	0	0	1	0	0	0	1
ENST00000659852.JPX-241	ENST00000659852	0.627928	0.715962	0.636169	0.180457	0.465802	1	0	0	0	1	0	1	0	0	0	0	1
ENST00000667573.JPX-264	ENST00000667573	0.657559	0.708255	0.736525	0.181824	0.385898	0	0	0	0	1	1	0	0	0	0	0	1
ENST00000602985.JPX-211	ENST00000602985	0.393723	0.44662	0.473711	0.101751	0.271674	0	0	0	0	1	0	1	0	0	0	0	1
ENST00000602294.JPX-204	ENST00000602294	0.445476	0.525196	0.529106	0.118352	0.3094	0	0	0	0	1	0	0	0	1	0	0	0
ENST00000671336.JPX-282	ENST00000671336	1.00927	0.912509	0.861225	0.220494	0.668052	0	0	0	0	1	0	0	1	0	0	0	1
ENST00000653929.JPX-218	ENST00000653929	0.415845	0.481091	0.486628	0.109563	0.288965	0	0	0	0	1	0	1	0	0	0	0	1
ENST00000670192.JPX-272	ENST00000670192	0.798812	0.756856	0.723856	0.183972	0.537847	0	0	0	0	1	0	0	0	0	0	0	0
ENST00000656509.JPX-228	ENST00000656509	0.697946	0.769488	0.784716	0.197643	0.41131	0	0	0	0	1	1	1	0	0	0	0	1
ENST00000670994.JPX-279	ENST00000670994	1.00887	0.972458	0.941957	0.23104	0.693726	1	0	0	0	1	0	1	0	0	0	0	1
ENST00000670464.JPX-274	ENST00000670464	0.719459	0.695408	0.679888	0.170106	0.513745	0	0	0	0	1	0	0	0	0	0	0	0
ENST00000654196.JPX-221	ENST00000654196	0.535789	0.534617	0.514946	0.131242	0.374895	1	1	0	0	1	0	0	0	0	0	0	0
ENST00000602920.JPX-209	ENST00000602920	0.448114	0.522627	0.561895	0.116594	0.30416	1	0	0	0	1	0	1	0	0	0	0	1
ENST00000671021.JPX-280	ENST00000671021	0.70992	0.780407	0.832658	0.196472	0.40738	1	0	0	0	1	1	1	0	0	0	0	1
ENST00000667294.JPX-263	ENST00000667294	0.514479	0.555599	0.575309	0.123234	0.321713	1	0	0	0	1	0	0	1	0	0	0	1
ENST00000660546.JPX-243	ENST00000660546	0.749495	0.835218	0.85427	0.208776	0.442748	1	0	0	0	1	1	0	0	0	0	0	1
ENST00000671476.JPX-283	ENST00000671476	0.842852	0.79775	0.782232	0.18905	0.559853	1	0	0	0	1	0	0	1	0	0	0	1
ENST00000667057.JPX-262	ENST00000667057	0.882631	0.873971	0.852034	0.202331	0.577144	1	0	0	0	1	0	1	0	0	0	0	1
ENST00000664328.JPX-255	ENST00000664328	0.298743	0.274481	0.204687	0.115032	0.420218	0	0	0	0	0	0	0	0	0	0	0	0
ENST00000659373.JPX-238	ENST00000659373	0.724126	0.727952	0.744971	0.193933	0.488595	1	1	0	0	1	0	0	0	0	0	0	0
ENST00000661546.JPX-248	ENST00000661546	0.66243	0.674212	0.72957	0.174403	0.369131	1	0	0	0	1	1	0	0	0	0	0	1
ENST00000663027.JPX-252	ENST00000663027	0.947981	0.954902	0.959594	0.236703	0.533655	1	0	0	0	1	1	0	0	0	0	0	1
ENST00000665345.JPX-258	ENST00000665345	0.573131	0.561808	0.567112	0.12675	0.368869	1	0	0	0	0	0	0	0	0	0	0	0
ENST00000655994.JPX-226	ENST00000655994	0.577191	0.590284	0.615551	0.143155	0.402927	1	1	0	0	1	0	0	0	0	0	0	0
ENST00000659023.JPX-236	ENST00000659023	0.591397	0.591996	0.59394	0.129484	0.372799	1	0	0	0	0	0	0	0	0	0	0	0
ENST00000659622.JPX-239	ENST00000659622	0.523206	0.497577	0.517927	0.114446	0.321189	1	0	0	0	1	0	0	1	0	0	0	1
ENST00000670805.JPX-278	ENST00000670805	0.617781	0.599704	0.603628	0.135148	0.367035	0	0	0	1	0	0	0	0	0	0	0	0
ENST00000662239.JPX-250	ENST00000662239	0.631175	0.638029	0.635424	0.139444	0.381968	0	0	0	0	1	0	1	0	1	0	0	1
ENST00000656263.JPX-227	ENST00000656263	0.555069	0.54939	0.588475	0.124406	0.315163	1	0	0	0	1	0	1	0	0	0	0	1
ENST00000654137.JPX-220	ENST00000654137	0.64802	0.675711	0.721124	0.167567	0.340837	1	0	0	0	1	1	0	0	0	0	0	1
ENST00000662543.JPX-251	ENST00000662543	0.3852	0.401016	0.467749	0.0906191	0.233687	1	0	0	0	1	0	1	0	0	0	0	1
ENST00000602938.JPX-210	ENST00000602938	0.486675	0.502929	0.515443	0.114055	0.284249	1	1	0	0	1	0	0	0	0	0	0	0
ENST00000653808.JPX-216	ENST00000653808	0.457044	0.469315	0.477685	0.105462	0.274556	0	0	0	0	1	0	0	0	1	0	0	0
ENST00000653069.JPX-214	ENST00000653069	0.403668	0.42521	0.471972	0.0915956	0.244952	1	1	0	0	1	0	0	0	0	0	0	0
ENST00000657638.JPX-233	ENST00000657638	0.204777	0.211534	0.250642	0.0437472	0.13754	1	0	0	0	0	0	0	0	0	0	0	0
ENST00000640437.JPX-213	ENST00000640437	0.496416	0.562022	0.410864	0.149795	0.579502	1	1	0	0	1	0	0	0	0	0	0	0
ENST00000654995.JPX-223	ENST00000654995	0.460494	0.457539	0.482902	0.099017	0.247048	1	0	0	1	0	0	0	0	0	0	0	0
ENST00000415215.JPX-202	ENST00000415215	0.232581	0.208965	0.240706	0.0630819	0.0820001	0	0	0	0	1	0	0	0	0	0	0	0
ENST00000602895.JPX-208	ENST00000602895	0.295496	0.31045	0.302559	0.0617148	0.123655	0	0	0	0	1	0	1	0	0	0	0	1
ENST00000669168.JPX-271	ENST00000669168	0.316602	0.130603	0.162706	0.0988217	0.19439	0	0	0	0	0	0	0	0	0	0	0	0
ENST00000602546.JPX-205	ENST00000602546	0.228928	0.253499	0.232012	0.0494109	0.0922173	1	1	0	0	1	0	0	0	0	0	0	0
ENST00000667645.JPX-265	ENST00000667645	0.284739	0.131245	0.155999	0.079487	0.155355	0	0	0	0	0	0	0	0	0	0	0	0
ENST00000453317.JPX-203	ENST00000453317	0.110202	0.104697	0.128923	0.0330057	0.027246	0	0	0	0	0	0	0	0	0	0	0	0
ENST00000668488.JPX-268	ENST00000668488	5.52763	4.7529	6.22773	4.27818	9.1739	0	0	0	0	0	0	0	0	0	0	0	0
ENST00000656624.JPX-229	ENST00000656624	3.82296	3.26836	3.0578	1.48508	4.49926	1	1	0	0	1	0	0	0	0	0	1	0
ENST00000664295.JPX-254	ENST00000664295	3.07183	2.54378	4.54074	1.95501	3.85104	1	1	0	0	1	0	0	0	0	0	1	0
ENST00000639185.JPX-212	ENST00000639185	23.2016	23.6882	31.1955	12.821	27.6587	0	0	0	0	1	0	0	0	0	0	0	0
ENST00000666059.JPX-259	ENST00000666059	0.939156	0.668772	1.04204	0.730858	2.12107	1	0	1	0	0	0	0	0	0	0	0	0
ENST00000666318.JPX-260	ENST00000666318	0.850874	0.796253	1.09754	0.834191	0.941304	0	0	0	0	0	0	0	0	0	0	0	0
ENST00000653479.JPX-215	ENST00000653479	2.14243	1.19493	1.2117	1.51105	2.21537	0	0	0	1	0	1	1	0	0	0	0	1
ENST00000602737.JPX-206	ENST00000602737	1.77881	2.27076	1.41328	0.583908	1.18248	0	0	0	1	0	0	0	0	0	1	0	0
ENST00000666493.JPX-261	ENST00000666493	1.02061	1.46411	0.996194	0.327134	0.912132	0	0	0	0	1	0	0	0	0	1	0	0
ENST00000602772.JPX-207	ENST00000602772	0.892088	0.79753	1.81284	0.670364	1.47691	1	1	0	0	1	0	0	0	0	0	0	0
ENST00000670685.JPX-277	ENST00000670685	1.09597	1.44113	1.6216	0.409177	0.974207	0	0	0	0	1	0	1	0	0	0	0	1
ENST00000670503.JPX-275	ENST00000670503	0.706501	0.96568	1.08047	0.296757	0.659761	1	1	0	0	1	0	0	0	0	0	0	0
ENST00000668590.JPX-269	ENST00000668590	2.62603	2.91929	3.50432	1.17379	2.6499	0	0	0	0	1	0	0	0	0	0	0	0
ENST00000670408.JPX-273	ENST00000670408	2.62188	2.91291	3.50252	1.1808	2.64345	1	0	0	0	0	0	0	0	0	0	0	0
ENST00000662120.JPX-249	ENST00000662120	0.845508	1.14058	1.2508	0.332326	0.770004	1	1	0	0	1	0	0	0	0	0	0	0
ENST00000670506.JPX-276	ENST00000670506	1.26326	1.65543	1.84295	0.465776	1.08479	1	1	0	0	1	0	0	0	0	0	0	0
ENST00000657910.JPX-234	ENST00000657910	0.993295	1.45737	1.49733	0.393859	0.909079	0	0	0	0	1	1	0	0	0	0	0	1
ENST00000657179.JPX-231	ENST00000657179	2.81674	3.14471	3.75983	1.22416	2.79101	0	0	0	0	1	0	0	0	0	0	0	0
ENST00000660856.JPX-246	ENST00000660856	2.92721	3.25869	3.97152	1.26362	2.89175	1	1	0	0	1	0	0	0	0	0	0	0
ENST00000669149.JPX-270	ENST00000669149	1.87636	1.91458	2.39914	0.88378	1.91823	0	0	0	0	1	0	0	0	0	0	0	0
ENST00000667886.JPX-266	ENST00000667886	2.97233	3.28094	3.91916	1.2522	2.85919	1	1	0	0	1	0	0	0	0	0	0	0
ENST00000660836.JPX-244	ENST00000660836	2.00732	2.04006	2.63936	0.942197	2.03322	1	1	0	0	1	0	0	0	0	0	0	0
ENST00000657372.JPX-232	ENST00000657372	3.00549	3.51858	4.07646	1.30724	2.94942	0	0	0	0	1	1	0	0	0	0	0	1
ENST00000658649.JPX-235	ENST00000658649	0.853312	1.15462	1.26272	0.335961	0.772717	1	1	0	0	1	0	0	0	0	0	0	0
ENST00000654005.JPX-219	ENST00000654005	3.0094	3.52095	4.07871	1.30724	2.94942	0	0	0	0	1	1	1	0	0	0	0	1
ENST00000657096.JPX-230	ENST00000657096	0.313133	0.397579	0.468996	0.113199	0.232358	0	0	0	0	0	0	0	0	0	0	0	0
ENST00000660840.JPX-245	ENST00000660840	1.88587	1.9299	2.41195	0.889752	1.92094	0	0	0	0	1	0	0	0	0	0	0	0
ENST00000667937.JPX-267	ENST00000667937	0.837217	1.11413	1.2162	0.320383	0.756775	1	0	0	0	1	0	1	0	0	0	0	1
ENST00000659849.JPX-240	ENST00000659849	0.806732	1.06507	1.15058	0.300911	0.740832	0	0	0	0	1	0	1	0	0	0	0	1
ENST00000664637.JPX-256	ENST00000664637	2.87063	3.22094	3.84433	1.24778	2.82256	1	0	0	1	0	0	0	0	0	0	0	0
ENST00000655090.JPX-224	ENST00000655090	2.02122	2.06085	2.65038	0.942197	2.03763	1	1	0	0	1	0	0	0	0	0	0	0
ENST00000665032.JPX-257	ENST00000665032	0.933303	1.21553	1.32878	0.331807	0.85718	0	0	0	0	0	0	0	0	0	0	0	0
ENST00000671207.JPX-281	ENST00000671207	1.01841	1.3401	1.47643	0.37205	0.897207	1	1	0	0	1	0	0	0	0	0	0	0
ENST00000653885.JPX-217	ENST00000653885	0.758933	0.9841	1.0544	0.271313	0.65162	1	0	0	0	1	0	1	0	0	0	0	1
ENST00000660087.JPX-242	ENST00000660087	0.535302	0.813943	0.83417	0.202252	0.401623	0	0	0	0	1	1	0	0	0	0	0	1
ENST00000671518.JPX-284	ENST00000671518	0.515304	0.515212	0.668999	0.254697	0.307662	1	0	0	0	1	0	1	0	0	0	0	1
ENST00000663470.JPX-253	ENST00000663470	0.32679	0.408887	0.492816	0.118132	0.235411	1	0	0	0	0	0	0	0	0	0	0	0
ENST00000414209.JPX-201	ENST00000414209	0.991101	1.28393	1.39732	0.345308	0.880247	0	0	0	0	1	0	1	0	0	0	0	1
ENST00000655879.JPX-225	ENST00000655879	0.94696	1.37128	1.38631	0.358289	0.811726	1	0	0	0	1	1	0	0	0	0	0	1
ENST00000654374.JPX-222	ENST00000654374	0.352397	0.453751	0.532592	0.129815	0.249658	1	0	0	0	0	0	0	0	0	0	0	0
ENST00000659254.JPX-237	ENST00000659254	1.04622	1.36217	1.48811	0.372309	0.90467	1	0	0	0	1	0	0	1	0	0	0	1
ENST00000661130.JPX-247	ENST00000661130	0.838924	1.06672	1.13035	0.285074	0.72014	0	0	0	0	1	0	0	1	0	0	0	1
ENST00000659852.JPX-241	ENST00000659852	0.634802	0.726585	0.891474	0.234705	0.444703	1	0	0	0	1	0	1	0	0	0	0	1
ENST00000667573.JPX-264	ENST00000667573	0.547495	0.830175	0.851923	0.209781	0.409425	0	0	0	0	1	1	0	0	0	0	0	1
ENST00000602985.JPX-211	ENST00000602985	0.366785	0.461593	0.532817	0.125921	0.250675	0	0	0	0	1	0	1	0	0	0	0	1
ENST00000602294.JPX-204	ENST00000602294	0.44141	0.530714	0.635066	0.149028	0.313768	0	0	0	0	1	0	0	0	1	0	0	0
ENST00000671336.JPX-282	ENST00000671336	0.855507	1.07894	1.16676	0.277025	0.719122	0	0	0	0	1	0	0	1	0	0	0	1
ENST00000653929.JPX-218	ENST00000653929	0.400928	0.486214	0.591245	0.138123	0.29579	0	0	0	0	1	0	1	0	0	0	0	1
ENST00000670192.JPX-272	ENST00000670192	0.723816	0.890906	0.976194	0.226917	0.605148	0	0	0	0	1	0	0	0	0	0	0	0
ENST00000656509.JPX-228	ENST00000656509	0.622364	0.883976	0.927879	0.223801	0.465734	0	0	0	0	1	1	1	0	0	0	0	1
ENST00000670994.JPX-279	ENST00000670994	0.887942	1.13912	1.2344	0.295459	0.736083	1	0	0	0	1	0	1	0	0	0	0	1
ENST00000670464.JPX-274	ENST00000670464	0.664311	0.825068	0.883159	0.21757	0.563086	0	0	0	0	1	0	0	0	0	0	0	0
ENST00000654196.JPX-221	ENST00000654196	0.467505	0.598922	0.673943	0.177587	0.396196	1	1	0	0	1	0	0	0	0	0	0	0
ENST00000602920.JPX-209	ENST00000602920	0.417267	0.535273	0.615515	0.150585	0.273741	1	0	0	0	1	0	1	0	0	0	0	1
ENST00000671021.JPX-280	ENST00000671021	0.602123	0.907685	0.92698	0.229772	0.429438	1	0	0	0	1	1	1	0	0	0	0	1
ENST00000667294.JPX-263	ENST00000667294	0.454823	0.566824	0.668324	0.164605	0.310037	1	0	0	0	1	0	0	1	0	0	0	1
ENST00000660546.JPX-243	ENST00000660546	0.661384	0.951819	1.009	0.246908	0.486086	1	0	0	0	1	1	0	0	0	0	0	1
ENST00000671476.JPX-283	ENST00000671476	0.750886	0.934494	0.996419	0.248725	0.603113	1	0	0	0	1	0	0	1	0	0	0	1
ENST00000667057.JPX-262	ENST00000667057	0.801855	1.00015	1.0926	0.258591	0.648228	1	0	0	0	1	0	1	0	0	0	0	1
ENST00000664328.JPX-255	ENST00000664328	1.15547	0.286695	0.358882	0.0737349	0.269332	0	0	0	0	0	0	0	0	0	0	0	0
ENST00000659373.JPX-238	ENST00000659373	0.70455	0.878322	0.961138	0.213156	0.559016	1	1	0	0	1	0	0	0	0	0	0	0
ENST00000661546.JPX-248	ENST00000661546	0.543593	0.837835	0.815293	0.198357	0.431134	1	0	0	0	1	1	0	0	0	0	0	1
ENST00000663027.JPX-252	ENST00000663027	0.816	1.15882	1.18474	0.28092	0.633303	1	0	0	0	1	1	0	0	0	0	0	1
ENST00000665345.JPX-258	ENST00000665345	0.533595	0.658012	0.724955	0.160192	0.42028	1	0	0	0	0	0	0	0	0	0	0	0
ENST00000655994.JPX-226	ENST00000655994	0.565542	0.719837	0.753494	0.176808	0.452844	1	1	0	0	1	0	0	0	0	0	0	0
ENST00000659023.JPX-236	ENST00000659023	0.547983	0.682086	0.748775	0.167202	0.434187	1	0	0	0	0	0	0	0	0	0	0	0
ENST00000659622.JPX-239	ENST00000659622	0.44263	0.557341	0.611694	0.147989	0.330389	1	0	0	0	1	0	0	1	0	0	0	1
ENST00000670805.JPX-278	ENST00000670805	0.557006	0.685733	0.755741	0.166942	0.436901	0	0	0	1	0	0	0	0	0	0	0	0
ENST00000662239.JPX-250	ENST00000662239	0.580662	0.722391	0.783382	0.173692	0.44572	0	0	0	0	1	0	1	0	1	0	0	1
ENST00000656263.JPX-227	ENST00000656263	0.501647	0.629744	0.686752	0.144873	0.370416	1	0	0	0	1	0	1	0	0	0	0	1
ENST00000654137.JPX-220	ENST00000654137	0.549934	0.848595	0.792371	0.194463	0.406711	1	0	0	0	1	1	0	0	0	0	0	1
ENST00000662543.JPX-251	ENST00000662543	0.346788	0.453751	0.474389	0.108785	0.249318	1	0	0	0	1	0	1	0	0	0	0	1
ENST00000602938.JPX-210	ENST00000602938	0.464578	0.601293	0.626976	0.13345	0.349724	1	1	0	0	1	0	0	0	0	0	0	0
ENST00000653808.JPX-216	ENST00000653808	0.439947	0.571019	0.582256	0.121766	0.336495	0	0	0	0	1	0	0	0	1	0	0	0
ENST00000653069.JPX-214	ENST00000653069	0.38093	0.495333	0.508547	0.114237	0.254746	1	1	0	0	1	0	0	0	0	0	0	0
ENST00000657638.JPX-233	ENST00000657638	0.18827	0.253138	0.255285	0.0602341	0.136362	1	0	0	0	0	0	0	0	0	0	0	0
ENST00000640437.JPX-213	ENST00000640437	0.258262	0.195872	0.352589	0.228994	0.187922	1	1	0	0	1	0	0	0	0	0	0	0
ENST00000654995.JPX-223	ENST00000654995	0.414341	0.523236	0.559334	0.120728	0.28731	1	0	0	1	0	0	0	0	0	0	0	0
ENST00000415215.JPX-202	ENST00000415215	0.181198	0.272652	0.252588	0.0615323	0.103459	0	0	0	0	1	0	0	0	0	0	0	0
ENST00000602895.JPX-208	ENST00000602895	0.266553	0.335389	0.360005	0.0745138	0.180798	0	0	0	0	1	0	1	0	0	0	0	1
ENST00000669168.JPX-271	ENST00000669168	0.289234	0.125292	0.165845	0.0262226	0.208953	0	0	0	0	0	0	0	0	0	0	0	0
ENST00000602546.JPX-205	ENST00000602546	0.201927	0.258244	0.297083	0.0654267	0.138736	1	1	0	0	1	0	0	0	0	0	0	0
ENST00000667645.JPX-265	ENST00000667645	0.278747	0.107419	0.166295	0.0270015	0.125507	0	0	0	0	0	0	0	0	0	0	0	0
ENST00000453317.JPX-203	ENST00000453317	0.130472	0.0986653	0.118204	0.0249245	0.0440971	0	0	0	0	0	0	0	0	0	0	0	0
