# Supplementary material for: Prostate cancer resistance leads to a global deregulation of translation factors and unconventional translation
Source: NAR Cancer. 2022 Nov 4;4(4):zcac034. doi: 10.1093/narcan/zcac034 (PMC9634437; doi:10.1093/narcan/zcac034)
Supplement: zcac034_Supplemental_Files [file zcac034_supplemental_files.zip › Supplemental_Table_S2.xls]

## Sheet: Summary
	Supplemental Table S2
	String 11.0 and Cytoscape 3.11.1 gene network and GO terms analysis for proteins differentially expressed for Figure 2B,E and S4A-D
Sheet number	Contents
1	Summary
2	GO-term enrichment for highly/lowly expressed in VCaPER versus VCaPCRPC (p value ≤ 0.05)
3	GO-term enrichment for highly/lowly expressed in VCaPER versus VCaPCRPC (p value ≤ 0.1)
	Legend
	BP : Biological Process
	CC : Cellular Component
	MF : Molecular Function
	KEGG : Kyoto Encyclopedia of Genes and Genomes
	FDR : False discovery rate

## Sheet: p-value 0.05 expressed proteins
Sample	#term ID	term description	observed gene count	background gene count	nodes.SUID	FDR	matching proteins in your network (labels)
GO_Upreg proteins-VCaPER	BP	Mitochondrial translational elongation	9	90	153|173|185|187|217|157|191|211|209	1.2e-09	MRPS35|MRPL44|MRPL39|MRPL11|MRPL43|MRPL21|DAP3|MRPS33|MRPS6
GO_Upreg proteins-VCaPER	BP	Mitochondrial translational termination	9	91	153|173|185|187|217|157|191|211|209	1.2e-09	MRPS35|MRPL44|MRPL39|MRPL11|MRPL43|MRPL21|DAP3|MRPS33|MRPS6
GO_Upreg proteins-VCaPER	BP	Oxidation-reduction process	15	939	159|155|189|199|163|177|151|219|215|207|169|165|167|197|205	3.82e-08	UQCRC1|TXN2|CAT|NDUFS3|HIBADH|UQCRC2|ALDH5A1|CRAT|CYC1|NDUFA4|ALDH3A2|OGDHL|PRDX4|SELENBP1|ALDH6A1
GO_Upreg proteins-VCaPER	BP	Cellular respiration	7	158	159|189|199|177|215|207|165	1.82e-05	UQCRC1|CAT|NDUFS3|UQCRC2|CYC1|NDUFA4|OGDHL
GO_Upreg proteins-VCaPER	BP	Protein-containing complex subunit organization	14	1539	153|183|193|173|199|195|185|187|201|217|157|191|211|209	0.00015	MRPS35|APOC3|APOE|MRPL44|NDUFS3|ECSIT|MRPL39|MRPL11|CLU|MRPL43|MRPL21|DAP3|MRPS33|MRPS6
GO_Upreg proteins-VCaPER	BP	Aerobic respiration	5	79	159|189|177|207|165	0.00027	UQCRC1|CAT|UQCRC2|NDUFA4|OGDHL
GO_Upreg proteins-VCaPER	BP	Mitochondrial atp synthesis coupled electron transport	5	87	159|199|177|215|207	0.0004	UQCRC1|NDUFS3|UQCRC2|CYC1|NDUFA4
GO_Upreg proteins-VCaPER	BP	ATP metabolic process	6	204	159|199|177|215|207|165	0.001	UQCRC1|NDUFS3|UQCRC2|CYC1|NDUFA4|OGDHL
GO_Upreg proteins-VCaPER	BP	Organonitrogen compound metabolic process	23	5244	153|155|183|189|193|173|163|177|185|187|151|219|201|215|217|169|157|191|165|167|211|209|205	0.001	MRPS35|TXN2|APOC3|CAT|APOE|MRPL44|HIBADH|UQCRC2|MRPL39|MRPL11|ALDH5A1|CRAT|CLU|CYC1|MRPL43|ALDH3A2|MRPL21|DAP3|OGDHL|PRDX4|MRPS33|MRPS6|ALDH6A1
GO_Upreg proteins-VCaPER	BP	Organonitrogen compound biosynthetic process	12	1346	153|193|173|185|187|215|217|169|157|191|211|209	0.0012	MRPS35|APOE|MRPL44|MRPL39|MRPL11|CYC1|MRPL43|ALDH3A2|MRPL21|DAP3|MRPS33|MRPS6
GO_Upreg proteins-VCaPER	BP	Mitochondrial electron transport, ubiquinol to cytochrome c	3	14	159|177|215	0.0017	UQCRC1|UQCRC2|CYC1
GO_Upreg proteins-VCaPER	BP	Cellular metabolic process	27	7513	153|159|155|183|189|193|173|199|163|177|185|187|151|219|201|215|207|217|169|179|157|191|165|167|211|209|205	0.0017	MRPS35|UQCRC1|TXN2|APOC3|CAT|APOE|MRPL44|NDUFS3|HIBADH|UQCRC2|MRPL39|MRPL11|ALDH5A1|CRAT|CLU|CYC1|NDUFA4|MRPL43|ALDH3A2|GTPBP3|MRPL21|DAP3|OGDHL|PRDX4|MRPS33|MRPS6|ALDH6A1
GO_Upreg proteins-VCaPER	BP	Reverse cholesterol transport	3	17	183|193|201	0.0027	APOC3|APOE|CLU
GO_Upreg proteins-VCaPER	BP	Metabolic process	28	8298	153|159|155|183|189|193|173|199|163|177|185|187|151|219|201|215|207|217|169|179|157|191|165|167|211|209|197|205	0.0029	MRPS35|UQCRC1|TXN2|APOC3|CAT|APOE|MRPL44|NDUFS3|HIBADH|UQCRC2|MRPL39|MRPL11|ALDH5A1|CRAT|CLU|CYC1|NDUFA4|MRPL43|ALDH3A2|GTPBP3|MRPL21|DAP3|OGDHL|PRDX4|MRPS33|MRPS6|SELENBP1|ALDH6A1
GO_Upreg proteins-VCaPER	BP	Carboxylic acid catabolic process	6	260	155|163|151|219|169|205	0.0029	TXN2|HIBADH|ALDH5A1|CRAT|ALDH3A2|ALDH6A1
GO_Upreg proteins-VCaPER	BP	Small molecule catabolic process	7	424	155|193|163|151|219|169|205	0.0035	TXN2|APOE|HIBADH|ALDH5A1|CRAT|ALDH3A2|ALDH6A1
GO_Upreg proteins-VCaPER	BP	Mitochondrion organization	7	452	213|199|171|177|195|201|161	0.0052	GDAP1|NDUFS3|GRPEL1|UQCRC2|ECSIT|CLU|APOO
GO_Upreg proteins-VCaPER	BP	Positive regulation of neurofibrillary tangle assembly	2	2	193|201	0.0064	APOE|CLU
GO_Upreg proteins-VCaPER	BP	Gene expression	13	2056	153|193|173|177|185|187|217|179|157|191|167|211|209	0.0104	MRPS35|APOE|MRPL44|UQCRC2|MRPL39|MRPL11|MRPL43|GTPBP3|MRPL21|DAP3|PRDX4|MRPS33|MRPS6
GO_Upreg proteins-VCaPER	BP	Protein folding	5	213	203|171|175|201|167	0.0126	HSPE1|GRPEL1|DNAJA2|CLU|PRDX4
GO_Upreg proteins-VCaPER	BP	Protein targeting	6	356	213|189|171|177|219|201	0.0126	GDAP1|CAT|GRPEL1|UQCRC2|CRAT|CLU
GO_Upreg proteins-VCaPER	BP	Valine catabolic process	2	4	163|205	0.0142	HIBADH|ALDH6A1
GO_Upreg proteins-VCaPER	BP	Positive regulation of amyloid fibril formation	2	4	193|201	0.0142	APOE|CLU
GO_Upreg proteins-VCaPER	BP	Nitrogen compound metabolic process	24	6852	153|155|183|189|193|173|163|177|185|187|151|219|201|215|217|169|179|157|191|165|167|211|209|205	0.0162	MRPS35|TXN2|APOC3|CAT|APOE|MRPL44|HIBADH|UQCRC2|MRPL39|MRPL11|ALDH5A1|CRAT|CLU|CYC1|MRPL43|ALDH3A2|GTPBP3|MRPL21|DAP3|OGDHL|PRDX4|MRPS33|MRPS6|ALDH6A1
GO_Upreg proteins-VCaPER	BP	Cellular component organization	21	5447	153|213|183|189|193|173|199|171|177|195|185|187|219|201|217|157|191|161|167|211|209	0.0195	MRPS35|GDAP1|APOC3|CAT|APOE|MRPL44|NDUFS3|GRPEL1|UQCRC2|ECSIT|MRPL39|MRPL11|CRAT|CLU|MRPL43|MRPL21|DAP3|APOO|PRDX4|MRPS33|MRPS6
GO_Upreg proteins-VCaPER	BP	Cellular amino acid catabolic process	4	124	155|163|151|205	0.0212	TXN2|HIBADH|ALDH5A1|ALDH6A1
GO_Upreg proteins-VCaPER	BP	Negative regulation of amyloid fibril formation	2	6	193|201	0.0231	APOE|CLU
GO_Upreg proteins-VCaPER	BP	Regulation of cdc42 protein signal transduction	2	7	183|193	0.0284	APOC3|APOE
GO_Upreg proteins-VCaPER	BP	Establishment of protein localization to organelle	6	433	213|189|171|177|219|201	0.0287	GDAP1|CAT|GRPEL1|UQCRC2|CRAT|CLU
GO_Upreg proteins-VCaPER	BP	Chylomicron remnant clearance	2	8	183|193	0.0335	APOC3|APOE
GO_Upreg proteins-VCaPER	BP	Protein targeting to mitochondrion	3	56	213|171|177	0.0363	GDAP1|GRPEL1|UQCRC2
GO_Upreg proteins-VCaPER	BP	Chylomicron remodeling	2	9	183|193	0.038	APOC3|APOE
GO_Upreg proteins-VCaPER	BP	Negative regulation of triglyceride metabolic process	2	9	183|193	0.038	APOC3|APOE
GO_Upreg proteins-VCaPER	BP	Primary metabolic process	24	7332	153|155|183|189|193|173|163|177|185|187|151|219|201|215|217|169|179|157|191|165|167|211|209|205	0.0407	MRPS35|TXN2|APOC3|CAT|APOE|MRPL44|HIBADH|UQCRC2|MRPL39|MRPL11|ALDH5A1|CRAT|CLU|CYC1|MRPL43|ALDH3A2|GTPBP3|MRPL21|DAP3|OGDHL|PRDX4|MRPS33|MRPS6|ALDH6A1
GO_Upreg proteins-VCaPER	BP	Chylomicron assembly	2	10	183|193	0.0426	APOC3|APOE
GO_Upreg proteins-VCaPER	CC	Mitochondrion	28	1611	153|159|155|213|203|189|173|199|171|163|177|195|185|187|151|219|201|215|207|217|179|157|191|165|161|211|209|205	3.45e-21	MRPS35|UQCRC1|TXN2|GDAP1|HSPE1|CAT|MRPL44|NDUFS3|GRPEL1|HIBADH|UQCRC2|ECSIT|MRPL39|MRPL11|ALDH5A1|CRAT|CLU|CYC1|NDUFA4|MRPL43|GTPBP3|MRPL21|DAP3|OGDHL|APOO|MRPS33|MRPS6|ALDH6A1
GO_Upreg proteins-VCaPER	CC	Mitochondrial inner membrane	19	480	153|159|173|199|171|177|195|185|187|219|201|215|207|217|157|191|161|211|209	8.66e-19	MRPS35|UQCRC1|MRPL44|NDUFS3|GRPEL1|UQCRC2|ECSIT|MRPL39|MRPL11|CRAT|CLU|CYC1|NDUFA4|MRPL43|MRPL21|DAP3|APOO|MRPS33|MRPS6
GO_Upreg proteins-VCaPER	CC	Mitochondrial envelope	21	766	153|159|213|189|173|199|171|177|195|185|187|219|201|215|207|217|157|191|161|211|209	2.84e-18	MRPS35|UQCRC1|GDAP1|CAT|MRPL44|NDUFS3|GRPEL1|UQCRC2|ECSIT|MRPL39|MRPL11|CRAT|CLU|CYC1|NDUFA4|MRPL43|MRPL21|DAP3|APOO|MRPS33|MRPS6
GO_Upreg proteins-VCaPER	CC	Mitochondrial protein complex	16	262	153|159|173|199|171|177|185|187|215|207|217|157|191|161|211|209	2.84e-18	MRPS35|UQCRC1|MRPL44|NDUFS3|GRPEL1|UQCRC2|MRPL39|MRPL11|CYC1|NDUFA4|MRPL43|MRPL21|DAP3|APOO|MRPS33|MRPS6
GO_Upreg proteins-VCaPER	CC	Mitochondrial matrix	18	479	153|155|203|173|199|171|163|177|185|187|151|217|157|191|165|211|209|205	1.19e-17	MRPS35|TXN2|HSPE1|MRPL44|NDUFS3|GRPEL1|HIBADH|UQCRC2|MRPL39|MRPL11|ALDH5A1|MRPL43|MRPL21|DAP3|OGDHL|MRPS33|MRPS6|ALDH6A1
GO_Upreg proteins-VCaPER	CC	Mitochondrial membrane	20	722	153|159|213|173|199|171|177|195|185|187|219|201|215|207|217|157|191|161|211|209	1.31e-17	MRPS35|UQCRC1|GDAP1|MRPL44|NDUFS3|GRPEL1|UQCRC2|ECSIT|MRPL39|MRPL11|CRAT|CLU|CYC1|NDUFA4|MRPL43|MRPL21|DAP3|APOO|MRPS33|MRPS6
GO_Upreg proteins-VCaPER	CC	Mitochondrial ribosome	9	87	153|173|185|187|217|157|191|211|209	1.19e-11	MRPS35|MRPL44|MRPL39|MRPL11|MRPL43|MRPL21|DAP3|MRPS33|MRPS6
GO_Upreg proteins-VCaPER	CC	Ribosomal subunit	9	178	153|173|185|187|217|157|191|211|209	4.36e-09	MRPS35|MRPL44|MRPL39|MRPL11|MRPL43|MRPL21|DAP3|MRPS33|MRPS6
GO_Upreg proteins-VCaPER	CC	Organelle membrane	23	3548	153|159|213|189|193|173|199|171|177|195|185|187|219|201|215|207|217|169|157|191|161|211|209	9.55e-08	MRPS35|UQCRC1|GDAP1|CAT|APOE|MRPL44|NDUFS3|GRPEL1|UQCRC2|ECSIT|MRPL39|MRPL11|CRAT|CLU|CYC1|NDUFA4|MRPL43|ALDH3A2|MRPL21|DAP3|APOO|MRPS33|MRPS6
GO_Upreg proteins-VCaPER	CC	Inner mitochondrial membrane protein complex	7	131	159|199|171|177|215|207|161	4.75e-07	UQCRC1|NDUFS3|GRPEL1|UQCRC2|CYC1|NDUFA4|APOO
GO_Upreg proteins-VCaPER	CC	Cytoplasm	35	11428	153|159|155|213|183|203|189|193|173|199|171|163|177|195|185|187|175|151|219|201|215|207|217|169|179|157|191|165|161|167|181|211|209|197|205	7.28e-07	MRPS35|UQCRC1|TXN2|GDAP1|APOC3|HSPE1|CAT|APOE|MRPL44|NDUFS3|GRPEL1|HIBADH|UQCRC2|ECSIT|MRPL39|MRPL11|DNAJA2|ALDH5A1|CRAT|CLU|CYC1|NDUFA4|MRPL43|ALDH3A2|GTPBP3|MRPL21|DAP3|OGDHL|APOO|PRDX4|OCIAD1|MRPS33|MRPS6|SELENBP1|ALDH6A1
GO_Upreg proteins-VCaPER	CC	Oxidoreductase complex	6	107	159|199|177|215|207|165	4.55e-06	UQCRC1|NDUFS3|UQCRC2|CYC1|NDUFA4|OGDHL
GO_Upreg proteins-VCaPER	CC	Mitochondrial large ribosomal subunit	5	56	173|185|187|217|157	7.04e-06	MRPL44|MRPL39|MRPL11|MRPL43|MRPL21
GO_Upreg proteins-VCaPER	CC	Intracellular organelle lumen	26	5857	153|155|203|189|193|173|199|171|163|177|195|185|187|151|219|201|215|217|157|191|165|167|211|209|197|205	7.04e-06	MRPS35|TXN2|HSPE1|CAT|APOE|MRPL44|NDUFS3|GRPEL1|HIBADH|UQCRC2|ECSIT|MRPL39|MRPL11|ALDH5A1|CRAT|CLU|CYC1|MRPL43|MRPL21|DAP3|OGDHL|PRDX4|MRPS33|MRPS6|SELENBP1|ALDH6A1
GO_Upreg proteins-VCaPER	CC	Membrane-bounded organelle	35	12427	153|159|155|213|183|203|189|193|173|199|171|163|177|195|185|187|175|151|219|201|215|207|217|169|179|157|191|165|161|167|181|211|209|197|205	9.48e-06	MRPS35|UQCRC1|TXN2|GDAP1|APOC3|HSPE1|CAT|APOE|MRPL44|NDUFS3|GRPEL1|HIBADH|UQCRC2|ECSIT|MRPL39|MRPL11|DNAJA2|ALDH5A1|CRAT|CLU|CYC1|NDUFA4|MRPL43|ALDH3A2|GTPBP3|MRPL21|DAP3|OGDHL|APOO|PRDX4|OCIAD1|MRPS33|MRPS6|SELENBP1|ALDH6A1
GO_Upreg proteins-VCaPER	CC	Mitochondrial small ribosomal subunit	4	29	153|191|211|209	2.38e-05	MRPS35|DAP3|MRPS33|MRPS6
GO_Upreg proteins-VCaPER	CC	High-density lipoprotein particle	4	29	183|193|201|161	2.38e-05	APOC3|APOE|CLU|APOO
GO_Upreg proteins-VCaPER	CC	Respiratory chain complex	5	80	159|199|177|215|207	2.51e-05	UQCRC1|NDUFS3|UQCRC2|CYC1|NDUFA4
GO_Upreg proteins-VCaPER	CC	Cytochrome complex	4	32	159|177|215|207	2.92e-05	UQCRC1|UQCRC2|CYC1|NDUFA4
GO_Upreg proteins-VCaPER	CC	Mitochondrial respirasome	5	84	159|199|177|215|207	2.94e-05	UQCRC1|NDUFS3|UQCRC2|CYC1|NDUFA4
GO_Upreg proteins-VCaPER	CC	Mitochondrial respiratory chain complex iii	3	12	159|177|215	0.00011	UQCRC1|UQCRC2|CYC1
GO_Upreg proteins-VCaPER	CC	Intracellular organelle	34	12528	153|159|155|213|183|203|189|193|173|199|171|163|177|195|185|187|151|219|201|215|207|217|169|179|157|191|165|161|167|181|211|209|197|205	0.00015	MRPS35|UQCRC1|TXN2|GDAP1|APOC3|HSPE1|CAT|APOE|MRPL44|NDUFS3|GRPEL1|HIBADH|UQCRC2|ECSIT|MRPL39|MRPL11|ALDH5A1|CRAT|CLU|CYC1|NDUFA4|MRPL43|ALDH3A2|GTPBP3|MRPL21|DAP3|OGDHL|APOO|PRDX4|OCIAD1|MRPS33|MRPS6|SELENBP1|ALDH6A1
GO_Upreg proteins-VCaPER	CC	Intracellular membrane-bounded organelle	32	10761	153|159|155|213|203|189|193|173|199|171|163|177|195|185|187|151|219|201|215|207|217|169|179|157|191|165|161|167|211|209|197|205	0.00015	MRPS35|UQCRC1|TXN2|GDAP1|HSPE1|CAT|APOE|MRPL44|NDUFS3|GRPEL1|HIBADH|UQCRC2|ECSIT|MRPL39|MRPL11|ALDH5A1|CRAT|CLU|CYC1|NDUFA4|MRPL43|ALDH3A2|GTPBP3|MRPL21|DAP3|OGDHL|APOO|PRDX4|MRPS33|MRPS6|SELENBP1|ALDH6A1
GO_Upreg proteins-VCaPER	CC	Very-low-density lipoprotein particle	3	20	183|193|161	0.00036	APOC3|APOE|APOO
GO_Upreg proteins-VCaPER	CC	Protein-containing complex	21	5073	153|159|183|189|193|173|199|171|177|185|187|201|215|207|217|157|191|165|161|211|209	0.00083	MRPS35|UQCRC1|APOC3|CAT|APOE|MRPL44|NDUFS3|GRPEL1|UQCRC2|MRPL39|MRPL11|CLU|CYC1|NDUFA4|MRPL43|MRPL21|DAP3|OGDHL|APOO|MRPS33|MRPS6
GO_Upreg proteins-VCaPER	CC	Intermediate-density lipoprotein particle	2	6	183|193	0.0032	APOC3|APOE
GO_Upreg proteins-VCaPER	CC	Spherical high-density lipoprotein particle	2	9	183|201	0.0061	APOC3|CLU
GO_Upreg proteins-VCaPER	CC	Membrane	27	9072	153|159|213|203|189|193|173|199|171|177|195|185|187|175|219|201|215|207|217|169|157|191|161|181|211|209|197	0.0073	MRPS35|UQCRC1|GDAP1|HSPE1|CAT|APOE|MRPL44|NDUFS3|GRPEL1|UQCRC2|ECSIT|MRPL39|MRPL11|DNAJA2|CRAT|CLU|CYC1|NDUFA4|MRPL43|ALDH3A2|MRPL21|DAP3|APOO|OCIAD1|MRPS33|MRPS6|SELENBP1
GO_Upreg proteins-VCaPER	CC	Mitochondrial respiratory chain complex iv	2	12	177|207	0.0096	UQCRC2|NDUFA4
GO_Upreg proteins-VCaPER	CC	Low-density lipoprotein particle	2	13	193|161	0.0109	APOE|APOO
GO_Upreg proteins-VCaPER	CC	Chylomicron	2	13	183|193	0.0109	APOC3|APOE
GO_Upreg proteins-VCaPER	MF	Oxidoreductase activity	14	726	159|155|189|199|163|151|219|215|207|169|165|167|197|205	3.81e-08	UQCRC1|TXN2|CAT|NDUFS3|HIBADH|ALDH5A1|CRAT|CYC1|NDUFA4|ALDH3A2|OGDHL|PRDX4|SELENBP1|ALDH6A1
GO_Upreg proteins-VCaPER	MF	Structural constituent of ribosome	7	159	153|187|217|157|191|211|209	2.45e-05	MRPS35|MRPL11|MRPL43|MRPL21|DAP3|MRPS33|MRPS6
GO_Upreg proteins-VCaPER	MF	Oxidoreductase activity, acting on the aldehyde or oxo group of donors	4	40	151|169|165|205	0.0012	ALDH5A1|ALDH3A2|OGDHL|ALDH6A1
GO_Upreg proteins-VCaPER	MF	Structural molecule activity	8	635	153|193|187|217|157|191|211|209	0.0112	MRPS35|APOE|MRPL11|MRPL43|MRPL21|DAP3|MRPS33|MRPS6
GO_Upreg proteins-VCaPER	MF	Lipoprotein particle receptor binding	3	27	183|193|201	0.0133	APOC3|APOE|CLU
GO_Upreg proteins-VCaPER	MF	Oxidoreductase activity, acting on the aldehyde or oxo group of donors, nad or nadp as acceptor	3	31	151|169|205	0.0162	ALDH5A1|ALDH3A2|ALDH6A1
GO_Upreg proteins-VCaPER	MF	Unfolded protein binding	4	108	203|171|175|201	0.0192	HSPE1|GRPEL1|DNAJA2|CLU
GO_Upreg proteins-VCaPER	MF	Chaperone binding	4	105	203|171|175|201	0.0192	HSPE1|GRPEL1|DNAJA2|CLU
GO_Upreg proteins-VCaPER	KEGG	Oxidative phosphorylation	5	130	159|199|177|215|207	0.0013	UQCRC1|NDUFS3|UQCRC2|CYC1|NDUFA4
GO_Upreg proteins-VCaPER	KEGG	Metabolic pathways	12	1447	159|189|199|163|177|151|215|207|169|165|197|205	0.0013	UQCRC1|CAT|NDUFS3|HIBADH|UQCRC2|ALDH5A1|CYC1|NDUFA4|ALDH3A2|OGDHL|SELENBP1|ALDH6A1
GO_Upreg proteins-VCaPER	KEGG	Non-alcoholic fatty liver disease	5	148	159|199|177|215|207	0.0013	UQCRC1|NDUFS3|UQCRC2|CYC1|NDUFA4
GO_Upreg proteins-VCaPER	KEGG	Parkinson disease	6	240	159|155|199|177|215|207	0.0013	UQCRC1|TXN2|NDUFS3|UQCRC2|CYC1|NDUFA4
GO_Upreg proteins-VCaPER	KEGG	Alzheimer disease	6	355	159|193|199|177|215|207	0.0025	UQCRC1|APOE|NDUFS3|UQCRC2|CYC1|NDUFA4
GO_Upreg proteins-VCaPER	KEGG	Amyotrophic lateral sclerosis	6	352	159|189|199|177|215|207	0.0025	UQCRC1|CAT|NDUFS3|UQCRC2|CYC1|NDUFA4
GO_Upreg proteins-VCaPER	KEGG	Thermogenesis	5	229	159|199|177|215|207	0.0027	UQCRC1|NDUFS3|UQCRC2|CYC1|NDUFA4
GO_Upreg proteins-VCaPER	KEGG	Valine, leucine and isoleucine degradation	3	46	163|169|205	0.0038	HIBADH|ALDH3A2|ALDH6A1
GO_Upreg proteins-VCaPER	KEGG	Prion disease	5	265	159|199|177|215|207	0.0041	UQCRC1|NDUFS3|UQCRC2|CYC1|NDUFA4
GO_Upreg proteins-VCaPER	KEGG	Huntington disease	5	298	159|199|177|215|207	0.0064	UQCRC1|NDUFS3|UQCRC2|CYC1|NDUFA4
GO_Upreg proteins-VCaPER	KEGG	Cardiac muscle contraction	3	87	159|177|215	0.0168	UQCRC1|UQCRC2|CYC1
GO_Upreg proteins-VCaPER	KEGG	Carbon metabolism	3	117	189|165|205	0.0355	CAT|OGDHL|ALDH6A1
GO_Upreg proteins-VCaPER	KEGG	beta-Alanine metabolism	2	29	169|205	0.036	ALDH3A2|ALDH6A1
GO_Upreg proteins-VCaPER	KEGG	Ribosome	3	130	187|157|209	0.0409	MRPL11|MRPL21|MRPS6
GO_Downreg proteins-VCaPER	BP	Translational initiation	7	141	437|489|475|483|445|481|459	0.0002	ABCE1|ABCF1|RPS29|EIF4B|RPL9|RPL29|RPLP0
GO_Downreg proteins-VCaPER	BP	Cellular localization	21	2967	455|433|465|423|451|487|435|437|441|425|491|477|463|495|475|447|445|481|429|461|459	0.0002	ACLY|RPA1|FAF2|ENDOD1|UCHL1|DBN1|ANXA5|ABCE1|HSPA4|CLTB|ARFGAP1|COPA|HSP90AB1|KRT18|RPS29|SEC61G|RPL9|RPL29|HSPA8|LIN7A|RPLP0
GO_Downreg proteins-VCaPER	BP	Cellular protein localization	15	1610	433|465|487|437|441|425|477|495|475|447|445|481|429|461|459	0.00071	RPA1|FAF2|DBN1|ABCE1|HSPA4|CLTB|COPA|KRT18|RPS29|SEC61G|RPL9|RPL29|HSPA8|LIN7A|RPLP0
GO_Downreg proteins-VCaPER	BP	Establishment of localization in cell	18	2375	455|465|423|451|435|437|441|425|491|477|463|475|447|445|481|429|461|459	0.00071	ACLY|FAF2|ENDOD1|UCHL1|ANXA5|ABCE1|HSPA4|CLTB|ARFGAP1|COPA|HSP90AB1|RPS29|SEC61G|RPL9|RPL29|HSPA8|LIN7A|RPLP0
GO_Downreg proteins-VCaPER	BP	Translation	8	366	437|489|443|475|483|445|481|459	0.0012	ABCE1|ABCF1|EEF1G|RPS29|EIF4B|RPL9|RPL29|RPLP0
GO_Downreg proteins-VCaPER	BP	Protein localization	16	2139	433|465|487|437|441|425|491|477|495|475|447|445|481|429|461|459	0.0012	RPA1|FAF2|DBN1|ABCE1|HSPA4|CLTB|ARFGAP1|COPA|KRT18|RPS29|SEC61G|RPL9|RPL29|HSPA8|LIN7A|RPLP0
GO_Downreg proteins-VCaPER	BP	Protein transport	14	1486	465|437|441|425|491|477|495|475|447|445|481|429|461|459	0.0012	FAF2|ABCE1|HSPA4|CLTB|ARFGAP1|COPA|KRT18|RPS29|SEC61G|RPL9|RPL29|HSPA8|LIN7A|RPLP0
GO_Downreg proteins-VCaPER	BP	Amide biosynthetic process	9	512	455|437|489|443|475|483|445|481|459	0.0012	ACLY|ABCE1|ABCF1|EEF1G|RPS29|EIF4B|RPL9|RPL29|RPLP0
GO_Downreg proteins-VCaPER	BP	Establishment of protein localization to membrane	7	267	441|495|475|447|445|481|459	0.0012	HSPA4|KRT18|RPS29|SEC61G|RPL9|RPL29|RPLP0
GO_Downreg proteins-VCaPER	BP	Cellular amide metabolic process	10	773	455|437|489|443|475|483|453|445|481|459	0.0019	ACLY|ABCE1|ABCF1|EEF1G|RPS29|EIF4B|ASRGL1|RPL9|RPL29|RPLP0
GO_Downreg proteins-VCaPER	BP	Intracellular protein transport	11	999	465|437|441|425|477|475|447|445|481|429|459	0.0023	FAF2|ABCE1|HSPA4|CLTB|COPA|RPS29|SEC61G|RPL9|RPL29|HSPA8|RPLP0
GO_Downreg proteins-VCaPER	BP	Protein targeting to er	5	110	475|447|445|481|459	0.0024	RPS29|SEC61G|RPL9|RPL29|RPLP0
GO_Downreg proteins-VCaPER	BP	Cellular nitrogen compound biosynthetic process	13	1522	455|433|497|437|489|443|463|475|483|445|481|431|459	0.0031	ACLY|RPA1|CAD|ABCE1|ABCF1|EEF1G|HSP90AB1|RPS29|EIF4B|RPL9|RPL29|TNKS1BP1|RPLP0
GO_Downreg proteins-VCaPER	BP	Intracellular transport	13	1520	465|451|437|441|425|491|477|475|447|445|481|429|459	0.0031	FAF2|UCHL1|ABCE1|HSPA4|CLTB|ARFGAP1|COPA|RPS29|SEC61G|RPL9|RPL29|HSPA8|RPLP0
GO_Downreg proteins-VCaPER	BP	Protein localization to membrane	8	495	441|495|475|447|445|481|461|459	0.0033	HSPA4|KRT18|RPS29|SEC61G|RPL9|RPL29|LIN7A|RPLP0
GO_Downreg proteins-VCaPER	BP	Protein targeting	7	356	441|475|447|445|481|429|459	0.0035	HSPA4|RPS29|SEC61G|RPL9|RPL29|HSPA8|RPLP0
GO_Downreg proteins-VCaPER	BP	Cytoplasmic translation	4	72	475|445|481|459	0.0074	RPS29|RPL9|RPL29|RPLP0
GO_Downreg proteins-VCaPER	BP	Telomere maintenance via telomerase	3	22	433|463|431	0.0075	RPA1|HSP90AB1|TNKS1BP1
GO_Downreg proteins-VCaPER	BP	Transport	21	4353	455|465|497|423|451|435|437|441|425|489|491|477|463|495|475|447|445|481|429|461|459	0.0078	ACLY|FAF2|CAD|ENDOD1|UCHL1|ANXA5|ABCE1|HSPA4|CLTB|ABCF1|ARFGAP1|COPA|HSP90AB1|KRT18|RPS29|SEC61G|RPL9|RPL29|HSPA8|LIN7A|RPLP0
GO_Downreg proteins-VCaPER	BP	Viral process	9	776	437|463|495|475|445|481|429|459|457	0.0078	ABCE1|HSP90AB1|KRT18|RPS29|RPL9|RPL29|HSPA8|RPLP0|KRT8
GO_Downreg proteins-VCaPER	BP	Cellular nitrogen compound metabolic process	18	3282	439|455|433|493|497|423|437|489|443|463|475|483|453|445|481|429|431|459	0.0079	PQBP1|ACLY|RPA1|NSUN2|CAD|ENDOD1|ABCE1|ABCF1|EEF1G|HSP90AB1|RPS29|EIF4B|ASRGL1|RPL9|RPL29|HSPA8|TNKS1BP1|RPLP0
GO_Downreg proteins-VCaPER	BP	Protein targeting to membrane	5	165	475|447|445|481|459	0.0084	RPS29|SEC61G|RPL9|RPL29|RPLP0
GO_Downreg proteins-VCaPER	BP	Response to unfolded protein	5	166	465|441|491|463|429	0.0084	FAF2|HSPA4|ARFGAP1|HSP90AB1|HSPA8
GO_Downreg proteins-VCaPER	BP	Establishment of protein localization to organelle	7	433	441|475|447|445|481|429|459	0.0084	HSPA4|RPS29|SEC61G|RPL9|RPL29|HSPA8|RPLP0
GO_Downreg proteins-VCaPER	BP	Regulation of cellular response to heat	4	79	433|485|463|429	0.0084	RPA1|BAG2|HSP90AB1|HSPA8
GO_Downreg proteins-VCaPER	BP	Cellular process	39	15024	439|499|455|433|465|493|497|423|451|487|435|437|441|425|489|491|443|469|427|471|479|477|485|463|495|473|475|447|483|453|445|481|429|431|461|459|457|449|467	0.0115	PQBP1|MPP6|ACLY|RPA1|FAF2|NSUN2|CAD|ENDOD1|UCHL1|DBN1|ANXA5|ABCE1|HSPA4|CLTB|ABCF1|ARFGAP1|EEF1G|TPM1|MYLK|NTPCR|ACAT2|COPA|BAG2|HSP90AB1|KRT18|PPP1CB|RPS29|SEC61G|EIF4B|ASRGL1|RPL9|RPL29|HSPA8|TNKS1BP1|LIN7A|RPLP0|KRT8|MYL6B|LPP
GO_Downreg proteins-VCaPER	BP	Nuclear-transcribed mrna catabolic process	5	194	475|445|481|431|459	0.0136	RPS29|RPL9|RPL29|TNKS1BP1|RPLP0
GO_Downreg proteins-VCaPER	BP	SRP-dependent cotranslational protein targeting to membrane	4	96	475|445|481|459	0.0136	RPS29|RPL9|RPL29|RPLP0
GO_Downreg proteins-VCaPER	BP	mRNA metabolic process	8	678	439|493|475|445|481|429|431|459	0.0145	PQBP1|NSUN2|RPS29|RPL9|RPL29|HSPA8|TNKS1BP1|RPLP0
GO_Downreg proteins-VCaPER	BP	Localization	23	5591	455|433|465|497|423|451|487|435|437|441|425|489|491|477|463|495|475|447|445|481|429|461|459	0.0196	ACLY|RPA1|FAF2|CAD|ENDOD1|UCHL1|DBN1|ANXA5|ABCE1|HSPA4|CLTB|ABCF1|ARFGAP1|COPA|HSP90AB1|KRT18|RPS29|SEC61G|RPL9|RPL29|HSPA8|LIN7A|RPLP0
GO_Downreg proteins-VCaPER	BP	Viral transcription	4	115	475|445|481|459	0.0236	RPS29|RPL9|RPL29|RPLP0
GO_Downreg proteins-VCaPER	BP	Protein localization to organelle	8	743	433|441|475|447|445|481|429|459	0.0246	RPA1|HSPA4|RPS29|SEC61G|RPL9|RPL29|HSPA8|RPLP0
GO_Downreg proteins-VCaPER	BP	Nuclear-transcribed mrna catabolic process, nonsense-mediated decay	4	119	475|445|481|459	0.0258	RPS29|RPL9|RPL29|RPLP0
GO_Downreg proteins-VCaPER	BP	Cellular macromolecule biosynthetic process	11	1592	433|437|489|443|463|475|483|445|481|431|459	0.0492	RPA1|ABCE1|ABCF1|EEF1G|HSP90AB1|RPS29|EIF4B|RPL9|RPL29|TNKS1BP1|RPLP0
GO_Downreg proteins-VCaPER	CC	Cytosol	33	5193	439|455|497|423|451|487|435|437|441|425|489|491|443|469|427|479|477|485|463|495|473|475|447|483|453|445|481|429|431|459|457|449|467	9.72e-11	PQBP1|ACLY|CAD|ENDOD1|UCHL1|DBN1|ANXA5|ABCE1|HSPA4|CLTB|ABCF1|ARFGAP1|EEF1G|TPM1|MYLK|ACAT2|COPA|BAG2|HSP90AB1|KRT18|PPP1CB|RPS29|SEC61G|EIF4B|ASRGL1|RPL9|RPL29|HSPA8|TNKS1BP1|RPLP0|KRT8|MYL6B|LPP
GO_Downreg proteins-VCaPER	CC	Extracellular exosome	19	2099	499|455|493|497|423|435|441|443|479|477|463|495|473|475|429|461|459|457|449	2.78e-06	MPP6|ACLY|NSUN2|CAD|ENDOD1|ANXA5|HSPA4|EEF1G|ACAT2|COPA|HSP90AB1|KRT18|PPP1CB|RPS29|HSPA8|LIN7A|RPLP0|KRT8|MYL6B
GO_Downreg proteins-VCaPER	CC	Anchoring junction	12	820	487|435|495|473|475|445|429|431|461|459|457|467	1.45e-05	DBN1|ANXA5|KRT18|PPP1CB|RPS29|RPL9|HSPA8|TNKS1BP1|LIN7A|RPLP0|KRT8|LPP
GO_Downreg proteins-VCaPER	CC	Vesicle	21	3879	499|455|465|493|497|423|435|441|425|443|479|477|463|495|473|475|429|461|459|457|449	0.00074	MPP6|ACLY|FAF2|NSUN2|CAD|ENDOD1|ANXA5|HSPA4|CLTB|EEF1G|ACAT2|COPA|HSP90AB1|KRT18|PPP1CB|RPS29|HSPA8|LIN7A|RPLP0|KRT8|MYL6B
GO_Downreg proteins-VCaPER	CC	Cell junction	15	2075	497|487|435|425|491|495|473|475|445|429|431|461|459|457|467	0.0011	CAD|DBN1|ANXA5|CLTB|ARFGAP1|KRT18|PPP1CB|RPS29|RPL9|HSPA8|TNKS1BP1|LIN7A|RPLP0|KRT8|LPP
GO_Downreg proteins-VCaPER	CC	Cytoplasm	35	11428	439|455|465|493|497|423|451|487|435|437|441|425|489|491|443|469|427|479|477|485|463|495|473|475|447|483|453|445|481|429|431|459|457|449|467	0.0028	PQBP1|ACLY|FAF2|NSUN2|CAD|ENDOD1|UCHL1|DBN1|ANXA5|ABCE1|HSPA4|CLTB|ABCF1|ARFGAP1|EEF1G|TPM1|MYLK|ACAT2|COPA|BAG2|HSP90AB1|KRT18|PPP1CB|RPS29|SEC61G|EIF4B|ASRGL1|RPL9|RPL29|HSPA8|TNKS1BP1|RPLP0|KRT8|MYL6B|LPP
GO_Downreg proteins-VCaPER	CC	Focal adhesion	7	405	435|473|475|445|429|459|467	0.0028	ANXA5|PPP1CB|RPS29|RPL9|HSPA8|RPLP0|LPP
GO_Downreg proteins-VCaPER	CC	Actomyosin	4	75	487|469|427|467	0.0028	DBN1|TPM1|MYLK|LPP
GO_Downreg proteins-VCaPER	CC	Chaperone complex	3	24	485|463|429	0.0028	BAG2|HSP90AB1|HSPA8
GO_Downreg proteins-VCaPER	CC	Extracellular region	20	4166	499|455|465|493|497|423|435|441|443|479|477|463|495|473|475|429|461|459|457|449	0.0044	MPP6|ACLY|FAF2|NSUN2|CAD|ENDOD1|ANXA5|HSPA4|EEF1G|ACAT2|COPA|HSP90AB1|KRT18|PPP1CB|RPS29|HSPA8|LIN7A|RPLP0|KRT8|MYL6B
GO_Downreg proteins-VCaPER	CC	Cytosolic ribosome	4	97	475|445|481|459	0.0054	RPS29|RPL9|RPL29|RPLP0
GO_Downreg proteins-VCaPER	CC	Ribosome	5	213	489|475|445|481|459	0.0073	ABCF1|RPS29|RPL9|RPL29|RPLP0
GO_Downreg proteins-VCaPER	CC	Organelle	37	13515	439|499|455|433|465|493|497|423|451|487|435|437|441|425|489|491|443|469|427|479|477|485|463|495|473|475|447|453|445|481|429|431|461|459|457|449|467	0.0091	PQBP1|MPP6|ACLY|RPA1|FAF2|NSUN2|CAD|ENDOD1|UCHL1|DBN1|ANXA5|ABCE1|HSPA4|CLTB|ABCF1|ARFGAP1|EEF1G|TPM1|MYLK|ACAT2|COPA|BAG2|HSP90AB1|KRT18|PPP1CB|RPS29|SEC61G|ASRGL1|RPL9|RPL29|HSPA8|TNKS1BP1|LIN7A|RPLP0|KRT8|MYL6B|LPP
GO_Downreg proteins-VCaPER	CC	Intracellular non-membrane-bounded organelle	21	4880	439|433|465|493|487|489|469|427|479|485|495|473|475|445|481|429|431|459|457|449|467	0.0101	PQBP1|RPA1|FAF2|NSUN2|DBN1|ABCF1|TPM1|MYLK|ACAT2|BAG2|KRT18|PPP1CB|RPS29|RPL9|RPL29|HSPA8|TNKS1BP1|RPLP0|KRT8|MYL6B|LPP
GO_Downreg proteins-VCaPER	CC	Protein-containing complex	21	5073	433|465|497|425|489|469|477|485|463|473|475|447|483|445|481|429|431|461|459|457|449	0.0164	RPA1|FAF2|CAD|CLTB|ABCF1|TPM1|COPA|BAG2|HSP90AB1|PPP1CB|RPS29|SEC61G|EIF4B|RPL9|RPL29|HSPA8|TNKS1BP1|LIN7A|RPLP0|KRT8|MYL6B
GO_Downreg proteins-VCaPER	CC	Cytosolic large ribosomal subunit	3	56	445|481|459	0.0177	RPL9|RPL29|RPLP0
GO_Downreg proteins-VCaPER	CC	Axon	7	646	497|451|487|477|485|463|429	0.0207	CAD|UCHL1|DBN1|COPA|BAG2|HSP90AB1|HSPA8
GO_Downreg proteins-VCaPER	CC	Stress fiber	3	65	469|427|467	0.0246	TPM1|MYLK|LPP
GO_Downreg proteins-VCaPER	CC	Ribonucleoprotein complex	7	677	489|475|483|445|481|429|459	0.0246	ABCF1|RPS29|EIF4B|RPL9|RPL29|HSPA8|RPLP0
GO_Downreg proteins-VCaPER	CC	Polysome	3	68	489|475|483	0.0248	ABCF1|RPS29|EIF4B
GO_Downreg proteins-VCaPER	CC	Distal axon	5	310	497|487|477|463|429	0.0248	CAD|DBN1|COPA|HSP90AB1|HSPA8
GO_Downreg proteins-VCaPER	CC	Ribosomal subunit	4	178	475|445|481|459	0.0278	RPS29|RPL9|RPL29|RPLP0
GO_Downreg proteins-VCaPER	CC	Postsynaptic cytosol	2	18	487|429	0.0406	DBN1|HSPA8
GO_Downreg proteins-VCaPER	CC	Postsynaptic specialization	5	369	487|491|429|461|459	0.0455	DBN1|ARFGAP1|HSPA8|LIN7A|RPLP0
GO_Downreg proteins-VCaPER	MF	Structural molecule activity	9	635	425|469|477|495|475|445|481|459|449	0.0119	CLTB|TPM1|COPA|KRT18|RPS29|RPL9|RPL29|RPLP0|MYL6B
GO_Downreg proteins-VCaPER	MF	Cadherin binding	7	334	487|443|463|495|481|429|431	0.0119	DBN1|EEF1G|HSP90AB1|KRT18|RPL29|HSPA8|TNKS1BP1
GO_Downreg proteins-VCaPER	KEGG	Ribosome	4	130	475|445|481|459	0.0479	RPS29|RPL9|RPL29|RPLP0

## Sheet: p-value 0.1 expressed proteins
Sample	#term ID	term description	observed gene count	background gene count	nodes.SUID	FDR	matching proteins in your network (labels)
GO_Upreg proteins-VCaPER	BP	Mitochondrial translational elongation	12	90	2422|2432|2460|2360|2442|2376|2404|2426|2446|2464|2344|2462	5.48e-12	MRPS35|MRPL44|MRPL15|MRPL3|MRPL39|MRPL11|MRPL43|MRPL21|DAP3|MRPS33|MRPL19|MRPS6
GO_Upreg proteins-VCaPER	BP	Mitochondrial translational termination	12	91	2422|2432|2460|2360|2442|2376|2404|2426|2446|2464|2344|2462	5.48e-12	MRPS35|MRPL44|MRPL15|MRPL3|MRPL39|MRPL11|MRPL43|MRPL21|DAP3|MRPS33|MRPL19|MRPS6
GO_Upreg proteins-VCaPER	BP	Oxidation-reduction process	20	939	2346|2424|2354|2444|2382|2398|2456|2428|2438|2434|2416|2412|2406|2396|2352|2408|2430|2454|2394|2364	1.45e-08	UQCRC1|TXN2|APOA1|CAT|NDUFA2|COQ9|NDUFS3|HIBADH|UQCRC2|PRDX2|ALDH5A1|CRAT|CYC1|NDUFA4|ALDH3A2|ECHS1|OGDHL|SELENBP1|ALDH6A1|COX4I1
GO_Upreg proteins-VCaPER	BP	Cellular respiration	10	158	2346|2444|2382|2398|2456|2438|2406|2396|2430|2364	1.79e-07	UQCRC1|CAT|NDUFA2|COQ9|NDUFS3|UQCRC2|CYC1|NDUFA4|OGDHL|COX4I1
GO_Upreg proteins-VCaPER	BP	Protein-containing complex subunit organization	23	1539	2422|2440|2374|2354|2382|2452|2432|2460|2456|2360|2384|2442|2376|2388|2404|2426|2446|2402|2350|2466|2464|2344|2462	2.18e-07	MRPS35|VTN|APOC3|APOA1|NDUFA2|APOE|MRPL44|MRPL15|NDUFS3|MRPL3|ECSIT|MRPL39|MRPL11|CLU|MRPL43|MRPL21|DAP3|ADAR|CLYBL|HSPD1|MRPS33|MRPL19|MRPS6
GO_Upreg proteins-VCaPER	BP	Cellular component organization or biogenesis	42	5633	2422|2400|2420|2414|2440|2374|2354|2444|2382|2452|2432|2460|2358|2392|2456|2356|2360|2438|2384|2366|2442|2376|2412|2388|2404|2450|2426|2378|2446|2402|2370|2350|2348|2410|2466|2464|2344|2448|2462|2386|2342|2418	6.14e-07	MRPS35|GDAP1|UTP18|C1QBP|VTN|APOC3|APOA1|CAT|NDUFA2|APOE|MRPL44|MRPL15|THBS1|WDR12|NDUFS3|GRPEL1|MRPL3|UQCRC2|ECSIT|SLC25A4|MRPL39|MRPL11|CRAT|CLU|MRPL43|ANXA2|MRPL21|CD47|DAP3|ADAR|SDC4|CLYBL|APOO|PITRM1|HSPD1|MRPS33|MRPL19|PRC1|MRPS6|FBLN2|RACGAP1|ASNA1
GO_Upreg proteins-VCaPER	BP	Mitochondrial atp synthesis coupled electron transport	8	87	2346|2382|2398|2456|2438|2406|2396|2364	6.86e-07	UQCRC1|NDUFA2|COQ9|NDUFS3|UQCRC2|CYC1|NDUFA4|COX4I1
GO_Upreg proteins-VCaPER	BP	Cellular component organization	40	5447	2422|2400|2414|2440|2374|2354|2444|2382|2452|2432|2460|2358|2456|2356|2360|2438|2384|2366|2442|2376|2412|2388|2404|2450|2426|2378|2446|2402|2370|2350|2348|2410|2466|2464|2344|2448|2462|2386|2342|2418	3.07e-06	MRPS35|GDAP1|C1QBP|VTN|APOC3|APOA1|CAT|NDUFA2|APOE|MRPL44|MRPL15|THBS1|NDUFS3|GRPEL1|MRPL3|UQCRC2|ECSIT|SLC25A4|MRPL39|MRPL11|CRAT|CLU|MRPL43|ANXA2|MRPL21|CD47|DAP3|ADAR|SDC4|CLYBL|APOO|PITRM1|HSPD1|MRPS33|MRPL19|PRC1|MRPS6|FBLN2|RACGAP1|ASNA1
GO_Upreg proteins-VCaPER	BP	ATP metabolic process	9	204	2346|2382|2398|2456|2438|2406|2396|2430|2364	1.47e-05	UQCRC1|NDUFA2|COQ9|NDUFS3|UQCRC2|CYC1|NDUFA4|OGDHL|COX4I1
GO_Upreg proteins-VCaPER	BP	Generation of precursor metabolites and energy	11	405	2346|2444|2382|2398|2456|2438|2366|2406|2396|2430|2364	4.16e-05	UQCRC1|CAT|NDUFA2|COQ9|NDUFS3|UQCRC2|SLC25A4|CYC1|NDUFA4|OGDHL|COX4I1
GO_Upreg proteins-VCaPER	BP	Mitochondrion organization	11	452	2400|2382|2456|2356|2438|2384|2366|2388|2348|2410|2466	0.00011	GDAP1|NDUFA2|NDUFS3|GRPEL1|UQCRC2|ECSIT|SLC25A4|CLU|APOO|PITRM1|HSPD1
GO_Upreg proteins-VCaPER	BP	Metabolic process	47	8298	2422|2346|2424|2420|2414|2374|2354|2444|2382|2452|2432|2460|2358|2392|2398|2456|2360|2428|2438|2366|2434|2442|2376|2416|2412|2388|2406|2396|2404|2352|2450|2458|2368|2426|2446|2402|2408|2370|2430|2410|2466|2464|2344|2462|2454|2394|2364	0.00011	MRPS35|UQCRC1|TXN2|UTP18|C1QBP|APOC3|APOA1|CAT|NDUFA2|APOE|MRPL44|MRPL15|THBS1|WDR12|COQ9|NDUFS3|MRPL3|HIBADH|UQCRC2|SLC25A4|PRDX2|MRPL39|MRPL11|ALDH5A1|CRAT|CLU|CYC1|NDUFA4|MRPL43|ALDH3A2|ANXA2|XPNPEP3|GTPBP3|MRPL21|DAP3|ADAR|ECHS1|SDC4|OGDHL|PITRM1|HSPD1|MRPS33|MRPL19|MRPS6|SELENBP1|ALDH6A1|COX4I1
GO_Upreg proteins-VCaPER	BP	Aerobic respiration	6	79	2346|2444|2438|2396|2430|2364	0.00014	UQCRC1|CAT|UQCRC2|NDUFA4|OGDHL|COX4I1
GO_Upreg proteins-VCaPER	BP	Reverse cholesterol transport	4	17	2374|2354|2452|2388	0.00024	APOC3|APOA1|APOE|CLU
GO_Upreg proteins-VCaPER	BP	Organonitrogen compound biosynthetic process	17	1346	2422|2354|2452|2432|2460|2360|2442|2376|2406|2404|2352|2426|2446|2370|2464|2344|2462	0.00036	MRPS35|APOA1|APOE|MRPL44|MRPL15|MRPL3|MRPL39|MRPL11|CYC1|MRPL43|ALDH3A2|MRPL21|DAP3|SDC4|MRPS33|MRPL19|MRPS6
GO_Upreg proteins-VCaPER	BP	Gene expression	21	2056	2422|2420|2414|2452|2432|2460|2392|2360|2438|2442|2376|2404|2458|2368|2426|2446|2402|2466|2464|2344|2462	0.0004	MRPS35|UTP18|C1QBP|APOE|MRPL44|MRPL15|WDR12|MRPL3|UQCRC2|MRPL39|MRPL11|MRPL43|XPNPEP3|GTPBP3|MRPL21|DAP3|ADAR|HSPD1|MRPS33|MRPL19|MRPS6
GO_Upreg proteins-VCaPER	BP	Establishment of protein localization to organelle	10	433	2400|2444|2356|2438|2412|2388|2402|2410|2466|2418	0.00053	GDAP1|CAT|GRPEL1|UQCRC2|CRAT|CLU|ADAR|PITRM1|HSPD1|ASNA1
GO_Upreg proteins-VCaPER	BP	Protein targeting to mitochondrion	5	56	2400|2356|2438|2410|2466	0.00057	GDAP1|GRPEL1|UQCRC2|PITRM1|HSPD1
GO_Upreg proteins-VCaPER	BP	Cellular metabolic process	43	7513	2422|2346|2424|2420|2414|2374|2354|2444|2382|2452|2432|2460|2358|2392|2398|2456|2360|2428|2438|2366|2434|2442|2376|2416|2412|2388|2406|2396|2404|2352|2368|2426|2446|2402|2408|2370|2430|2466|2464|2344|2462|2394|2364	0.00059	MRPS35|UQCRC1|TXN2|UTP18|C1QBP|APOC3|APOA1|CAT|NDUFA2|APOE|MRPL44|MRPL15|THBS1|WDR12|COQ9|NDUFS3|MRPL3|HIBADH|UQCRC2|SLC25A4|PRDX2|MRPL39|MRPL11|ALDH5A1|CRAT|CLU|CYC1|NDUFA4|MRPL43|ALDH3A2|GTPBP3|MRPL21|DAP3|ADAR|ECHS1|SDC4|OGDHL|HSPD1|MRPS33|MRPL19|MRPS6|ALDH6A1|COX4I1
GO_Upreg proteins-VCaPER	BP	Protein targeting	9	356	2400|2444|2356|2438|2412|2388|2410|2466|2418	0.00084	GDAP1|CAT|GRPEL1|UQCRC2|CRAT|CLU|PITRM1|HSPD1|ASNA1
GO_Upreg proteins-VCaPER	BP	Regulation of cdc42 protein signal transduction	3	7	2374|2354|2452	0.0013	APOC3|APOA1|APOE
GO_Upreg proteins-VCaPER	BP	Chylomicron remodeling	3	9	2374|2354|2452	0.0022	APOC3|APOA1|APOE
GO_Upreg proteins-VCaPER	BP	Regulation of blood coagulation	5	80	2440|2452|2358|2434|2450	0.0024	VTN|APOE|THBS1|PRDX2|ANXA2
GO_Upreg proteins-VCaPER	BP	Chylomicron assembly	3	10	2374|2354|2452	0.0026	APOC3|APOA1|APOE
GO_Upreg proteins-VCaPER	BP	Phospholipid efflux	3	12	2374|2354|2452	0.0039	APOC3|APOA1|APOE
GO_Upreg proteins-VCaPER	BP	Organonitrogen compound metabolic process	33	5244	2422|2424|2414|2374|2354|2444|2452|2432|2460|2358|2360|2428|2438|2442|2376|2416|2412|2388|2406|2404|2352|2450|2458|2426|2446|2370|2430|2410|2466|2464|2344|2462|2394	0.0041	MRPS35|TXN2|C1QBP|APOC3|APOA1|CAT|APOE|MRPL44|MRPL15|THBS1|MRPL3|HIBADH|UQCRC2|MRPL39|MRPL11|ALDH5A1|CRAT|CLU|CYC1|MRPL43|ALDH3A2|ANXA2|XPNPEP3|MRPL21|DAP3|SDC4|OGDHL|PITRM1|HSPD1|MRPS33|MRPL19|MRPS6|ALDH6A1
GO_Upreg proteins-VCaPER	BP	Mitochondrial electron transport, ubiquinol to cytochrome c	3	14	2346|2438|2406	0.0054	UQCRC1|UQCRC2|CYC1
GO_Upreg proteins-VCaPER	BP	Carboxylic acid catabolic process	7	260	2424|2428|2416|2412|2352|2408|2394	0.0059	TXN2|HIBADH|ALDH5A1|CRAT|ALDH3A2|ECHS1|ALDH6A1
GO_Upreg proteins-VCaPER	BP	Mitochondrial electron transport, nadh to ubiquinone	4	49	2382|2398|2456|2396	0.0062	NDUFA2|COQ9|NDUFS3|NDUFA4
GO_Upreg proteins-VCaPER	BP	Negative regulation of response to external stimulus	8	367	2414|2440|2354|2452|2358|2434|2450|2402	0.0062	C1QBP|VTN|APOA1|APOE|THBS1|PRDX2|ANXA2|ADAR
GO_Upreg proteins-VCaPER	BP	Regulation of cholesterol transport	4	52	2374|2354|2452|2450	0.0074	APOC3|APOA1|APOE|ANXA2
GO_Upreg proteins-VCaPER	BP	Diterpenoid metabolic process	5	114	2374|2354|2452|2352|2370	0.009	APOC3|APOA1|APOE|ALDH3A2|SDC4
GO_Upreg proteins-VCaPER	BP	High-density lipoprotein particle remodeling	3	18	2374|2354|2452	0.009	APOC3|APOA1|APOE
GO_Upreg proteins-VCaPER	BP	Regulation of lipid transport	5	116	2374|2354|2452|2358|2450	0.0094	APOC3|APOA1|APOE|THBS1|ANXA2
GO_Upreg proteins-VCaPER	BP	Regulation of interleukin-12 production	4	61	2414|2358|2378|2466	0.0121	C1QBP|THBS1|CD47|HSPD1
GO_Upreg proteins-VCaPER	BP	Positive regulation of cell-substrate adhesion	5	124	2414|2440|2354|2370|2386	0.0124	C1QBP|VTN|APOA1|SDC4|FBLN2
GO_Upreg proteins-VCaPER	BP	Positive regulation of neurofibrillary tangle assembly	2	2	2452|2388	0.0124	APOE|CLU
GO_Upreg proteins-VCaPER	BP	Regulation of cell-substrate adhesion	6	212	2414|2440|2354|2358|2370|2386	0.0139	C1QBP|VTN|APOA1|THBS1|SDC4|FBLN2
GO_Upreg proteins-VCaPER	BP	Small molecule catabolic process	8	424	2424|2452|2428|2416|2412|2352|2408|2394	0.0139	TXN2|APOE|HIBADH|ALDH5A1|CRAT|ALDH3A2|ECHS1|ALDH6A1
GO_Upreg proteins-VCaPER	BP	Cholesterol efflux	3	23	2374|2354|2452	0.0151	APOC3|APOA1|APOE
GO_Upreg proteins-VCaPER	BP	Mitochondrial transport	6	225	2400|2356|2438|2406|2410|2466	0.0183	GDAP1|GRPEL1|UQCRC2|CYC1|PITRM1|HSPD1
GO_Upreg proteins-VCaPER	BP	Nitrogen compound metabolic process	37	6852	2422|2424|2420|2414|2374|2354|2444|2452|2432|2460|2358|2392|2360|2428|2438|2442|2376|2416|2412|2388|2406|2404|2352|2450|2458|2368|2426|2446|2402|2370|2430|2410|2466|2464|2344|2462|2394	0.0188	MRPS35|TXN2|UTP18|C1QBP|APOC3|APOA1|CAT|APOE|MRPL44|MRPL15|THBS1|WDR12|MRPL3|HIBADH|UQCRC2|MRPL39|MRPL11|ALDH5A1|CRAT|CLU|CYC1|MRPL43|ALDH3A2|ANXA2|XPNPEP3|GTPBP3|MRPL21|DAP3|ADAR|SDC4|OGDHL|PITRM1|HSPD1|MRPS33|MRPL19|MRPS6|ALDH6A1
GO_Upreg proteins-VCaPER	BP	Negative regulation of very-low-density lipoprotein particle remodeling	2	3	2374|2354	0.0188	APOC3|APOA1
GO_Upreg proteins-VCaPER	BP	Positive regulation of phospholipid efflux	2	3	2354|2452	0.0188	APOA1|APOE
GO_Upreg proteins-VCaPER	BP	Protein import	5	144	2452|2356|2388|2402|2466	0.0196	APOE|GRPEL1|CLU|ADAR|HSPD1
GO_Upreg proteins-VCaPER	BP	Positive regulation of cholesterol transport	3	28	2354|2452|2450	0.0217	APOA1|APOE|ANXA2
GO_Upreg proteins-VCaPER	BP	Negative regulation of lipid transport	3	29	2374|2452|2358	0.0229	APOC3|APOE|THBS1
GO_Upreg proteins-VCaPER	BP	Valine catabolic process	2	4	2428|2394	0.0233	HIBADH|ALDH6A1
GO_Upreg proteins-VCaPER	BP	Positive regulation of amyloid fibril formation	2	4	2452|2388	0.0233	APOE|CLU
GO_Upreg proteins-VCaPER	BP	Response to nutrient	5	160	2400|2354|2444|2380|2364	0.027	GDAP1|APOA1|CAT|STAT1|COX4I1
GO_Upreg proteins-VCaPER	BP	Macromolecule biosynthetic process	15	1643	2422|2354|2452|2432|2460|2360|2442|2376|2404|2426|2446|2370|2464|2344|2462	0.027	MRPS35|APOA1|APOE|MRPL44|MRPL15|MRPL3|MRPL39|MRPL11|MRPL43|MRPL21|DAP3|SDC4|MRPS33|MRPL19|MRPS6
GO_Upreg proteins-VCaPER	BP	Primary metabolic process	38	7332	2422|2424|2420|2414|2374|2354|2444|2452|2432|2460|2358|2392|2360|2428|2438|2442|2376|2416|2412|2388|2406|2404|2352|2450|2458|2368|2426|2446|2402|2408|2370|2430|2410|2466|2464|2344|2462|2394	0.0284	MRPS35|TXN2|UTP18|C1QBP|APOC3|APOA1|CAT|APOE|MRPL44|MRPL15|THBS1|WDR12|MRPL3|HIBADH|UQCRC2|MRPL39|MRPL11|ALDH5A1|CRAT|CLU|CYC1|MRPL43|ALDH3A2|ANXA2|XPNPEP3|GTPBP3|MRPL21|DAP3|ADAR|ECHS1|SDC4|OGDHL|PITRM1|HSPD1|MRPS33|MRPL19|MRPS6|ALDH6A1
GO_Upreg proteins-VCaPER	BP	Triglyceride homeostasis	3	35	2374|2354|2452	0.0332	APOC3|APOA1|APOE
GO_Upreg proteins-VCaPER	BP	Regulation of low-density lipoprotein particle receptor catabolic process	2	6	2452|2450	0.0371	APOE|ANXA2
GO_Upreg proteins-VCaPER	BP	Negative regulation of amyloid fibril formation	2	6	2452|2388	0.0371	APOE|CLU
GO_Upreg proteins-VCaPER	BP	Organic substance metabolic process	39	7755	2422|2424|2420|2414|2374|2354|2444|2452|2432|2460|2358|2392|2398|2360|2428|2438|2442|2376|2416|2412|2388|2406|2404|2352|2450|2458|2368|2426|2446|2402|2408|2370|2430|2410|2466|2464|2344|2462|2394	0.0384	MRPS35|TXN2|UTP18|C1QBP|APOC3|APOA1|CAT|APOE|MRPL44|MRPL15|THBS1|WDR12|COQ9|MRPL3|HIBADH|UQCRC2|MRPL39|MRPL11|ALDH5A1|CRAT|CLU|CYC1|MRPL43|ALDH3A2|ANXA2|XPNPEP3|GTPBP3|MRPL21|DAP3|ADAR|ECHS1|SDC4|OGDHL|PITRM1|HSPD1|MRPS33|MRPL19|MRPS6|ALDH6A1
GO_Upreg proteins-VCaPER	BP	Regulation of triglyceride metabolic process	3	38	2374|2354|2452	0.0392	APOC3|APOA1|APOE
GO_Upreg proteins-VCaPER	BP	Plasma lipoprotein particle clearance	3	40	2374|2354|2452	0.0447	APOC3|APOA1|APOE
GO_Upreg proteins-VCaPER	BP	Cellular process	59	15024	2422|2346|2424|2400|2420|2414|2440|2374|2390|2354|2444|2382|2452|2432|2460|2358|2392|2398|2456|2356|2360|2428|2438|2384|2366|2434|2442|2376|2362|2416|2412|2388|2406|2396|2404|2352|2450|2368|2380|2426|2378|2446|2402|2408|2370|2430|2350|2348|2410|2466|2464|2344|2448|2462|2386|2342|2394|2364|2418	0.0467	MRPS35|UQCRC1|TXN2|GDAP1|UTP18|C1QBP|VTN|APOC3|HSPE1|APOA1|CAT|NDUFA2|APOE|MRPL44|MRPL15|THBS1|WDR12|COQ9|NDUFS3|GRPEL1|MRPL3|HIBADH|UQCRC2|ECSIT|SLC25A4|PRDX2|MRPL39|MRPL11|DNAJA2|ALDH5A1|CRAT|CLU|CYC1|NDUFA4|MRPL43|ALDH3A2|ANXA2|GTPBP3|STAT1|MRPL21|CD47|DAP3|ADAR|ECHS1|SDC4|OGDHL|CLYBL|APOO|PITRM1|HSPD1|MRPS33|MRPL19|PRC1|MRPS6|FBLN2|RACGAP1|ALDH6A1|COX4I1|ASNA1
GO_Upreg proteins-VCaPER	BP	Regulation of response to external stimulus	11	1013	2414|2440|2354|2452|2358|2434|2450|2380|2378|2402|2466	0.0467	C1QBP|VTN|APOA1|APOE|THBS1|PRDX2|ANXA2|STAT1|CD47|ADAR|HSPD1
GO_Upreg proteins-VCaPER	BP	Regulation of receptor-mediated endocytosis	4	102	2440|2374|2388|2450	0.0467	VTN|APOC3|CLU|ANXA2
GO_Upreg proteins-VCaPER	BP	Cellular nitrogen compound metabolic process	22	3282	2422|2420|2414|2432|2460|2392|2360|2442|2376|2412|2406|2404|2368|2426|2446|2402|2430|2466|2464|2344|2462|2394	0.0468	MRPS35|UTP18|C1QBP|MRPL44|MRPL15|WDR12|MRPL3|MRPL39|MRPL11|CRAT|CYC1|MRPL43|GTPBP3|MRPL21|DAP3|ADAR|OGDHL|HSPD1|MRPS33|MRPL19|MRPS6|ALDH6A1
GO_Upreg proteins-VCaPER	BP	Response to topologically incorrect protein	5	188	2390|2358|2388|2466|2418	0.0468	HSPE1|THBS1|CLU|HSPD1|ASNA1
GO_Upreg proteins-VCaPER	BP	Positive regulation of endocytosis	4	103	2440|2452|2388|2450	0.0468	VTN|APOE|CLU|ANXA2
GO_Upreg proteins-VCaPER	BP	Regulation of vesicle-mediated transport	8	550	2440|2374|2354|2452|2388|2450|2378|2370	0.0468	VTN|APOC3|APOA1|APOE|CLU|ANXA2|CD47|SDC4
GO_Upreg proteins-VCaPER	BP	Regulation of reactive oxygen species metabolic process	5	188	2358|2434|2388|2378|2466	0.0468	THBS1|PRDX2|CLU|CD47|HSPD1
GO_Upreg proteins-VCaPER	BP	Regulation of immune effector process	7	418	2414|2440|2354|2388|2380|2378|2466	0.0478	C1QBP|VTN|APOA1|CLU|STAT1|CD47|HSPD1
GO_Upreg proteins-VCaPER	BP	Negative regulation of endothelial cell proliferation	3	43	2452|2358|2380	0.0497	APOE|THBS1|STAT1
GO_Upreg proteins-VCaPER	CC	Mitochondrion	41	1611	2422|2346|2424|2400|2414|2390|2444|2382|2432|2460|2398|2456|2356|2360|2428|2438|2384|2366|2442|2376|2416|2412|2388|2406|2396|2404|2458|2368|2426|2446|2408|2430|2350|2348|2410|2466|2464|2344|2462|2394|2364	7.64e-26	MRPS35|UQCRC1|TXN2|GDAP1|C1QBP|HSPE1|CAT|NDUFA2|MRPL44|MRPL15|COQ9|NDUFS3|GRPEL1|MRPL3|HIBADH|UQCRC2|ECSIT|SLC25A4|MRPL39|MRPL11|ALDH5A1|CRAT|CLU|CYC1|NDUFA4|MRPL43|XPNPEP3|GTPBP3|MRPL21|DAP3|ECHS1|OGDHL|CLYBL|APOO|PITRM1|HSPD1|MRPS33|MRPL19|MRPS6|ALDH6A1|COX4I1
GO_Upreg proteins-VCaPER	CC	Mitochondrial inner membrane	27	480	2422|2346|2382|2432|2460|2398|2456|2356|2360|2438|2384|2366|2442|2376|2412|2388|2406|2396|2404|2426|2446|2348|2466|2464|2344|2462|2364	1.19e-23	MRPS35|UQCRC1|NDUFA2|MRPL44|MRPL15|COQ9|NDUFS3|GRPEL1|MRPL3|UQCRC2|ECSIT|SLC25A4|MRPL39|MRPL11|CRAT|CLU|CYC1|NDUFA4|MRPL43|MRPL21|DAP3|APOO|HSPD1|MRPS33|MRPL19|MRPS6|COX4I1
GO_Upreg proteins-VCaPER	CC	Mitochondrial envelope	29	766	2422|2346|2400|2444|2382|2432|2460|2398|2456|2356|2360|2438|2384|2366|2442|2376|2412|2388|2406|2396|2404|2426|2446|2348|2466|2464|2344|2462|2364	2.19e-21	MRPS35|UQCRC1|GDAP1|CAT|NDUFA2|MRPL44|MRPL15|COQ9|NDUFS3|GRPEL1|MRPL3|UQCRC2|ECSIT|SLC25A4|MRPL39|MRPL11|CRAT|CLU|CYC1|NDUFA4|MRPL43|MRPL21|DAP3|APOO|HSPD1|MRPS33|MRPL19|MRPS6|COX4I1
GO_Upreg proteins-VCaPER	CC	Mitochondrial matrix	25	479	2422|2424|2414|2390|2432|2460|2456|2356|2360|2428|2438|2442|2376|2416|2404|2426|2446|2408|2430|2410|2466|2464|2344|2462|2394	3.23e-21	MRPS35|TXN2|C1QBP|HSPE1|MRPL44|MRPL15|NDUFS3|GRPEL1|MRPL3|HIBADH|UQCRC2|MRPL39|MRPL11|ALDH5A1|MRPL43|MRPL21|DAP3|ECHS1|OGDHL|PITRM1|HSPD1|MRPS33|MRPL19|MRPS6|ALDH6A1
GO_Upreg proteins-VCaPER	CC	Mitochondrial protein complex	21	262	2422|2346|2382|2432|2460|2456|2356|2360|2438|2442|2376|2406|2396|2404|2426|2446|2348|2464|2344|2462|2364	4.68e-21	MRPS35|UQCRC1|NDUFA2|MRPL44|MRPL15|NDUFS3|GRPEL1|MRPL3|UQCRC2|MRPL39|MRPL11|CYC1|NDUFA4|MRPL43|MRPL21|DAP3|APOO|MRPS33|MRPL19|MRPS6|COX4I1
GO_Upreg proteins-VCaPER	CC	Mitochondrial membrane	28	722	2422|2346|2400|2382|2432|2460|2398|2456|2356|2360|2438|2384|2366|2442|2376|2412|2388|2406|2396|2404|2426|2446|2348|2466|2464|2344|2462|2364	5.26e-21	MRPS35|UQCRC1|GDAP1|NDUFA2|MRPL44|MRPL15|COQ9|NDUFS3|GRPEL1|MRPL3|UQCRC2|ECSIT|SLC25A4|MRPL39|MRPL11|CRAT|CLU|CYC1|NDUFA4|MRPL43|MRPL21|DAP3|APOO|HSPD1|MRPS33|MRPL19|MRPS6|COX4I1
GO_Upreg proteins-VCaPER	CC	Organelle envelope	30	1213	2422|2346|2400|2420|2444|2382|2432|2460|2398|2456|2356|2360|2438|2384|2366|2442|2376|2412|2388|2406|2396|2404|2426|2446|2348|2466|2464|2344|2462|2364	1.91e-17	MRPS35|UQCRC1|GDAP1|UTP18|CAT|NDUFA2|MRPL44|MRPL15|COQ9|NDUFS3|GRPEL1|MRPL3|UQCRC2|ECSIT|SLC25A4|MRPL39|MRPL11|CRAT|CLU|CYC1|NDUFA4|MRPL43|MRPL21|DAP3|APOO|HSPD1|MRPS33|MRPL19|MRPS6|COX4I1
GO_Upreg proteins-VCaPER	CC	Mitochondrial ribosome	12	87	2422|2432|2460|2360|2442|2376|2404|2426|2446|2464|2344|2462	4.99e-14	MRPS35|MRPL44|MRPL15|MRPL3|MRPL39|MRPL11|MRPL43|MRPL21|DAP3|MRPS33|MRPL19|MRPS6
GO_Upreg proteins-VCaPER	CC	Membrane-bounded organelle	63	12427	2422|2346|2424|2400|2420|2414|2440|2374|2390|2354|2444|2382|2452|2432|2460|2358|2392|2398|2456|2356|2360|2428|2438|2384|2366|2434|2442|2376|2362|2416|2412|2388|2406|2396|2404|2352|2450|2458|2368|2380|2426|2378|2446|2402|2408|2370|2430|2350|2436|2348|2410|2372|2466|2464|2344|2448|2462|2386|2454|2342|2394|2364|2418	5.72e-11	MRPS35|UQCRC1|TXN2|GDAP1|UTP18|C1QBP|VTN|APOC3|HSPE1|APOA1|CAT|NDUFA2|APOE|MRPL44|MRPL15|THBS1|WDR12|COQ9|NDUFS3|GRPEL1|MRPL3|HIBADH|UQCRC2|ECSIT|SLC25A4|PRDX2|MRPL39|MRPL11|DNAJA2|ALDH5A1|CRAT|CLU|CYC1|NDUFA4|MRPL43|ALDH3A2|ANXA2|XPNPEP3|GTPBP3|STAT1|MRPL21|CD47|DAP3|ADAR|ECHS1|SDC4|OGDHL|CLYBL|AHNAK|APOO|PITRM1|OCIAD1|HSPD1|MRPS33|MRPL19|PRC1|MRPS6|FBLN2|SELENBP1|RACGAP1|ALDH6A1|COX4I1|ASNA1
GO_Upreg proteins-VCaPER	CC	Ribosomal subunit	12	178	2422|2432|2460|2360|2442|2376|2404|2426|2446|2464|2344|2462	1.08e-10	MRPS35|MRPL44|MRPL15|MRPL3|MRPL39|MRPL11|MRPL43|MRPL21|DAP3|MRPS33|MRPL19|MRPS6
GO_Upreg proteins-VCaPER	CC	Organelle membrane	36	3548	2422|2346|2400|2420|2444|2382|2452|2432|2460|2398|2456|2356|2360|2438|2384|2366|2442|2376|2412|2388|2406|2396|2404|2352|2450|2426|2378|2446|2436|2348|2466|2464|2344|2462|2364|2418	7.17e-10	MRPS35|UQCRC1|GDAP1|UTP18|CAT|NDUFA2|APOE|MRPL44|MRPL15|COQ9|NDUFS3|GRPEL1|MRPL3|UQCRC2|ECSIT|SLC25A4|MRPL39|MRPL11|CRAT|CLU|CYC1|NDUFA4|MRPL43|ALDH3A2|ANXA2|MRPL21|CD47|DAP3|AHNAK|APOO|HSPD1|MRPS33|MRPL19|MRPS6|COX4I1|ASNA1
GO_Upreg proteins-VCaPER	CC	Intracellular organelle lumen	45	5857	2422|2424|2420|2414|2440|2390|2354|2444|2452|2432|2460|2358|2392|2456|2356|2360|2428|2438|2384|2442|2376|2416|2412|2388|2406|2404|2450|2380|2426|2446|2402|2408|2370|2430|2410|2466|2464|2344|2448|2462|2454|2342|2394|2364|2418	1.59e-09	MRPS35|TXN2|UTP18|C1QBP|VTN|HSPE1|APOA1|CAT|APOE|MRPL44|MRPL15|THBS1|WDR12|NDUFS3|GRPEL1|MRPL3|HIBADH|UQCRC2|ECSIT|MRPL39|MRPL11|ALDH5A1|CRAT|CLU|CYC1|MRPL43|ANXA2|STAT1|MRPL21|DAP3|ADAR|ECHS1|SDC4|OGDHL|PITRM1|HSPD1|MRPS33|MRPL19|PRC1|MRPS6|SELENBP1|RACGAP1|ALDH6A1|COX4I1|ASNA1
GO_Upreg proteins-VCaPER	CC	Mitochondrial large ribosomal subunit	8	56	2432|2460|2360|2442|2376|2404|2426|2344	2.44e-09	MRPL44|MRPL15|MRPL3|MRPL39|MRPL11|MRPL43|MRPL21|MRPL19
GO_Upreg proteins-VCaPER	CC	Cytoplasm	60	11428	2422|2346|2424|2400|2414|2440|2374|2390|2354|2444|2382|2452|2432|2460|2358|2398|2456|2356|2360|2428|2438|2384|2366|2434|2442|2376|2362|2416|2412|2388|2406|2396|2404|2352|2450|2458|2368|2380|2426|2378|2446|2402|2408|2370|2430|2350|2436|2348|2410|2372|2466|2464|2344|2448|2462|2454|2342|2394|2364|2418	2.55e-09	MRPS35|UQCRC1|TXN2|GDAP1|C1QBP|VTN|APOC3|HSPE1|APOA1|CAT|NDUFA2|APOE|MRPL44|MRPL15|THBS1|COQ9|NDUFS3|GRPEL1|MRPL3|HIBADH|UQCRC2|ECSIT|SLC25A4|PRDX2|MRPL39|MRPL11|DNAJA2|ALDH5A1|CRAT|CLU|CYC1|NDUFA4|MRPL43|ALDH3A2|ANXA2|XPNPEP3|GTPBP3|STAT1|MRPL21|CD47|DAP3|ADAR|ECHS1|SDC4|OGDHL|CLYBL|AHNAK|APOO|PITRM1|OCIAD1|HSPD1|MRPS33|MRPL19|PRC1|MRPS6|SELENBP1|RACGAP1|ALDH6A1|COX4I1|ASNA1
GO_Upreg proteins-VCaPER	CC	Inner mitochondrial membrane protein complex	9	131	2346|2382|2456|2356|2438|2406|2396|2348|2364	4.65e-08	UQCRC1|NDUFA2|NDUFS3|GRPEL1|UQCRC2|CYC1|NDUFA4|APOO|COX4I1
GO_Upreg proteins-VCaPER	CC	Intracellular membrane-bounded organelle	57	10761	2422|2346|2424|2400|2420|2414|2440|2390|2354|2444|2382|2452|2432|2460|2358|2392|2398|2456|2356|2360|2428|2438|2384|2366|2442|2376|2416|2412|2388|2406|2396|2404|2352|2450|2458|2368|2380|2426|2446|2402|2408|2370|2430|2350|2436|2348|2410|2466|2464|2344|2448|2462|2454|2342|2394|2364|2418	7.61e-08	MRPS35|UQCRC1|TXN2|GDAP1|UTP18|C1QBP|VTN|HSPE1|APOA1|CAT|NDUFA2|APOE|MRPL44|MRPL15|THBS1|WDR12|COQ9|NDUFS3|GRPEL1|MRPL3|HIBADH|UQCRC2|ECSIT|SLC25A4|MRPL39|MRPL11|ALDH5A1|CRAT|CLU|CYC1|NDUFA4|MRPL43|ALDH3A2|ANXA2|XPNPEP3|GTPBP3|STAT1|MRPL21|DAP3|ADAR|ECHS1|SDC4|OGDHL|CLYBL|AHNAK|APOO|PITRM1|HSPD1|MRPS33|MRPL19|PRC1|MRPS6|SELENBP1|RACGAP1|ALDH6A1|COX4I1|ASNA1
GO_Upreg proteins-VCaPER	CC	Ribonucleoprotein complex	15	677	2422|2420|2432|2460|2392|2360|2442|2376|2404|2426|2446|2402|2464|2344|2462	2.39e-07	MRPS35|UTP18|MRPL44|MRPL15|WDR12|MRPL3|MRPL39|MRPL11|MRPL43|MRPL21|DAP3|ADAR|MRPS33|MRPL19|MRPS6
GO_Upreg proteins-VCaPER	CC	Intracellular organelle	60	12528	2422|2346|2424|2400|2420|2414|2440|2374|2390|2354|2444|2382|2452|2432|2460|2358|2392|2398|2456|2356|2360|2428|2438|2384|2366|2442|2376|2416|2412|2388|2406|2396|2404|2352|2450|2458|2368|2380|2426|2378|2446|2402|2408|2370|2430|2350|2436|2348|2410|2372|2466|2464|2344|2448|2462|2454|2342|2394|2364|2418	3.21e-07	MRPS35|UQCRC1|TXN2|GDAP1|UTP18|C1QBP|VTN|APOC3|HSPE1|APOA1|CAT|NDUFA2|APOE|MRPL44|MRPL15|THBS1|WDR12|COQ9|NDUFS3|GRPEL1|MRPL3|HIBADH|UQCRC2|ECSIT|SLC25A4|MRPL39|MRPL11|ALDH5A1|CRAT|CLU|CYC1|NDUFA4|MRPL43|ALDH3A2|ANXA2|XPNPEP3|GTPBP3|STAT1|MRPL21|CD47|DAP3|ADAR|ECHS1|SDC4|OGDHL|CLYBL|AHNAK|APOO|PITRM1|OCIAD1|HSPD1|MRPS33|MRPL19|PRC1|MRPS6|SELENBP1|RACGAP1|ALDH6A1|COX4I1|ASNA1
GO_Upreg proteins-VCaPER	CC	Respiratory chain complex	7	80	2346|2382|2456|2438|2406|2396|2364	7.22e-07	UQCRC1|NDUFA2|NDUFS3|UQCRC2|CYC1|NDUFA4|COX4I1
GO_Upreg proteins-VCaPER	CC	Mitochondrial respirasome	7	84	2346|2382|2456|2438|2406|2396|2364	9.56e-07	UQCRC1|NDUFA2|NDUFS3|UQCRC2|CYC1|NDUFA4|COX4I1
GO_Upreg proteins-VCaPER	CC	Protein-containing complex	37	5073	2422|2346|2420|2440|2374|2354|2444|2382|2452|2432|2460|2358|2392|2456|2356|2360|2438|2442|2376|2388|2406|2396|2404|2450|2380|2426|2446|2402|2430|2348|2466|2464|2344|2462|2342|2364|2418	2.26e-06	MRPS35|UQCRC1|UTP18|VTN|APOC3|APOA1|CAT|NDUFA2|APOE|MRPL44|MRPL15|THBS1|WDR12|NDUFS3|GRPEL1|MRPL3|UQCRC2|MRPL39|MRPL11|CLU|CYC1|NDUFA4|MRPL43|ANXA2|STAT1|MRPL21|DAP3|ADAR|OGDHL|APOO|HSPD1|MRPS33|MRPL19|MRPS6|RACGAP1|COX4I1|ASNA1
GO_Upreg proteins-VCaPER	CC	Intracellular	62	14276	2422|2346|2424|2400|2420|2414|2440|2374|2390|2354|2444|2382|2452|2432|2460|2358|2392|2398|2456|2356|2360|2428|2438|2384|2366|2434|2442|2376|2362|2416|2412|2388|2406|2396|2404|2352|2450|2458|2368|2380|2426|2378|2446|2402|2408|2370|2430|2350|2436|2348|2410|2372|2466|2464|2344|2448|2462|2454|2342|2394|2364|2418	3.17e-06	MRPS35|UQCRC1|TXN2|GDAP1|UTP18|C1QBP|VTN|APOC3|HSPE1|APOA1|CAT|NDUFA2|APOE|MRPL44|MRPL15|THBS1|WDR12|COQ9|NDUFS3|GRPEL1|MRPL3|HIBADH|UQCRC2|ECSIT|SLC25A4|PRDX2|MRPL39|MRPL11|DNAJA2|ALDH5A1|CRAT|CLU|CYC1|NDUFA4|MRPL43|ALDH3A2|ANXA2|XPNPEP3|GTPBP3|STAT1|MRPL21|CD47|DAP3|ADAR|ECHS1|SDC4|OGDHL|CLYBL|AHNAK|APOO|PITRM1|OCIAD1|HSPD1|MRPS33|MRPL19|PRC1|MRPS6|SELENBP1|RACGAP1|ALDH6A1|COX4I1|ASNA1
GO_Upreg proteins-VCaPER	CC	High-density lipoprotein particle	5	29	2374|2354|2452|2388|2348	3.86e-06	APOC3|APOA1|APOE|CLU|APOO
GO_Upreg proteins-VCaPER	CC	Oxidoreductase complex	7	107	2346|2382|2456|2438|2406|2396|2430	3.91e-06	UQCRC1|NDUFA2|NDUFS3|UQCRC2|CYC1|NDUFA4|OGDHL
GO_Upreg proteins-VCaPER	CC	Cytochrome complex	5	32	2346|2438|2406|2396|2364	5.66e-06	UQCRC1|UQCRC2|CYC1|NDUFA4|COX4I1
GO_Upreg proteins-VCaPER	CC	Very-low-density lipoprotein particle	4	20	2374|2354|2452|2348	4.25e-05	APOC3|APOA1|APOE|APOO
GO_Upreg proteins-VCaPER	CC	Membrane	48	9072	2422|2346|2400|2420|2414|2440|2390|2354|2444|2382|2452|2432|2460|2358|2398|2456|2356|2360|2438|2384|2366|2442|2376|2362|2412|2388|2406|2396|2404|2352|2450|2426|2378|2446|2402|2370|2436|2348|2372|2466|2464|2344|2448|2462|2454|2342|2364|2418	5.88e-05	MRPS35|UQCRC1|GDAP1|UTP18|C1QBP|VTN|HSPE1|APOA1|CAT|NDUFA2|APOE|MRPL44|MRPL15|THBS1|COQ9|NDUFS3|GRPEL1|MRPL3|UQCRC2|ECSIT|SLC25A4|MRPL39|MRPL11|DNAJA2|CRAT|CLU|CYC1|NDUFA4|MRPL43|ALDH3A2|ANXA2|MRPL21|CD47|DAP3|ADAR|SDC4|AHNAK|APOO|OCIAD1|HSPD1|MRPS33|MRPL19|PRC1|MRPS6|SELENBP1|RACGAP1|COX4I1|ASNA1
GO_Upreg proteins-VCaPER	CC	Intermediate-density lipoprotein particle	3	6	2374|2354|2452	0.00011	APOC3|APOA1|APOE
GO_Upreg proteins-VCaPER	CC	Mitochondrial small ribosomal subunit	4	29	2422|2446|2464|2462	0.00015	MRPS35|DAP3|MRPS33|MRPS6
GO_Upreg proteins-VCaPER	CC	Spherical high-density lipoprotein particle	3	9	2374|2354|2388	0.00026	APOC3|APOA1|CLU
GO_Upreg proteins-VCaPER	CC	Mitochondrial respiratory chain complex iii	3	12	2346|2438|2406	0.00052	UQCRC1|UQCRC2|CYC1
GO_Upreg proteins-VCaPER	CC	Mitochondrial respiratory chain complex iv	3	12	2438|2396|2364	0.00052	UQCRC2|NDUFA4|COX4I1
GO_Upreg proteins-VCaPER	CC	Low-density lipoprotein particle	3	13	2354|2452|2348	0.00059	APOA1|APOE|APOO
GO_Upreg proteins-VCaPER	CC	Chylomicron	3	13	2374|2354|2452	0.00059	APOC3|APOA1|APOE
GO_Upreg proteins-VCaPER	CC	Extracellular vesicle	19	2121	2440|2374|2390|2354|2444|2452|2358|2434|2362|2388|2450|2378|2370|2436|2466|2386|2454|2342|2418	0.00086	VTN|APOC3|HSPE1|APOA1|CAT|APOE|THBS1|PRDX2|DNAJA2|CLU|ANXA2|CD47|SDC4|AHNAK|HSPD1|FBLN2|SELENBP1|RACGAP1|ASNA1
GO_Upreg proteins-VCaPER	CC	Collagen-containing extracellular matrix	8	396	2440|2374|2354|2452|2358|2388|2450|2386	0.0014	VTN|APOC3|APOA1|APOE|THBS1|CLU|ANXA2|FBLN2
GO_Upreg proteins-VCaPER	CC	Extracellular exosome	18	2099	2440|2374|2390|2354|2444|2452|2358|2434|2362|2388|2450|2378|2370|2436|2466|2454|2342|2418	0.0025	VTN|APOC3|HSPE1|APOA1|CAT|APOE|THBS1|PRDX2|DNAJA2|CLU|ANXA2|CD47|SDC4|AHNAK|HSPD1|SELENBP1|RACGAP1|ASNA1
GO_Upreg proteins-VCaPER	CC	Discoidal high-density lipoprotein particle	2	3	2354|2452	0.003	APOA1|APOE
GO_Upreg proteins-VCaPER	CC	Mitochondrial respiratory chain complex i	3	48	2382|2456|2396	0.0167	NDUFA2|NDUFS3|NDUFA4
GO_Upreg proteins-VCaPER	CC	Blood microparticle	4	115	2440|2354|2452|2388	0.0167	VTN|APOA1|APOE|CLU
GO_Upreg proteins-VCaPER	CC	Peroxisomal matrix	3	54	2444|2412|2466	0.022	CAT|CRAT|HSPD1
GO_Upreg proteins-VCaPER	CC	Membrane protein complex	11	1141	2346|2440|2382|2456|2356|2438|2406|2396|2348|2466|2364	0.0261	UQCRC1|VTN|NDUFA2|NDUFS3|GRPEL1|UQCRC2|CYC1|NDUFA4|APOO|HSPD1|COX4I1
GO_Upreg proteins-VCaPER	CC	Peroxisome	4	138	2444|2412|2352|2466	0.0289	CAT|CRAT|ALDH3A2|HSPD1
GO_Upreg proteins-VCaPER	CC	Extracellular space	20	3195	2414|2440|2374|2390|2354|2444|2452|2358|2434|2362|2388|2450|2378|2370|2436|2348|2466|2454|2342|2418	0.0475	C1QBP|VTN|APOC3|HSPE1|APOA1|CAT|APOE|THBS1|PRDX2|DNAJA2|CLU|ANXA2|CD47|SDC4|AHNAK|APOO|HSPD1|SELENBP1|RACGAP1|ASNA1
GO_Upreg proteins-VCaPER	MF	Structural constituent of ribosome	10	159	2422|2460|2360|2376|2404|2426|2446|2464|2344|2462	4.78e-07	MRPS35|MRPL15|MRPL3|MRPL11|MRPL43|MRPL21|DAP3|MRPS33|MRPL19|MRPS6
GO_Upreg proteins-VCaPER	MF	Structural molecule activity	15	635	2422|2440|2452|2460|2358|2360|2376|2404|2426|2446|2436|2464|2344|2462|2386	1.67e-06	MRPS35|VTN|APOE|MRPL15|THBS1|MRPL3|MRPL11|MRPL43|MRPL21|DAP3|AHNAK|MRPS33|MRPL19|MRPS6|FBLN2
GO_Upreg proteins-VCaPER	MF	Oxidoreductase activity	16	726	2346|2424|2444|2382|2456|2428|2434|2416|2412|2406|2396|2352|2430|2454|2394|2364	1.67e-06	UQCRC1|TXN2|CAT|NDUFA2|NDUFS3|HIBADH|PRDX2|ALDH5A1|CRAT|CYC1|NDUFA4|ALDH3A2|OGDHL|SELENBP1|ALDH6A1|COX4I1
GO_Upreg proteins-VCaPER	MF	RNA binding	18	1649	2422|2420|2414|2390|2432|2460|2360|2442|2376|2404|2450|2426|2446|2402|2436|2466|2462|2394	0.0023	MRPS35|UTP18|C1QBP|HSPE1|MRPL44|MRPL15|MRPL3|MRPL39|MRPL11|MRPL43|ANXA2|MRPL21|DAP3|ADAR|AHNAK|HSPD1|MRPS6|ALDH6A1
GO_Upreg proteins-VCaPER	MF	Lipoprotein particle receptor binding	4	27	2374|2354|2452|2388	0.0023	APOC3|APOA1|APOE|CLU
GO_Upreg proteins-VCaPER	MF	Lipoprotein particle binding	4	29	2354|2452|2358|2466	0.0023	APOA1|APOE|THBS1|HSPD1
GO_Upreg proteins-VCaPER	MF	Oxidoreductase activity, acting on the aldehyde or oxo group of donors	4	40	2416|2352|2430|2394	0.0048	ALDH5A1|ALDH3A2|OGDHL|ALDH6A1
GO_Upreg proteins-VCaPER	MF	Chaperone binding	5	105	2390|2356|2362|2388|2466	0.0098	HSPE1|GRPEL1|DNAJA2|CLU|HSPD1
GO_Upreg proteins-VCaPER	MF	Unfolded protein binding	5	108	2390|2356|2362|2388|2466	0.0101	HSPE1|GRPEL1|DNAJA2|CLU|HSPD1
GO_Upreg proteins-VCaPER	MF	Lipase inhibitor activity	3	17	2374|2354|2450	0.0102	APOC3|APOA1|ANXA2
GO_Upreg proteins-VCaPER	MF	Extracellular matrix binding	4	56	2440|2358|2450|2386	0.0111	VTN|THBS1|ANXA2|FBLN2
GO_Upreg proteins-VCaPER	MF	High-density lipoprotein particle receptor binding	2	3	2374|2354	0.0251	APOC3|APOA1
GO_Upreg proteins-VCaPER	MF	Thrombospondin receptor activity	2	4	2378|2370	0.0349	CD47|SDC4
GO_Upreg proteins-VCaPER	MF	Oxidoreductase activity, acting on the aldehyde or oxo group of donors, nad or nadp as acceptor	3	31	2416|2352|2394	0.0379	ALDH5A1|ALDH3A2|ALDH6A1
GO_Upreg proteins-VCaPER	KEGG	Parkinson disease	9	240	2346|2424|2382|2456|2438|2366|2406|2396|2364	3.22e-05	UQCRC1|TXN2|NDUFA2|NDUFS3|UQCRC2|SLC25A4|CYC1|NDUFA4|COX4I1
GO_Upreg proteins-VCaPER	KEGG	Oxidative phosphorylation	7	130	2346|2382|2456|2438|2406|2396|2364	4.64e-05	UQCRC1|NDUFA2|NDUFS3|UQCRC2|CYC1|NDUFA4|COX4I1
GO_Upreg proteins-VCaPER	KEGG	Non-alcoholic fatty liver disease	7	148	2346|2382|2456|2438|2406|2396|2364	7.15e-05	UQCRC1|NDUFA2|NDUFS3|UQCRC2|CYC1|NDUFA4|COX4I1
GO_Upreg proteins-VCaPER	KEGG	Alzheimer disease	9	355	2346|2382|2452|2456|2438|2366|2406|2396|2364	0.00019	UQCRC1|NDUFA2|APOE|NDUFS3|UQCRC2|SLC25A4|CYC1|NDUFA4|COX4I1
GO_Upreg proteins-VCaPER	KEGG	Prion disease	8	265	2346|2382|2456|2438|2366|2406|2396|2364	0.00019	UQCRC1|NDUFA2|NDUFS3|UQCRC2|SLC25A4|CYC1|NDUFA4|COX4I1
GO_Upreg proteins-VCaPER	KEGG	Ribosome	6	130	2460|2360|2376|2426|2344|2462	0.00027	MRPL15|MRPL3|MRPL11|MRPL21|MRPL19|MRPS6
GO_Upreg proteins-VCaPER	KEGG	Huntington disease	8	298	2346|2382|2456|2438|2366|2406|2396|2364	0.00028	UQCRC1|NDUFA2|NDUFS3|UQCRC2|SLC25A4|CYC1|NDUFA4|COX4I1
GO_Upreg proteins-VCaPER	KEGG	Thermogenesis	7	229	2346|2382|2456|2438|2406|2396|2364	0.00044	UQCRC1|NDUFA2|NDUFS3|UQCRC2|CYC1|NDUFA4|COX4I1
GO_Upreg proteins-VCaPER	KEGG	Valine, leucine and isoleucine degradation	4	46	2428|2352|2408|2394	0.00071	HIBADH|ALDH3A2|ECHS1|ALDH6A1
GO_Upreg proteins-VCaPER	KEGG	Amyotrophic lateral sclerosis	8	352	2346|2444|2382|2456|2438|2406|2396|2364	0.00071	UQCRC1|CAT|NDUFA2|NDUFS3|UQCRC2|CYC1|NDUFA4|COX4I1
GO_Upreg proteins-VCaPER	KEGG	Metabolic pathways	15	1447	2346|2444|2382|2456|2428|2438|2416|2406|2396|2352|2408|2430|2454|2394|2364	0.0014	UQCRC1|CAT|NDUFA2|NDUFS3|HIBADH|UQCRC2|ALDH5A1|CYC1|NDUFA4|ALDH3A2|ECHS1|OGDHL|SELENBP1|ALDH6A1|COX4I1
GO_Upreg proteins-VCaPER	KEGG	beta-Alanine metabolism	3	29	2352|2408|2394	0.0041	ALDH3A2|ECHS1|ALDH6A1
GO_Upreg proteins-VCaPER	KEGG	Cardiac muscle contraction	4	87	2346|2438|2406|2364	0.0054	UQCRC1|UQCRC2|CYC1|COX4I1
GO_Upreg proteins-VCaPER	KEGG	ECM-receptor interaction	4	88	2440|2358|2378|2370	0.0054	VTN|THBS1|CD47|SDC4
GO_Upreg proteins-VCaPER	KEGG	Tryptophan metabolism	3	41	2444|2352|2408	0.0085	CAT|ALDH3A2|ECHS1
GO_Upreg proteins-VCaPER	KEGG	Carbon metabolism	4	117	2444|2408|2430|2394	0.0123	CAT|ECHS1|OGDHL|ALDH6A1
GO_Upreg proteins-VCaPER	KEGG	Cholesterol metabolism	3	48	2374|2354|2452	0.0123	APOC3|APOA1|APOE
GO_Downreg proteins-VCaPER	BP	Translational initiation	9	141	723|755|769|691|697|673|695|705|733	6.96e-06	ABCE1|ABCF1|EIF4EBP1|RPS29|EIF4B|RPL9|RPL29|RPS13|RPLP0
GO_Downreg proteins-VCaPER	BP	Peptide biosynthetic process	12	389	761|723|755|725|769|721|691|697|673|695|705|733	1.1e-05	GSS|ABCE1|ABCF1|EEF1G|EIF4EBP1|EEF1B2|RPS29|EIF4B|RPL9|RPL29|RPS13|RPLP0
GO_Downreg proteins-VCaPER	BP	Translation	11	366	723|755|725|769|721|691|697|673|695|705|733	4.94e-05	ABCE1|ABCF1|EEF1G|EIF4EBP1|EEF1B2|RPS29|EIF4B|RPL9|RPL29|RPS13|RPLP0
GO_Downreg proteins-VCaPER	BP	Cellular localization	27	2967	663|737|703|713|677|749|667|723|671|715|753|747|683|709|767|691|765|675|673|763|727|695|679|719|705|681|733	5.23e-05	RPA1|FAF2|CSE1L|ENDOD1|UCHL1|DBN1|ANXA5|ABCE1|HSPA4|CLTB|ARFGAP1|COPA|HSP90AB1|KRT18|PPP6R3|RPS29|XPO1|SEC61G|RPL9|SERPINA1|PSMD6|RPL29|SEC24B|HSPA8|RPS13|LIN7A|RPLP0
GO_Downreg proteins-VCaPER	BP	Establishment of localization in cell	24	2375	737|703|713|677|667|723|671|715|753|747|683|767|691|765|675|673|763|727|695|679|719|705|681|733	5.6e-05	FAF2|CSE1L|ENDOD1|UCHL1|ANXA5|ABCE1|HSPA4|CLTB|ARFGAP1|COPA|HSP90AB1|PPP6R3|RPS29|XPO1|SEC61G|RPL9|SERPINA1|PSMD6|RPL29|SEC24B|HSPA8|RPS13|LIN7A|RPLP0
GO_Downreg proteins-VCaPER	BP	Protein transport	19	1486	771|737|703|723|671|715|753|747|709|691|765|675|673|695|679|719|705|681|733	5.99e-05	NASP|FAF2|CSE1L|ABCE1|HSPA4|CLTB|ARFGAP1|COPA|KRT18|RPS29|XPO1|SEC61G|RPL9|RPL29|SEC24B|HSPA8|RPS13|LIN7A|RPLP0
GO_Downreg proteins-VCaPER	BP	Intracellular transport	19	1520	737|703|677|723|671|715|753|747|767|691|765|675|673|763|695|679|719|705|733	6.03e-05	FAF2|CSE1L|UCHL1|ABCE1|HSPA4|CLTB|ARFGAP1|COPA|PPP6R3|RPS29|XPO1|SEC61G|RPL9|SERPINA1|RPL29|SEC24B|HSPA8|RPS13|RPLP0
GO_Downreg proteins-VCaPER	BP	mRNA metabolic process	13	678	669|701|759|659|693|691|673|695|719|705|661|733|665	8.27e-05	PQBP1|LSM7|NSUN2|LSM3|CSTF2T|RPS29|RPL9|RPL29|HSPA8|RPS13|TNKS1BP1|RPLP0|SNRNP70
GO_Downreg proteins-VCaPER	BP	Cellular protein localization	19	1610	663|737|703|749|723|671|715|747|709|691|765|675|673|695|679|719|705|681|733	9.77e-05	RPA1|FAF2|CSE1L|DBN1|ABCE1|HSPA4|CLTB|COPA|KRT18|RPS29|XPO1|SEC61G|RPL9|RPL29|SEC24B|HSPA8|RPS13|LIN7A|RPLP0
GO_Downreg proteins-VCaPER	BP	Nuclear-transcribed mrna catabolic process	8	194	701|659|691|673|695|705|661|733	0.00011	LSM7|LSM3|RPS29|RPL9|RPL29|RPS13|TNKS1BP1|RPLP0
GO_Downreg proteins-VCaPER	BP	Intracellular protein transport	15	999	737|703|723|671|715|747|691|765|675|673|695|679|719|705|733	0.00013	FAF2|CSE1L|ABCE1|HSPA4|CLTB|COPA|RPS29|XPO1|SEC61G|RPL9|RPL29|SEC24B|HSPA8|RPS13|RPLP0
GO_Downreg proteins-VCaPER	BP	Cellular process	58	15024	761|669|711|699|701|663|771|707|737|703|773|759|713|677|749|667|723|689|659|671|715|743|755|753|725|693|769|739|717|741|747|751|757|683|709|745|721|767|687|691|765|675|697|673|763|727|695|679|719|705|661|681|735|733|731|729|665|685	0.00016	GSS|PQBP1|MPP6|EDF1|LSM7|RPA1|NASP|PFDN1|FAF2|CSE1L|HAT1|NSUN2|ENDOD1|UCHL1|DBN1|ANXA5|ABCE1|CKB|LSM3|HSPA4|CLTB|PSMC5|ABCF1|ARFGAP1|EEF1G|CSTF2T|EIF4EBP1|TPM1|MYLK|NTPCR|COPA|BAG2|PFDN4|HSP90AB1|KRT18|AKT1S1|EEF1B2|PPP6R3|PPP1CB|RPS29|XPO1|SEC61G|EIF4B|RPL9|SERPINA1|PSMD6|RPL29|SEC24B|HSPA8|RPS13|TNKS1BP1|LIN7A|PFDN5|RPLP0|KRT8|MYL6B|SNRNP70|LPP
GO_Downreg proteins-VCaPER	BP	Protein localization	21	2139	663|771|737|703|749|723|671|715|753|747|709|691|765|675|673|695|679|719|705|681|733	0.00026	RPA1|NASP|FAF2|CSE1L|DBN1|ABCE1|HSPA4|CLTB|ARFGAP1|COPA|KRT18|RPS29|XPO1|SEC61G|RPL9|RPL29|SEC24B|HSPA8|RPS13|LIN7A|RPLP0
GO_Downreg proteins-VCaPER	BP	Protein targeting to er	6	110	691|675|673|695|705|733	0.00066	RPS29|SEC61G|RPL9|RPL29|RPS13|RPLP0
GO_Downreg proteins-VCaPER	BP	Establishment of protein localization to membrane	8	267	671|709|691|675|673|695|705|733	0.00075	HSPA4|KRT18|RPS29|SEC61G|RPL9|RPL29|RPS13|RPLP0
GO_Downreg proteins-VCaPER	BP	Cytoplasmic translation	5	72	769|691|673|695|733	0.0015	EIF4EBP1|RPS29|RPL9|RPL29|RPLP0
GO_Downreg proteins-VCaPER	BP	Regulation of cellular response to heat	5	79	663|751|683|745|719	0.0021	RPA1|BAG2|HSP90AB1|AKT1S1|HSPA8
GO_Downreg proteins-VCaPER	BP	Establishment of protein localization to organelle	9	433	703|671|691|675|673|695|719|705|733	0.0023	CSE1L|HSPA4|RPS29|SEC61G|RPL9|RPL29|HSPA8|RPS13|RPLP0
GO_Downreg proteins-VCaPER	BP	Cellular nitrogen compound biosynthetic process	16	1522	761|663|723|755|725|693|769|683|721|691|697|673|695|705|661|733	0.0025	GSS|RPA1|ABCE1|ABCF1|EEF1G|CSTF2T|EIF4EBP1|HSP90AB1|EEF1B2|RPS29|EIF4B|RPL9|RPL29|RPS13|TNKS1BP1|RPLP0
GO_Downreg proteins-VCaPER	BP	Posttranscriptional regulation of gene expression	10	574	759|743|755|725|769|721|765|697|727|719	0.0028	NSUN2|PSMC5|ABCF1|EEF1G|EIF4EBP1|EEF1B2|XPO1|EIF4B|PSMD6|HSPA8
GO_Downreg proteins-VCaPER	BP	Protein targeting	8	356	671|691|675|673|695|719|705|733	0.004	HSPA4|RPS29|SEC61G|RPL9|RPL29|HSPA8|RPS13|RPLP0
GO_Downreg proteins-VCaPER	BP	Protein targeting to membrane	6	165	691|675|673|695|705|733	0.004	RPS29|SEC61G|RPL9|RPL29|RPS13|RPLP0
GO_Downreg proteins-VCaPER	BP	SRP-dependent cotranslational protein targeting to membrane	5	96	691|673|695|705|733	0.004	RPS29|RPL9|RPL29|RPS13|RPLP0
GO_Downreg proteins-VCaPER	BP	Transport	28	4353	771|737|703|713|677|667|723|671|715|743|755|753|747|683|709|767|691|765|675|673|763|727|695|679|719|705|681|733	0.004	NASP|FAF2|CSE1L|ENDOD1|UCHL1|ANXA5|ABCE1|HSPA4|CLTB|PSMC5|ABCF1|ARFGAP1|COPA|HSP90AB1|KRT18|PPP6R3|RPS29|XPO1|SEC61G|RPL9|SERPINA1|PSMD6|RPL29|SEC24B|HSPA8|RPS13|LIN7A|RPLP0
GO_Downreg proteins-VCaPER	BP	Macromolecule catabolic process	13	1058	701|737|677|659|743|691|673|727|695|719|705|661|733	0.004	LSM7|FAF2|UCHL1|LSM3|PSMC5|RPS29|RPL9|PSMD6|RPL29|HSPA8|RPS13|TNKS1BP1|RPLP0
GO_Downreg proteins-VCaPER	BP	Negative regulation of macromolecule metabolic process	22	2875	701|773|759|677|723|659|743|769|751|683|745|691|765|673|763|695|719|705|661|735|733|665	0.004	LSM7|HAT1|NSUN2|UCHL1|ABCE1|LSM3|PSMC5|EIF4EBP1|BAG2|HSP90AB1|AKT1S1|RPS29|XPO1|RPL9|SERPINA1|RPL29|HSPA8|RPS13|TNKS1BP1|PFDN5|RPLP0|SNRNP70
GO_Downreg proteins-VCaPER	BP	Protein localization to organelle	11	743	663|703|671|691|765|675|673|695|719|705|733	0.004	RPA1|CSE1L|HSPA4|RPS29|XPO1|SEC61G|RPL9|RPL29|HSPA8|RPS13|RPLP0
GO_Downreg proteins-VCaPER	BP	Cellular macromolecule biosynthetic process	16	1592	663|771|723|755|725|693|769|683|721|691|697|673|695|705|661|733	0.004	RPA1|NASP|ABCE1|ABCF1|EEF1G|CSTF2T|EIF4EBP1|HSP90AB1|EEF1B2|RPS29|EIF4B|RPL9|RPL29|RPS13|TNKS1BP1|RPLP0
GO_Downreg proteins-VCaPER	BP	Cellular macromolecule catabolic process	12	917	701|737|677|659|743|691|673|727|695|705|661|733	0.0042	LSM7|FAF2|UCHL1|LSM3|PSMC5|RPS29|RPL9|PSMD6|RPL29|RPS13|TNKS1BP1|RPLP0
GO_Downreg proteins-VCaPER	BP	Protein localization to membrane	9	495	671|709|691|675|673|695|705|681|733	0.0044	HSPA4|KRT18|RPS29|SEC61G|RPL9|RPL29|RPS13|LIN7A|RPLP0
GO_Downreg proteins-VCaPER	BP	Viral process	11	776	723|683|709|691|765|673|695|719|705|733|731	0.0045	ABCE1|HSP90AB1|KRT18|RPS29|XPO1|RPL9|RPL29|HSPA8|RPS13|RPLP0|KRT8
GO_Downreg proteins-VCaPER	BP	Gene expression	18	2056	669|701|759|723|659|755|725|693|769|721|691|697|673|695|719|705|733|665	0.0047	PQBP1|LSM7|NSUN2|ABCE1|LSM3|ABCF1|EEF1G|CSTF2T|EIF4EBP1|EEF1B2|RPS29|EIF4B|RPL9|RPL29|HSPA8|RPS13|RPLP0|SNRNP70
GO_Downreg proteins-VCaPER	BP	Viral transcription	5	115	691|673|695|705|733	0.007	RPS29|RPL9|RPL29|RPS13|RPLP0
GO_Downreg proteins-VCaPER	BP	Cellular nitrogen compound metabolic process	23	3282	761|669|701|663|759|713|723|659|755|725|693|769|683|721|691|697|673|695|719|705|661|733|665	0.0075	GSS|PQBP1|LSM7|RPA1|NSUN2|ENDOD1|ABCE1|LSM3|ABCF1|EEF1G|CSTF2T|EIF4EBP1|HSP90AB1|EEF1B2|RPS29|EIF4B|RPL9|RPL29|HSPA8|RPS13|TNKS1BP1|RPLP0|SNRNP70
GO_Downreg proteins-VCaPER	BP	Nuclear-transcribed mrna catabolic process, nonsense-mediated decay	5	119	691|673|695|705|733	0.0078	RPS29|RPL9|RPL29|RPS13|RPLP0
GO_Downreg proteins-VCaPER	BP	Protein-containing complex subunit organization	15	1539	711|663|771|773|723|671|715|683|767|697|763|679|719|681|733	0.0078	MPP6|RPA1|NASP|HAT1|ABCE1|HSPA4|CLTB|HSP90AB1|PPP6R3|EIF4B|SERPINA1|SEC24B|HSPA8|LIN7A|RPLP0
GO_Downreg proteins-VCaPER	BP	Protein folding	6	213	707|751|757|683|719|735	0.01	PFDN1|BAG2|PFDN4|HSP90AB1|HSPA8|PFDN5
GO_Downreg proteins-VCaPER	BP	Telomere maintenance via telomerase	3	22	663|683|661	0.0112	RPA1|HSP90AB1|TNKS1BP1
GO_Downreg proteins-VCaPER	BP	Protein-containing complex assembly	13	1293	711|663|771|773|671|715|683|767|697|763|679|681|733	0.0176	MPP6|RPA1|NASP|HAT1|HSPA4|CLTB|HSP90AB1|PPP6R3|EIF4B|SERPINA1|SEC24B|LIN7A|RPLP0
GO_Downreg proteins-VCaPER	BP	Cellular component biogenesis	19	2583	711|663|771|773|723|659|671|715|739|717|683|767|765|697|763|679|681|733|731	0.021	MPP6|RPA1|NASP|HAT1|ABCE1|LSM3|HSPA4|CLTB|TPM1|MYLK|HSP90AB1|PPP6R3|XPO1|EIF4B|SERPINA1|SEC24B|LIN7A|RPLP0|KRT8
GO_Downreg proteins-VCaPER	BP	Organonitrogen compound biosynthetic process	13	1346	761|723|689|755|725|769|721|691|697|673|695|705|733	0.0252	GSS|ABCE1|CKB|ABCF1|EEF1G|EIF4EBP1|EEF1B2|RPS29|EIF4B|RPL9|RPL29|RPS13|RPLP0
GO_Downreg proteins-VCaPER	BP	Response to unfolded protein	5	166	737|671|753|683|719	0.0278	FAF2|HSPA4|ARFGAP1|HSP90AB1|HSPA8
GO_Downreg proteins-VCaPER	BP	Macromolecule metabolic process	32	6137	669|701|663|771|737|773|759|713|677|723|659|743|755|725|693|769|717|751|683|721|687|691|697|673|763|727|695|719|705|661|733|665	0.0278	PQBP1|LSM7|RPA1|NASP|FAF2|HAT1|NSUN2|ENDOD1|UCHL1|ABCE1|LSM3|PSMC5|ABCF1|EEF1G|CSTF2T|EIF4EBP1|MYLK|BAG2|HSP90AB1|EEF1B2|PPP1CB|RPS29|EIF4B|RPL9|SERPINA1|PSMD6|RPL29|HSPA8|RPS13|TNKS1BP1|RPLP0|SNRNP70
GO_Downreg proteins-VCaPER	BP	Establishment of organelle localization	7	385	677|723|767|765|763|679|681	0.0278	UCHL1|ABCE1|PPP6R3|XPO1|SERPINA1|SEC24B|LIN7A
GO_Downreg proteins-VCaPER	BP	Localization	30	5591	663|771|737|703|713|677|749|667|723|671|715|743|755|753|747|683|709|767|691|765|675|673|763|727|695|679|719|705|681|733	0.0316	RPA1|NASP|FAF2|CSE1L|ENDOD1|UCHL1|DBN1|ANXA5|ABCE1|HSPA4|CLTB|PSMC5|ABCF1|ARFGAP1|COPA|HSP90AB1|KRT18|PPP6R3|RPS29|XPO1|SEC61G|RPL9|SERPINA1|PSMD6|RPL29|SEC24B|HSPA8|RPS13|LIN7A|RPLP0
GO_Downreg proteins-VCaPER	BP	Regulation of cellular catabolic process	10	875	759|677|743|751|683|687|765|727|719|665	0.0424	NSUN2|UCHL1|PSMC5|BAG2|HSP90AB1|PPP1CB|XPO1|PSMD6|HSPA8|SNRNP70
GO_Downreg proteins-VCaPER	BP	mRNA splicing, via spliceosome	6	294	669|701|659|693|719|665	0.0438	PQBP1|LSM7|LSM3|CSTF2T|HSPA8|SNRNP70
GO_Downreg proteins-VCaPER	BP	Regulation of rna stability	5	192	759|743|765|727|719	0.0475	NSUN2|PSMC5|XPO1|PSMD6|HSPA8
GO_Downreg proteins-VCaPER	CC	Cytosol	46	5193	761|669|699|701|703|713|677|749|667|723|689|659|671|715|743|755|753|725|769|739|717|747|751|757|683|709|745|721|767|687|691|765|675|697|673|727|695|679|719|705|661|735|733|731|729|685	1.48e-13	GSS|PQBP1|EDF1|LSM7|CSE1L|ENDOD1|UCHL1|DBN1|ANXA5|ABCE1|CKB|LSM3|HSPA4|CLTB|PSMC5|ABCF1|ARFGAP1|EEF1G|EIF4EBP1|TPM1|MYLK|COPA|BAG2|PFDN4|HSP90AB1|KRT18|AKT1S1|EEF1B2|PPP6R3|PPP1CB|RPS29|XPO1|SEC61G|EIF4B|RPL9|PSMD6|RPL29|SEC24B|HSPA8|RPS13|TNKS1BP1|PFDN5|RPLP0|KRT8|MYL6B|LPP
GO_Downreg proteins-VCaPER	CC	Protein-containing complex	37	5073	701|663|771|707|737|773|659|715|743|755|693|769|739|747|751|757|683|745|721|687|691|765|675|697|673|727|695|679|719|705|661|681|735|733|731|729|665	1.4e-06	LSM7|RPA1|NASP|PFDN1|FAF2|HAT1|LSM3|CLTB|PSMC5|ABCF1|CSTF2T|EIF4EBP1|TPM1|COPA|BAG2|PFDN4|HSP90AB1|AKT1S1|EEF1B2|PPP1CB|RPS29|XPO1|SEC61G|EIF4B|RPL9|PSMD6|RPL29|SEC24B|HSPA8|RPS13|TNKS1BP1|LIN7A|PFDN5|RPLP0|KRT8|MYL6B|SNRNP70
GO_Downreg proteins-VCaPER	CC	Extracellular exosome	22	2099	761|711|703|759|713|667|689|671|743|725|747|683|709|687|691|763|719|705|681|733|731|729	3.31e-05	GSS|MPP6|CSE1L|NSUN2|ENDOD1|ANXA5|CKB|HSPA4|PSMC5|EEF1G|COPA|HSP90AB1|KRT18|PPP1CB|RPS29|SERPINA1|HSPA8|RPS13|LIN7A|RPLP0|KRT8|MYL6B
GO_Downreg proteins-VCaPER	CC	Cytoplasm	52	11428	761|669|699|701|771|707|737|703|773|759|713|677|749|667|723|689|659|671|715|743|755|753|725|769|739|717|747|751|757|683|709|745|721|767|687|691|765|675|697|673|763|727|695|679|719|705|661|735|733|731|729|685	5.22e-05	GSS|PQBP1|EDF1|LSM7|NASP|PFDN1|FAF2|CSE1L|HAT1|NSUN2|ENDOD1|UCHL1|DBN1|ANXA5|ABCE1|CKB|LSM3|HSPA4|CLTB|PSMC5|ABCF1|ARFGAP1|EEF1G|EIF4EBP1|TPM1|MYLK|COPA|BAG2|PFDN4|HSP90AB1|KRT18|AKT1S1|EEF1B2|PPP6R3|PPP1CB|RPS29|XPO1|SEC61G|EIF4B|RPL9|SERPINA1|PSMD6|RPL29|SEC24B|HSPA8|RPS13|TNKS1BP1|PFDN5|RPLP0|KRT8|MYL6B|LPP
GO_Downreg proteins-VCaPER	CC	Anchoring junction	13	820	749|667|709|687|691|673|719|705|661|681|733|731|685	0.00016	DBN1|ANXA5|KRT18|PPP1CB|RPS29|RPL9|HSPA8|RPS13|TNKS1BP1|LIN7A|RPLP0|KRT8|LPP
GO_Downreg proteins-VCaPER	CC	Ribonucleoprotein complex	12	677	701|659|755|691|765|697|673|695|719|705|733|665	0.00016	LSM7|LSM3|ABCF1|RPS29|XPO1|EIF4B|RPL9|RPL29|HSPA8|RPS13|RPLP0|SNRNP70
GO_Downreg proteins-VCaPER	CC	Prefoldin complex	3	7	707|757|735	0.00055	PFDN1|PFDN4|PFDN5
GO_Downreg proteins-VCaPER	CC	Organelle	54	13515	761|669|711|699|701|663|771|737|703|773|759|713|677|749|667|723|689|659|671|715|743|755|753|725|693|769|739|717|747|751|757|683|709|745|767|687|691|765|675|673|763|727|695|679|719|705|661|681|735|733|731|729|665|685	0.0017	GSS|PQBP1|MPP6|EDF1|LSM7|RPA1|NASP|FAF2|CSE1L|HAT1|NSUN2|ENDOD1|UCHL1|DBN1|ANXA5|ABCE1|CKB|LSM3|HSPA4|CLTB|PSMC5|ABCF1|ARFGAP1|EEF1G|CSTF2T|EIF4EBP1|TPM1|MYLK|COPA|BAG2|PFDN4|HSP90AB1|KRT18|AKT1S1|PPP6R3|PPP1CB|RPS29|XPO1|SEC61G|RPL9|SERPINA1|PSMD6|RPL29|SEC24B|HSPA8|RPS13|TNKS1BP1|LIN7A|PFDN5|RPLP0|KRT8|MYL6B|SNRNP70|LPP
GO_Downreg proteins-VCaPER	CC	Cytosolic ribosome	5	97	691|673|695|705|733	0.002	RPS29|RPL9|RPL29|RPS13|RPLP0
GO_Downreg proteins-VCaPER	CC	Vesicle	26	3879	761|711|737|703|759|713|667|689|671|715|743|725|747|683|709|687|691|763|727|679|719|705|681|733|731|729	0.0021	GSS|MPP6|FAF2|CSE1L|NSUN2|ENDOD1|ANXA5|CKB|HSPA4|CLTB|PSMC5|EEF1G|COPA|HSP90AB1|KRT18|PPP1CB|RPS29|SERPINA1|PSMD6|SEC24B|HSPA8|RPS13|LIN7A|RPLP0|KRT8|MYL6B
GO_Downreg proteins-VCaPER	CC	Intracellular	55	14276	761|669|699|701|663|771|707|737|703|773|759|713|677|749|667|723|689|659|671|715|743|755|753|725|693|769|739|717|747|751|757|683|709|745|721|767|687|691|765|675|697|673|763|727|695|679|719|705|661|735|733|731|729|665|685	0.0028	GSS|PQBP1|EDF1|LSM7|RPA1|NASP|PFDN1|FAF2|CSE1L|HAT1|NSUN2|ENDOD1|UCHL1|DBN1|ANXA5|ABCE1|CKB|LSM3|HSPA4|CLTB|PSMC5|ABCF1|ARFGAP1|EEF1G|CSTF2T|EIF4EBP1|TPM1|MYLK|COPA|BAG2|PFDN4|HSP90AB1|KRT18|AKT1S1|EEF1B2|PPP6R3|PPP1CB|RPS29|XPO1|SEC61G|EIF4B|RPL9|SERPINA1|PSMD6|RPL29|SEC24B|HSPA8|RPS13|TNKS1BP1|PFDN5|RPLP0|KRT8|MYL6B|SNRNP70|LPP
GO_Downreg proteins-VCaPER	CC	Focal adhesion	8	405	667|687|691|673|719|705|733|685	0.0033	ANXA5|PPP1CB|RPS29|RPL9|HSPA8|RPS13|RPLP0|LPP
GO_Downreg proteins-VCaPER	CC	Postsynaptic cytosol	3	18	749|769|719	0.0036	DBN1|EIF4EBP1|HSPA8
GO_Downreg proteins-VCaPER	CC	Ribosome	6	213	755|691|673|695|705|733	0.0045	ABCF1|RPS29|RPL9|RPL29|RPS13|RPLP0
GO_Downreg proteins-VCaPER	CC	Chaperone complex	3	24	751|683|719	0.0062	BAG2|HSP90AB1|HSPA8
GO_Downreg proteins-VCaPER	CC	Cell junction	17	2075	749|667|715|743|753|769|709|687|691|673|719|705|661|681|733|731|685	0.0065	DBN1|ANXA5|CLTB|PSMC5|ARFGAP1|EIF4EBP1|KRT18|PPP1CB|RPS29|RPL9|HSPA8|RPS13|TNKS1BP1|LIN7A|RPLP0|KRT8|LPP
GO_Downreg proteins-VCaPER	CC	Actomyosin	4	75	749|739|717|685	0.0068	DBN1|TPM1|MYLK|LPP
GO_Downreg proteins-VCaPER	CC	Postsynapse	9	643	749|715|743|753|769|719|705|681|733	0.0086	DBN1|CLTB|PSMC5|ARFGAP1|EIF4EBP1|HSPA8|RPS13|LIN7A|RPLP0
GO_Downreg proteins-VCaPER	CC	Lsm1-7-Pat1 complex	2	5	701|659	0.0126	LSM7|LSM3
GO_Downreg proteins-VCaPER	CC	Ribosomal subunit	5	178	691|673|695|705|733	0.0139	RPS29|RPL9|RPL29|RPS13|RPLP0
GO_Downreg proteins-VCaPER	CC	U6 snRNP	2	7	701|659	0.0195	LSM7|LSM3
GO_Downreg proteins-VCaPER	CC	Intracellular non-membrane-bounded organelle	27	4880	669|699|663|771|737|773|759|749|659|755|739|717|751|709|687|691|765|673|695|719|705|661|735|733|731|729|685	0.0195	PQBP1|EDF1|RPA1|NASP|FAF2|HAT1|NSUN2|DBN1|LSM3|ABCF1|TPM1|MYLK|BAG2|KRT18|PPP1CB|RPS29|XPO1|RPL9|RPL29|HSPA8|RPS13|TNKS1BP1|PFDN5|RPLP0|KRT8|MYL6B|LPP
GO_Downreg proteins-VCaPER	CC	Lsm2-8 complex	2	7	701|659	0.0195	LSM7|LSM3
GO_Downreg proteins-VCaPER	CC	Membrane-bounded organelle	49	12427	761|669|711|699|701|663|771|737|703|773|759|713|677|667|723|689|659|671|715|743|755|753|725|693|769|747|757|683|709|745|767|687|691|765|675|673|763|727|679|719|705|661|681|735|733|731|729|665|685	0.0219	GSS|PQBP1|MPP6|EDF1|LSM7|RPA1|NASP|FAF2|CSE1L|HAT1|NSUN2|ENDOD1|UCHL1|ANXA5|ABCE1|CKB|LSM3|HSPA4|CLTB|PSMC5|ABCF1|ARFGAP1|EEF1G|CSTF2T|EIF4EBP1|COPA|PFDN4|HSP90AB1|KRT18|AKT1S1|PPP6R3|PPP1CB|RPS29|XPO1|SEC61G|RPL9|SERPINA1|PSMD6|SEC24B|HSPA8|RPS13|TNKS1BP1|LIN7A|PFDN5|RPLP0|KRT8|MYL6B|SNRNP70|LPP
GO_Downreg proteins-VCaPER	CC	Extracellular region	24	4166	761|711|737|703|759|713|667|689|671|743|725|747|683|709|687|691|763|727|719|705|681|733|731|729	0.0245	GSS|MPP6|FAF2|CSE1L|NSUN2|ENDOD1|ANXA5|CKB|HSPA4|PSMC5|EEF1G|COPA|HSP90AB1|KRT18|PPP1CB|RPS29|SERPINA1|PSMD6|HSPA8|RPS13|LIN7A|RPLP0|KRT8|MYL6B
GO_Downreg proteins-VCaPER	CC	Nucleoplasm	23	3973	669|699|701|663|771|703|773|759|659|743|755|693|683|745|767|687|691|765|727|719|705|731|665	0.0305	PQBP1|EDF1|LSM7|RPA1|NASP|CSE1L|HAT1|NSUN2|LSM3|PSMC5|ABCF1|CSTF2T|HSP90AB1|AKT1S1|PPP6R3|PPP1CB|RPS29|XPO1|PSMD6|HSPA8|RPS13|KRT8|SNRNP70
GO_Downreg proteins-VCaPER	CC	Vesicle coat	3	53	715|747|679	0.0305	CLTB|COPA|SEC24B
GO_Downreg proteins-VCaPER	CC	ficolin-1-rich granule lumen	4	125	683|763|727|719	0.0305	HSP90AB1|SERPINA1|PSMD6|HSPA8
GO_Downreg proteins-VCaPER	CC	Cytosolic large ribosomal subunit	3	56	673|695|733	0.0334	RPL9|RPL29|RPLP0
GO_Downreg proteins-VCaPER	CC	Spliceosomal snrnp complex	3	56	701|659|665	0.0334	LSM7|LSM3|SNRNP70
GO_Downreg proteins-VCaPER	CC	Postsynaptic specialization	6	369	749|753|719|705|681|733	0.0366	DBN1|ARFGAP1|HSPA8|RPS13|LIN7A|RPLP0
GO_Downreg proteins-VCaPER	CC	Nucleus	34	7390	669|699|701|663|771|703|773|759|689|659|671|743|755|725|693|769|757|683|709|745|767|687|691|765|673|727|719|705|661|735|733|731|665|685	0.0441	PQBP1|EDF1|LSM7|RPA1|NASP|CSE1L|HAT1|NSUN2|CKB|LSM3|HSPA4|PSMC5|ABCF1|EEF1G|CSTF2T|EIF4EBP1|PFDN4|HSP90AB1|KRT18|AKT1S1|PPP6R3|PPP1CB|RPS29|XPO1|RPL9|PSMD6|HSPA8|RPS13|TNKS1BP1|PFDN5|RPLP0|KRT8|SNRNP70|LPP
GO_Downreg proteins-VCaPER	CC	Stress fiber	3	65	739|717|685	0.0444	TPM1|MYLK|LPP
GO_Downreg proteins-VCaPER	CC	Polysome	3	68	755|691|697	0.048	ABCF1|RPS29|EIF4B
GO_Downreg proteins-VCaPER	CC	Nuclear lumen	25	4733	669|699|701|663|771|703|773|759|659|743|755|693|683|709|745|767|687|691|765|727|719|705|661|731|665	0.048	PQBP1|EDF1|LSM7|RPA1|NASP|CSE1L|HAT1|NSUN2|LSM3|PSMC5|ABCF1|CSTF2T|HSP90AB1|KRT18|AKT1S1|PPP6R3|PPP1CB|RPS29|XPO1|PSMD6|HSPA8|RPS13|TNKS1BP1|KRT8|SNRNP70
GO_Downreg proteins-VCaPER	MF	RNA binding	20	1649	699|701|759|659|755|725|693|741|747|683|709|721|765|697|673|695|719|705|733|665	8.93e-05	EDF1|LSM7|NSUN2|LSM3|ABCF1|EEF1G|CSTF2T|NTPCR|COPA|HSP90AB1|KRT18|EEF1B2|XPO1|EIF4B|RPL9|RPL29|HSPA8|RPS13|RPLP0|SNRNP70
GO_Downreg proteins-VCaPER	MF	Binding	54	12516	761|669|699|701|663|771|707|737|703|773|759|713|677|749|667|723|689|659|671|715|743|755|753|725|693|769|739|717|741|747|751|757|683|709|721|767|687|691|765|697|673|763|695|679|719|705|661|681|735|733|731|729|665|685	0.00045	GSS|PQBP1|EDF1|LSM7|RPA1|NASP|PFDN1|FAF2|CSE1L|HAT1|NSUN2|ENDOD1|UCHL1|DBN1|ANXA5|ABCE1|CKB|LSM3|HSPA4|CLTB|PSMC5|ABCF1|ARFGAP1|EEF1G|CSTF2T|EIF4EBP1|TPM1|MYLK|NTPCR|COPA|BAG2|PFDN4|HSP90AB1|KRT18|EEF1B2|PPP6R3|PPP1CB|RPS29|XPO1|EIF4B|RPL9|SERPINA1|RPL29|SEC24B|HSPA8|RPS13|TNKS1BP1|LIN7A|PFDN5|RPLP0|KRT8|MYL6B|SNRNP70|LPP
GO_Downreg proteins-VCaPER	MF	Structural molecule activity	10	635	715|739|747|709|691|673|695|705|733|729	0.0186	CLTB|TPM1|COPA|KRT18|RPS29|RPL9|RPL29|RPS13|RPLP0|MYL6B
GO_Downreg proteins-VCaPER	MF	Unfolded protein binding	5	108	707|757|683|719|735	0.0186	PFDN1|PFDN4|HSP90AB1|HSPA8|PFDN5
GO_Downreg proteins-VCaPER	MF	Translation regulator activity	5	131	755|725|769|721|697	0.0328	ABCF1|EEF1G|EIF4EBP1|EEF1B2|EIF4B
GO_Downreg proteins-VCaPER	MF	Cadherin binding	7	334	749|725|683|709|695|719|661	0.0341	DBN1|EEF1G|HSP90AB1|KRT18|RPL29|HSPA8|TNKS1BP1
GO_Downreg proteins-VCaPER	MF	Protein folding chaperone	3	26	707|683|719	0.0392	PFDN1|HSP90AB1|HSPA8
GO_Downreg proteins-VCaPER	MF	Structural constituent of ribosome	5	159	691|673|695|705|733	0.0493	RPS29|RPL9|RPL29|RPS13|RPLP0
GO_Downreg proteins-VCaPER	MF	Translation factor activity, rna binding	4	82	755|725|721|697	0.0493	ABCF1|EEF1G|EEF1B2|EIF4B
GO_Downreg proteins-VCaPER	KEGG	Ribosome	5	130	691|673|695|705|733	0.0164	RPS29|RPL9|RPL29|RPS13|RPLP0
GO_Downreg proteins-VCaPER	KEGG	Spliceosome	5	132	669|701|659|719|665	0.0164	PQBP1|LSM7|LSM3|HSPA8|SNRNP70
GO_Downreg proteins-VCaPER	KEGG	Protein processing in endoplasmic reticulum	5	165	751|683|675|679|719	0.0164	BAG2|HSP90AB1|SEC61G|SEC24B|HSPA8
