# Supplementary material for: Prostate cancer resistance leads to a global deregulation of translation factors and unconventional translation
Source: NAR Cancer. 2022 Nov 4;4(4):zcac034. doi: 10.1093/narcan/zcac034 (PMC9634437; doi:10.1093/narcan/zcac034)
Supplement: zcac034_Supplemental_Files [file zcac034_supplemental_files.zip › Supplemental_Table_S3.xlsx]

## Sheet: Summary
	Supplemental Table S3
	Primers used in the paper
Sheet number	Contents
1	Summary
2	Primers for RT-qPCR, qPCR and PCR for cloning
	Legend
	Black bold sequences : AttB sequences
	orange sequnce : KOZAK sequence (endogenous or artificial)
	Green sequence : ATG (start codon)

## Sheet: Supplemental_Table_S3
Gene	Primer name	Primer sequence 5'-3'	application
MT-CYTB		TCTCCGATCCGTCCCTAACA	qPCR
		TGATTGGCTTAGTGGGCGAA
MT-ND1		CCCTAAAACCCGCCACATCT	qPCR
		GAGCGATGGTGAGAGCTAAGGT
EP300		AATGAATTGGCGAGAGGTTG	qPCR
		AAACCTCACTCCTGCCACAC
HPCAL4		TTTGGGTGAGGACAGAGGTC	qPCR
		CCAGCCACAAAGAAGATGGT
UBE2D3	hUBE2D3_rtqpcr_F1	TGTGGCCAATGTCTTCACTC	RT-qPCR
	hUBE2D3_rtqpcr_R1	CTGAGCATCCATCTCCCTCC
RPS13	hRPS13_rtqpcr_F1	GCTTTACCCTATCGACGCAG	RT-qPCR
	hRPS13_rtqpcr_R1	AGGAGTAAGGCCCTTCTTGG
MUT	hMUT_rtqpcr_F1	GCATTACATTGTCTTGAGCACC	RT-qPCR
	hMUT_rtqpcr_R1	TGCCACGTAAATACACTCCAC
ATP5S	hATP5S_rtqpcr_F1	TGCAAAGTGGTCAGTGGTTG	RT-qPCR
	hATP5S_rtqpcr_R1	CACAAGAATGCAGGATCATGGG
HDHD3	hHDHD3_rtqpcr_F1	TCAATCTGCTTCCTTGTGAGTC	RT-qPCR
	hHDHD3_rtqpcr_R1	CTTCTCAGCTGTAGGGCGTC
GDAP1	hGDAP1_rtqpcr_F1	CTGAGAGGCAGGAAGAGCAG	RT-qPCR
	hGDAP1_rtqpcr_R1	AGAGCTGAAGGAATGCGTCC
OCIAD1	hOCIAD1_rtqpcr_F1	TGTCGTCGGGAGGAAAGATG	RT-qPCR
	hOCIAD1_rtqpcr_R1	TGTAATCAGGCCCTATGTGGG
PQBP1	hPQBP1_rtqpcr_F1	CGAGTGTATTGGTCTGTCTGC	RT-qPCR
	hPQBP1_rtqpcr_R1	CTTCCTCTGGTTCAGGCTCC
RAB3B	hRAB3B_rtqpcr_F1	GAAGCACCCTCAGTCCTCTG	RT-qPCR
	hRAB3B_rtqpcr_R1	CTTTGGTGATATCATCGGAGCC
RAB9A	hRAB9A_rtqpcr_F1	CTCTCTGTCCTCATTGCGCC	RT-qPCR
	hRAB9A_rtqpcr_R1	AGGAGTGCAAGAGTGTCTCG
RNASEH1-AS1	hRNASEH1-AS1_rtqpcr_F1	TGCGGATCTACAGTAAGGGC	RT-qPCR
	hRNASEH1-AS1_rtqpcr_R1	CGCCCTCCTTTGTGCTTATTC
LINC00467	hLINC00467_rtqpcr_F1	CAGCACCGATCCCGACATAG	RT-qPCR
	hLINC00467_rtqpcr_R1	CTGGCTTCCTGAAGACGATGA
CRNDE	hCRNDE_rtqpcr_F1	GGAGAGGTGTTAAGTGTGATGC	RT-qPCR
	hCRNDE_rtqpcr_R1	GCCAACATTTGGAGGAACCC
JPX	hJPX_rtqpcr_F1	GAGCTGCAGTCAGAAGGGAG	RT-qPCR
	hJPX_rtqpcr_R1	CCGTCATCAGGCTGTCTTCC
GDAP1_protein_358aa	GDAP1_ATTB_PEP_FW1	GGGGACAAGTTTGTACAAAAAAGCAGGCTGCCACCATGGCTGAGAGGCAGGAAGAGC	PCR_AttB
	GDAP1_ATTB_PEP_RV1	GGGGACCACTTTGTACAAGAAAGCTGGGTCTAGAAATAATTTGGTCTGGGTCTAAATGC
OCIAD1_protein_245aa	OCIAD1_ATTB_PEP_FW1	GGGGACAAGTTTGTACAAAAAAGCAGGCTGCCACCATGAATGGGAGGGCTGATTTTCG	PCR_AttB
	OCIAD1_ATTB_PEP_RV1	GGGGACCACTTTGTACAAGAAAGCTGGGTTCACTCATCCCAAGTATCTCC
PQBP1_protein	hPQBP1_ATTB_CDS_FW1	GGGGACAAGTTTGTACAAAAAAGCAGGCTGCCACCATGCCGCTGCCCGTTGCGCTGC	PCR_AttB
	hPQBP1_ATTB_CDS_RV1	GGGGACCACTTTGTACAAGAAAGCTGGGTTCAATCCTGCTGCTTGGTTCGGGAGG
RAB3B_protein	hRAB3B_ATTB_CDS_FW1	GGGGACAAGTTTGTACAAAAAAGCAGGCTGCCACCATGGCAGGAAAATCATCAC	PCR_AttB
	hRAB3B_ATTB_CDS_RV1	GGGGACCACTTTGTACAAGAAAGCTGGGTTCAACAGCAAGATGAGCTAG
RAB9A_protein	hRAB9A_ATTB_CDS_FW1	GGGGACAAGTTTGTACAAAAAAGCAGGCTGCCACCATGGCTTCAGTGACAGATGG	PCR_AttB
	hRAB9A_ATTB_CDS_RV1	GGGGACCACTTTGTACAAGAAAGCTGGGTCTAGCATGAGCAGTTCTGCTGC
JPX_peptide_37aa	JPX_ATTB_PEP_FW1	GGGGACAAGTTTGTACAAAAAAGCAGGCTGCCACCATGGAGTTCGCTCTTGTTGC	PCR_AttB
	JPX_ATTB_PEP_REV1	GGGGACCACTTTGTACAAGAAAGCTGGGTATCTCAGCTACTCGGGAGG
CRNDE_peptide_21aa	CRNDE_ATTB_PEP_FW1	GGGGACAAGTTTGTACAAAAAAGCAGGCTGCCACCATGGAGCTACTGTACTGG	PCR_AttB
	CRNDE_ATTB_PEP_RV1	GGGGACCACTTTGTACAAGAAAGCTGGGTCTAAACAGGTTTTACCTCC
