# Supplementary material for: Prostate cancer resistance leads to a global deregulation of translation factors and unconventional translation
Source: NAR Cancer. 2022 Nov 4;4(4):zcac034. doi: 10.1093/narcan/zcac034 (PMC9634437; doi:10.1093/narcan/zcac034)
Supplement: zcac034_Supplemental_Files [file zcac034_supplemental_files.zip › Supplemental_Table_S4.xls]

## Sheet: Summary
	Supplemental Table S4
	qPCR analysis of mitochondrial DNA versus nuclear DNA for Figure 2D, RT-qPCR for RNA expression and association to ribosomes in VCaPER compared to VCAPCRPC or in MR49F compared to LNCaP for Supplemental figure S8C and S14AB
Sheet number	Contents
1	Summary
2	Mitochondrial/nuclear (Mt/N) DNA cq values by qPCR
3	VCaPCRPC and VCaPER, translation efficiency (Heavy polysomal RNA normalized to Total RNA) by RT-qPCR. Technical triplicates and 5 experiments (one experiment = 1 total + 1 heavy polysomal, per cell lines). N=5
4	LNCaP and MR49F, translation efficiency (Heavy polysomal RNA normalized to Total RNA) by RT-qPCR. Technical triplicates and 2 experiments (one experiment = 1 total + 1 heavy polysomal, per cell lines). N=2
	Legend
	TOTAL: Total RNAs
	HP: Heavy polysomes (RNAs bound to ribosomes)
	TE: Translation efficiency

## Sheet: qPCR_mito.nuc ratio
	VCaP_CRPC_cq_values			VCaP_ER_cq_values
EP300	22.7196	21.6179	20.0739	22.1443	21.1674	20.39
	22.3807	21.3752	20.2764	22.3206	21.2018	19.8601
	22.5268	20.5467	19.5815	22.5269	21.7719	19.9751
HPCAL4	22.8733	21.5081	20.1443	22.3429	21.4412	20.1918
	22.6111	20.954	19.9197	22.4028	21.4278	20.4812
	22.7282	20.6932	20.025	22.6992	22.1586	20.8894
ND1	15.5958	14.0002	13.7651	14.6926	13.3428	13.4042
	15.1969	13.6651	13.413	14.7744	13.5652	13.698
	15.314	14.058	13.6525	15.1466	13.9213	13.8879
CYTB	14.945	13.8207	13.2976	14.1445	12.8271	12.9104
	14.8044	13.55	13.1192	14.4782	13.2726	12.6434
	14.9136	13.7043	13.1542	14.5385	13.2527	13.1615
	VCaP_CRPC_fold_change_EP300			VCaP_CRPC_fold_change_HPCAL4			VCaP_ER_fold_change_EP300			VCaP_ER_fold_change_HPCAL4
ND1	0.966129	1.27056	0.960421	0.938787	1.28688	0.972486	1.21266	1.46655	1.53543	1.21557	1.93785	1.2906
	1.00721	1.35468	1.41066	1.0321	1.10565	1.06236	1.29474	1.28736	0.867564	1.19727	1.64567	1.28682
	1.02765	0.580988	0.738099	1.03208	0.702822	0.967929	1.15406	1.49323	0.82365	1.13597	2.13369	1.49695
CYTB	1.08663	1.23876	0.992643	1.05588	1.25467	1.00511	1.27026	1.80503	1.61617	1.2733	2.38511	1.35846
	0.947134	1.26309	1.29259	0.970536	1.0309	0.97344	1.13894	1.35748	1.34703	1.0532	1.7353	1.998
	0.971644	0.639116	0.779377	0.975832	0.773138	1.02206	1.26021	2.04345	1.01865	1.24045	2.9199	1.85135

## Sheet: VCaP_TE
	VCaPCRPC TE fold change
Genes	n=1						n=2						n=3						n=4						n=5								Mean	SEM
hUBE2D3	0.923382	0.843816	0.760489	1.12896	1.20999	1.23542	0.811315	0.794618	0.811315	1.08548	1.36446	1.29086	0.493686	0.467056	0.46383	1.8943	2.4312	2.03026	1.14208	1.19058	1.0656	0.908568	0.89606	0.847724	0.937354	0.937354	0.911722	1.13027	1.14605	0.963707		hUBE2D3	1.07058	0.0779646
hRPS13	0.422396	0.388683	0.360149	0.307076	0.324585	0.380684	0.363493	0.381565	0.358489	0.334482	0.339151	0.356013	0.144586	0.15932	0.160428	0.438303	0.503478	0.476319	0.397768	0.432269	0.444421	0.281265	0.255253	0.264255	0.278677	0.296616	0.300756	0.352737	0.40239	0.378055		hRPS13	0.342789	0.0160844
hAIDA	NA	NA	NA	NA	NA	NA	0.649169	0.7457	0.63581	NA	NA	NA	NA	NA	NA	NA	NA	NA	NA	NA	NA	NA	NA	NA	NA	NA	NA	NA	NA	NA		hAIDA	0.676893	0.0346189
hATP5S	0.66742	0.761368	0.725309	NA	NA	NA	NA	NA	NA	NA	NA	NA	1.53156	1.71119	1.84676	NA	NA	NA	0.389582	0.450625	0.429283	NA	NA	NA	0.515246	0.559936	0.487452	NA	NA	NA		hATP5S	0.839645	0.154019
hCRNDE	0.364334	0.390483	0.421421	NA	NA	NA	0.438303	0.5	0.45376	NA	NA	NA	NA	NA	NA	NA	NA	NA	0.2477	0.260015	0.231112	NA	NA	NA	0.191666	0.197055	0.181327	NA	NA	NA		hCRNDE	0.323098	0.0335899
hGDAP1	1.09936	NA	1.08423	NA	NA	NA	NA	NA	NA	NA	NA	NA	0.358903	0.330258	0.327977	NA	NA	NA	0.808508	0.941696	0.808508	NA	NA	NA	NA	NA	NA	NA	NA	NA		hGDAP1	0.71993	0.11782
hHDHD3	NA	NA	NA	NA	NA	NA	NA	NA	NA	NA	NA	NA	0.820742	1.17691	1.09051	NA	NA	NA	0.527289	0.462225	0.394109	NA	NA	NA	1.90528	1.97247	2.08493	NA	NA	NA		hHDHD3	1.15938	0.225618
hJPX	NA	NA	NA	NA	NA	NA	1.45734	1.56193	1.42734	NA	NA	NA	0.409424	0.358903	0.395477	NA	NA	NA	0.689362	0.723635	0.749154	NA	NA	NA	NA	NA	NA	NA	NA	NA		hJPX	0.863619	0.162497
hLINC00467	0.619854	0.650671	0.590496	NA	NA	NA	0.644685	0.793701	0.788218	NA	NA	NA	NA	NA	NA	NA	NA	NA	0.381565	0.351111	0.411796	NA	NA	NA	0.288505	0.274841	0.258219	NA	NA	NA		hLINC00467	0.504472	0.0572832
hMUT	0.214641	0.222211	0.25	NA	NA	NA	NA	NA	NA	NA	NA	NA	0.393654	0.45219	0.439825	NA	NA	NA	0.33371	0.360149	0.320116	NA	NA	NA	0.280616	0.229516	0.240927	NA	NA	NA		hMUT	0.311463	0.0245777
hOCIAD1	0.705475	0.730353	0.686184	NA	NA	NA	NA	NA	NA	NA	NA	NA	0.193222	0.191888	0.18664	NA	NA	NA	0.454809	0.504642	0.433269	NA	NA	NA	0.899171	0.963707	0.862542	NA	NA	NA		hOCIAD1	0.567659	0.0813974
hPQBP1	0.862542	0.816014	0.7457	NA	NA	NA	1.48452	1.42405	1.59107	NA	NA	NA	NA	NA	NA	NA	NA	NA	0.808508	0.831238	NA	NA	NA	NA	1.30435	1.34102	1.25122	NA	NA	NA		hPQBP1	1.13275	0.0965168
hRAB3B	1.51222	NA	NA	NA	NA	NA	1.4811	1.4914	1.31646	NA	NA	NA	NA	NA	NA	NA	NA	NA	NA	NA	NA	NA	NA	NA	5.12186	5.92439	6.17597	NA	NA	NA		hRAB3B	3.28906	0.875418
hRAB9A	0.797377	0.6846	0.559936	NA	NA	NA	0.721965	0.68302	0.668964	NA	NA	NA	NA	NA	NA	NA	NA	NA	0.66588	0.6846	0.604299	NA	NA	NA	0.790041	0.876606	0.790041	NA	NA	NA		hRAB9A	0.710611	0.0257736
hRNASEH1-AS1	NA	NA	NA	NA	NA	NA	NA	NA	NA	NA	NA	NA	0.796456	0.99424	0.89606	NA	NA	NA	0.236514	0.275476	0.203063	NA	NA	NA	4.01853	3.59668	2.88119	NA	NA	NA		hRNASEH1-AS1	1.54425	0.507206
hRPS10	NA	NA	NA	NA	NA	NA	0.508152	0.544624	0.526072	NA	NA	NA	NA	NA	NA	NA	NA	NA	NA	NA	NA	NA	NA	NA	NA	NA	NA	NA	NA	NA		hRPS10	0.526283	0.010529
hTTTY15	NA	NA	NA	NA	NA	NA	0.735433	0.766664	0.92445	NA	NA	NA	NA	NA	NA	NA	NA	NA	NA	NA	NA	NA	NA	NA	NA	NA	NA	NA	NA	NA		hTTTY15	0.808849	0.0584992
	VCAPER TE fold change
Genes	n=1						n=2						n=3						n=4						n=5								Mean	SEM		T-Test
hUBE2D3	0.697372	0.68302	0.619854	1.47427	1.47427	1.55833	1.07177	1.08673	0.939523	0.946058	1.07923	0.895025	1.26722	1.26722	1.09556	0.790955	0.960373	0.748289	1.07549	1.13682	0.879649	1.02456	1.06807	0.849685	0.941696	0.909618	0.825496	1.35974	1.02337	1.0163		hUBE2D3	1.02552	0.0430813		0.615372
hRPS13	0.350706	0.389132	0.363073	0.701412	0.701412	0.711203	0.517632	0.532185	0.466516	0.602904	0.646176	0.562529	0.605696	0.614152	0.542113	0.443396	0.527289	0.413703	1.03049	1.03766	0.903335	0.480742	0.490843	0.412748	2.14602	2.1312	2.07292	2.77342	2.64207	2.30005		hRPS13	0.937091	0.136061		0.00015148
hAIDA	NA	NA	NA	NA	NA	NA	NA	0.920188	0.852635	NA	NA	NA	NA	NA	NA	NA	NA	NA	NA	NA	NA	NA	NA	NA	NA	NA	NA	NA	NA	NA		hAIDA	0.886411	0.0337764		0.0278499
hATP5S	1.31798	1.67985	1.42241	NA	NA	NA	NA	NA	NA	NA	NA	NA	1.05702	1.23971	0.933033	NA	NA	NA	0.90125	0.933033	0.806642	NA	NA	NA	1.48968	1.63014	1.37078	NA	NA	NA		hATP5S	1.23179	0.0865221		0.0400554
hCRNDE	0.471392	0.622006	0.461691	NA	NA	NA	0.422396	0.538369	0.413703	NA	NA	NA	NA	NA	NA	NA	NA	NA	0.616996	0.587774	0.407066	NA	NA	NA	0.351517	0.3614	0.346678	NA	NA	NA		hCRNDE	0.466749	0.0293412		0.00399656
hGDAP1	NA	NA	NA	NA	NA	NA	0.846745	1.04247	0.926588	NA	NA	NA	1.51572	1.47427	1.24833	NA	NA	NA	0.952638	1.04972	0.876606	NA	NA	NA	0.921251	0.980552	0.796456	NA	NA	NA		hGDAP1	1.05261	0.0684226		0.031568
hHDHD3	NA	NA	NA	NA	NA	NA	NA	NA	NA	NA	NA	NA	0.353553	0.447513	0.381565	NA	NA	NA	0.15283	0.147624	0.115824	NA	NA	NA	1.86391	1.75119	1.58924	NA	NA	NA		hHDHD3	0.755916	0.248698		0.247183
hJPX	NA	NA	NA	NA	NA	NA	1.65481	1.78592	1.50177	NA	NA	NA	1.54399	1.4914	1.55473	NA	NA	NA	1.6245	1.60214	1.31039	NA	NA	NA	NA	NA	NA	NA	NA	NA		hJPX	1.5633	0.0435493		0.00236862
hLINC00467	0.674395	0.85362	0.651423	NA	NA	NA	0.471937	0.618423	0.766664	NA	NA	NA	NA	NA	NA	NA	NA	NA	0.655197	0.68302	0.624165	NA	NA	NA	1.03168	1.14472	1.15269	NA	NA	NA		hLINC00467	0.777328	0.0638852		0.00437552
hMUT	0.546515	0.668191	0.550316	NA	NA	NA	NA	NA	NA	NA	NA	NA	0.371131	0.417544	0.301452	NA	NA	NA	0.786399	0.775572	0.616996	NA	NA	NA	0.780065	0.63361	0.616284	NA	NA	NA		hMUT	0.588673	0.0462961		6.32419e-05
hOCIAD1	0.624887	0.698178	0.629233	NA	NA	NA	NA	NA	NA	NA	NA	NA	0.850667	0.92445	0.963707	NA	NA	NA	0.66742	0.92445	0.735433	NA	NA	NA	1.01748	1.18509	1.22688	NA	NA	NA		hOCIAD1	0.870657	0.0596834		0.00699824
hPQBP1	0.592546	0.643941	0.568408	NA	NA	NA	1.07674	1.04006	0.905425	NA	NA	NA	1.07923	1.17283	0.882703	NA	NA	NA	0.913831	NA	0.864537	NA	NA	NA	NA	NA	NA	NA	NA	NA		hPQBP1	0.885478	0.0622983		0.045926
hRAB3B	0.815072	0.719467	0.671286	NA	NA	NA	NA	NA	0.816014	NA	NA	NA	NA	NA	NA	NA	NA	NA	NA	NA	NA	NA	NA	NA	NA	2.78627	NA	NA	NA	NA		hRAB3B	1.16162	0.40712		0.0575006
hRAB9A	0.472483	0.462759	0.428787	NA	NA	NA	0.737135	0.716978	0.707107	NA	NA	NA	NA	NA	NA	NA	NA	NA	0.659754	NA	0.619854	NA	NA	NA	0.575013	0.62057	0.5328	NA	NA	NA		hRAB9A	0.593931	0.0326822		0.0111674
hRNASEH1-AS1	NA	NA	NA	NA	NA	NA	NA	NA	NA	NA	NA	NA	0.244855	0.208772	0.205898	NA	NA	NA	0.147283	0.117169	0.0517129	NA	NA	NA	1.05824	1.03646	0.841868	NA	NA	NA		hRNASEH1-AS1	0.434696	0.138757		0.0634359
hRPS10	NA	NA	NA	NA	NA	NA	0.554785	0.586417	0.517632	NA	NA	NA	NA	NA	NA	NA	NA	NA	NA	NA	NA	NA	NA	NA	NA	NA	NA	NA	NA	NA		hRPS10	0.552945	0.0198778		0.320221
hTTTY15	NA	NA	NA	NA	NA	NA	0.547147	0.63728	0.659754	NA	NA	NA	NA	NA	NA	NA	NA	NA	NA	NA	NA	NA	NA	NA	NA	NA	NA	NA	NA	NA		hTTTY15	0.614727	0.0344073		0.0590191

## Sheet: LNCaP-MR49F_TE
	LNCaP TE fold change
Genes	n=A			n=B					Mean	SEM
RPS13	0.974905	0.988514	1.03766	1.17827	0.899171	0.943874		RPS13	1.00373	0.039662
UBE2D3	0.641713	0.678302	0.721965	0.66742	0.686184	0.720298		UBE2D3	0.68598	0.012696
RAB9A	0.757858	0.768438	0.876606	0.521233	0.558644	0.554785		RAB9A	0.672927	0.0599583
HDHD3	0.61132	0.582367	0.628507	0.672062	0.585064	0.640232		HDHD3	0.619925	0.0140288
PQBP1	0.838956	0.788218	0.918064	1.05946	0.909618	0.848704		PQBP1	0.893837	0.0385021
RAB3B	0.905425	0.92445	0.97041	0.937354	0.937354	1.01162		RAB3B	0.947769	0.0154308
MUT	0.235424	0.248847	0.295931	0.23272	0.653685	0.553504		MUT	0.370019	0.0755583
OCIAD1	0.358489	0.406126	0.479632	0.615572	0.590496	0.570382		OCIAD1	0.50345	0.0430818
GDAP1	1.41095	1.21982	1.46071	1.56917	1.47427	1.28343		GDAP1	1.40306	0.0528954
ATP5S	1.02811	1.10957	1.26576	0.99539	0.808508	0.860551		ATP5S	1.01131	0.0680173
CRNDE	0.257028	0.334482	0.30566	0.44648	0.405189	0.380684		CRNDE	0.354921	0.0282848
LINC00467	0.621288	0.595979	0.559936	0.37285	0.455861	0.367717		LINC00467	0.495605	0.0458306
JPX	0.53465	0.658231	0.700602	0.528509	NA	0.554785		JPX	0.595355	0.0352348
RNASEH1-AS1	0.266708	0.321599	0.289841	0.271057	0.313528	0.288505		RNASEH1-AS1	0.291873	0.00900856
	MR49F TE fold change
Genes	n=A			n=B					Mean	SEM		T-Test
RPS13	0.770215	1.15136	1.12766	1.19748	0.852635	0.97942		RPS13	1.01313	0.0712064		0.911128
UBE2D3	0.477421	0.612734	0.66128	0.590496	0.578344	0.646176		UBE2D3	0.594409	0.0267376		0.0170278
RAB9A	0.649169	0.686184	0.756109	0.66128	0.808508	0.718636		RAB9A	0.713314	0.0248192		0.554382
HDHD3	0.7457	0.963707	0.899171	0.797377	0.770215	0.848704		HDHD3	0.837479	0.033873		0.000695299
PQBP1	0.61132	0.503478	0.668964	0.597358	0.53465	0.581023		PQBP1	0.582799	0.0238489		0.000105394
RAB3B	0.89296	0.918064	NA	0.89296	0.827406	0.89296		RAB3B	0.88487	0.0151663		0.0175517
MUT	0.291183	0.269807	0.275476	2.05148	1.09936	2.08012		MUT	1.01124	0.357861		0.135147
OCIAD1	0.385998	0.452712	0.425334	0.50581	0.47522	0.545884		OCIAD1	0.46516	0.0232935		0.457708
GDAP1	1.11471	1.06191	1.09936	0.842842	0.831238	1.20025		GDAP1	1.02505	0.0622836		0.00100851
ATP5S	1.21419	1.21419	1.53688	1.01866	0.97716	0.997692		ATP5S	1.1598	0.0871132		0.210513
CRNDE	0.262429	0.264255	0.29937	0.338368	0.296616	0.343092		CRNDE	0.300688	0.0141743		0.128106
LINC00467	0.786399	0.66588	0.743979	0.63728	NA	0.535887		LINC00467	0.673885	0.0436005		0.0201744
JPX	0.89296	0.710382	1.05458	0.782773	NA	0.66742		JPX	0.821623	0.069649		0.0277911
RNASEH1-AS1	0.266708	0.302149	0.442372	0.291183	0.30566	0.327598		RNASEH1-AS1	0.322612	0.0252893		0.294156
