# Supplementary material for: Prostate cancer resistance leads to a global deregulation of translation factors and unconventional translation
Source: NAR Cancer. 2022 Nov 4;4(4):zcac034. doi: 10.1093/narcan/zcac034 (PMC9634437; doi:10.1093/narcan/zcac034)
Supplement: zcac034_Supplemental_Files [file zcac034_supplemental_files.zip › Supplemental_Table_S5.xls]

## Sheet: Summary
	Supplemental Table S5
	GSEA 4.1.0. analysis for whole proteome in VCaPER versus VCaPCRPC for Supplemental figure S5
Sheet number	Contents
1	Summary
2	GSEA for GO gene sets enriched with genes up/downregulated in whole proteome of VCaPER versus VCaPCRPC
	Legend
	BP : Biological Process
	CC : Cellular Component
	MF : Molecular Function
	KEGG : Kyoto Encyclopedia of Genes and Genomes
	ES : Enrichment Score
	NES: Normalized Enrichment Score
	NOM p-val : Nominal p-value for the enrichment score
	FDR q-val : False discovery rate adjusted p-value (q-value)
	FWER p-val : Familywise error rate p-value

## Sheet: Supplemental_Table_S5
Sample	Category	NAME	SIZE	ES	NES	NOM p-val	FDR q-val	FWER p-val	RANK AT MAX	LEADING EDGE
GSEA_Upreg prot expr-VCaPER	BP	GO_MITOCHONDRIAL_TRANSLATION	80	0.613575	2.64513	0	0	0	743	tags=70%, list=29%, signal=96%
GSEA_Upreg prot expr-VCaPER	BP	GO_MITOCHONDRIAL_TRANSLATIONAL_TERMINATION	63	0.638979	2.61704	0	0	0	598	tags=67%, list=24%, signal=85%
GSEA_Upreg prot expr-VCaPER	BP	GO_MITOCHONDRIAL_GENE_EXPRESSION	87	0.584011	2.5507	0	0	0	743	tags=68%, list=29%, signal=93%
GSEA_Upreg prot expr-VCaPER	BP	GO_TRANSLATIONAL_TERMINATION	68	0.579908	2.37409	0	0	0	598	tags=62%, list=24%, signal=79%
GSEA_Upreg prot expr-VCaPER	BP	GO_TRANSLATIONAL_ELONGATION	73	0.555746	2.34332	0	0	0	752	tags=71%, list=30%, signal=98%
GSEA_Upreg prot expr-VCaPER	CC	GO_MITOCHONDRIAL_PROTEIN_COMPLEX	132	0.595927	2.8044	0	0	0	743	tags=65%, list=29%, signal=87%
GSEA_Upreg prot expr-VCaPER	CC	GO_ORGANELLE_INNER_MEMBRANE	205	0.55424	2.77871	0	0	0	758	tags=60%, list=30%, signal=79%
GSEA_Upreg prot expr-VCaPER	CC	GO_MITOCHONDRIAL_ENVELOPE	268	0.52294	2.6879	0	0	0	802	tags=61%, list=32%, signal=80%
GSEA_Upreg prot expr-VCaPER	CC	GO_ORGANELLAR_RIBOSOME	58	0.636261	2.57891	0	0	0	743	tags=76%, list=29%, signal=105%
GSEA_Upreg prot expr-VCaPER	CC	GO_MITOCHONDRIAL_MATRIX	229	0.475266	2.42536	0	0	0	758	tags=57%, list=30%, signal=74%
GSEA_Upreg prot expr-VCaPER	CC	GO_MITOCHONDRIAL_LARGE_RIBOSOMAL_SUBUNIT	38	0.643135	2.3622	0	0	0	575	tags=63%, list=23%, signal=80%
GSEA_Upreg prot expr-VCaPER	CC	GO_INNER_MITOCHONDRIAL_MEMBRANE_PROTEIN_COMPLEX	53	0.585007	2.35364	0	0	0	861	tags=68%, list=34%, signal=101%
GSEA_Upreg prot expr-VCaPER	CC	GO_ENVELOPE	387	0.427293	2.26882	0	0	0	743	tags=48%, list=29%, signal=58%
GSEA_Upreg prot expr-VCaPER	CC	GO_RESPIRASOME	46	0.578945	2.24061	0	0	0	861	tags=65%, list=34%, signal=97%
GSEA_Upreg prot expr-VCaPER	CC	GO_RESPIRATORY_CHAIN_COMPLEX	41	0.571734	2.1418	0	0.000122	0.001	861	tags=63%, list=34%, signal=94%
GSEA_Upreg prot expr-VCaPER	CC	GO_ENDOPLASMIC_RETICULUM_LUMEN	66	0.515212	2.10111	0	0.000598	0.006	286	tags=38%, list=11%, signal=42%
GSEA_Upreg prot expr-VCaPER	BP	GO_LIPID_LOCALIZATION	45	0.584613	2.29551	0	0.000613	0.003	388	tags=44%, list=15%, signal=52%
GSEA_Upreg prot expr-VCaPER	BP	GO_OXIDATIVE_PHOSPHORYLATION	60	0.547509	2.25697	0	0.000702	0.004	861	tags=67%, list=34%, signal=99%
GSEA_Downreg prot expr-VCaPER	KEGG	KEGG_RIBOSOME	63	-0.537783	-2.12865	0	0.000844	0.001	840	tags=67%, list=33%, signal=97%
GSEA_Downreg prot expr-VCaPER	KEGG	KEGG_PROTEASOME	27	-0.655617	-2.09878	0	0.000922	0.002	771	tags=81%, list=30%, signal=116%
GSEA_Upreg prot expr-VCaPER	CC	GO_OXIDOREDUCTASE_COMPLEX	54	0.518894	2.07882	0	0.000931	0.01	861	tags=63%, list=34%, signal=93%
GSEA_Upreg prot expr-VCaPER	BP	GO_LIPID_OXIDATION	35	0.618826	2.21591	0	0.00107492	0.007	393	tags=51%, list=16%, signal=60%
GSEA_Upreg prot expr-VCaPER	BP	GO_REGULATION_OF_LIPID_LOCALIZATION	19	0.723348	2.19389	0	0.00122833	0.01	131	tags=47%, list=5%, signal=50%
GSEA_Upreg prot expr-VCaPER	BP	GO_FATTY_ACID_CATABOLIC_PROCESS	38	0.588379	2.19731	0	0.00136481	0.01	393	tags=47%, list=16%, signal=55%
GSEA_Upreg prot expr-VCaPER	BP	GO_LIPID_MODIFICATION	44	0.559884	2.17268	0	0.00152231	0.015	430	tags=48%, list=17%, signal=56%
GSEA_Upreg prot expr-VCaPER	BP	GO_ATP_SYNTHESIS_COUPLED_ELECTRON_TRANSPORT	50	0.552266	2.17301	0	0.0016607	0.015	861	tags=66%, list=34%, signal=98%
GSEA_Downreg prot expr-VCaPER	CC	GO_CYTOSOLIC_RIBOSOME	66	-0.553107	-2.15577	0	0.00200089	0.002	840	tags=68%, list=33%, signal=99%
GSEA_Upreg prot expr-VCaPER	BP	GO_REGULATION_OF_RECEPTOR_MEDIATED_ENDOCYTOSIS	20	0.680451	2.12775	0	0.00211031	0.026	129	tags=30%, list=5%, signal=31%
GSEA_Upreg prot expr-VCaPER	BP	GO_CELLULAR_RESPIRATION	92	0.482399	2.12966	0	0.00226105	0.026	861	tags=61%, list=34%, signal=89%
GSEA_Upreg prot expr-VCaPER	CC	GO_MITOCHONDRIAL_SMALL_RIBOSOMAL_SUBUNIT	19	0.637475	2.00898	0	0.00238602	0.026	598	tags=74%, list=24%, signal=96%
GSEA_Upreg prot expr-VCaPER	BP	GO_FATTY_ACID_BETA_OXIDATION	32	0.61547	2.13303	0	0.00243498	0.026	367	tags=50%, list=14%, signal=58%
GSEA_Upreg prot expr-VCaPER	BP	GO_MITOCHONDRIAL_RESPIRATORY_CHAIN_COMPLEX_ASSEMBLY	48	0.538317	2.1062	0	0.00290019	0.038	900	tags=63%, list=36%, signal=95%
GSEA_Upreg prot expr-VCaPER	CC	GO_ENDOCYTIC_VESICLE_MEMBRANE	33	0.554341	1.98455	0	0.00311782	0.038	476	tags=42%, list=19%, signal=52%
GSEA_Downreg prot expr-VCaPER	BP	GO_CYTOPLASMIC_TRANSLATION	52	-0.599822	-2.26673	0	0.00337127	0.004	679	tags=60%, list=27%, signal=80%
GSEA_Upreg prot expr-VCaPER	CC	GO_NUCLEOID	22	0.587077	1.9396	0.00231482	0.00430148	0.056	813	tags=68%, list=32%, signal=100%
GSEA_Upreg prot expr-VCaPER	BP	GO_ORGANIC_ACID_CATABOLIC_PROCESS	87	0.476914	2.07771	0	0.00488869	0.068	396	tags=40%, list=16%, signal=46%
GSEA_Downreg prot expr-VCaPER	BP	GO_NUCLEAR_TRANSCRIBED_MRNA_CATABOLIC_PROCESS_NONSENSE_MEDIATED_DECAY	76	-0.517904	-2.07603	0.00163666	0.00552187	0.043	840	tags=63%, list=33%, signal=92%
GSEA_Upreg prot expr-VCaPER	CC	GO_NADH_DEHYDROGENASE_COMPLEX	27	0.569029	1.90511	0	0.00558715	0.077	861	tags=63%, list=34%, signal=94%
GSEA_Downreg prot expr-VCaPER	BP	GO_FC_EPSILON_RECEPTOR_SIGNALING_PATHWAY	33	-0.612021	-2.08476	0	0.00574607	0.04	771	tags=70%, list=30%, signal=99%
GSEA_Upreg prot expr-VCaPER	CC	GO_MICROBODY_LUMEN	20	0.616803	1.8924	0	0.00609045	0.089	574	tags=70%, list=23%, signal=90%
GSEA_Upreg prot expr-VCaPER	BP	GO_RESPIRATORY_ELECTRON_TRANSPORT_CHAIN	60	0.510077	2.05768	0	0.00617837	0.089	861	tags=63%, list=34%, signal=94%
GSEA_Downreg prot expr-VCaPER	BP	GO_ESTABLISHMENT_OF_PROTEIN_LOCALIZATION_TO_ENDOPLASMIC_RETICULUM	76	-0.514384	-2.05396	0	0.00632062	0.055	840	tags=62%, list=33%, signal=90%
GSEA_Downreg prot expr-VCaPER	BP	GO_COTRANSLATIONAL_PROTEIN_TARGETING_TO_MEMBRANE	69	-0.537423	-2.09397	0	0.00639216	0.037	840	tags=65%, list=33%, signal=95%
GSEA_Downreg prot expr-VCaPER	BP	GO_NUCLEAR_TRANSCRIBED_MRNA_CATABOLIC_PROCESS	106	-0.492109	-2.10381	0	0.00693822	0.032	779	tags=57%, list=31%, signal=78%
GSEA_Downreg prot expr-VCaPER	BP	GO_REGULATION_OF_CELLULAR_AMINO_ACID_METABOLIC_PROCESS	29	-0.61893	-2.04291	0	0.00694562	0.068	771	tags=76%, list=30%, signal=108%
GSEA_Upreg prot expr-VCaPER	CC	GO_INTRINSIC_COMPONENT_OF_MITOCHONDRIAL_MEMBRANE	24	0.564015	1.86748	0	0.00776877	0.12	316	tags=33%, list=12%, signal=38%
GSEA_Downreg prot expr-VCaPER	BP	GO_TUMOR_NECROSIS_FACTOR_MEDIATED_SIGNALING_PATHWAY	39	-0.601075	-2.11201	0	0.00842367	0.029	730	tags=72%, list=29%, signal=99%
GSEA_Upreg prot expr-VCaPER	CC	GO_PHAGOCYTIC_VESICLE_MEMBRANE	20	0.582616	1.85431	0.00477327	0.00850877	0.14	378	tags=40%, list=15%, signal=47%
GSEA_Upreg prot expr-VCaPER	BP	GO_LIPID_HOMEOSTASIS	15	0.702881	2.01509	0	0.00966461	0.139	125	tags=40%, list=5%, signal=42%
GSEA_Upreg prot expr-VCaPER	BP	GO_CELLULAR_PROTEIN_COMPLEX_DISASSEMBLY	96	0.457206	2.01793	0	0.00978417	0.135	598	tags=49%, list=24%, signal=62%
GSEA_Upreg prot expr-VCaPER	CC	GO_PHAGOCYTIC_VESICLE	34	0.5102	1.8285	0	0.0104507	0.177	650	tags=44%, list=26%, signal=59%
GSEA_Downreg prot expr-VCaPER	BP	GO_TRANSLATIONAL_INITIATION	107	-0.496298	-2.12057	0	0.0105339	0.025	775	tags=56%, list=31%, signal=77%
GSEA_Downreg prot expr-VCaPER	BP	GO_RNA_CATABOLIC_PROCESS	186	-0.439685	-2.00215	0	0.0118175	0.13	779	tags=52%, list=31%, signal=69%
GSEA_Upreg prot expr-VCaPER	BP	GO_MITOCHONDRIAL_ELECTRON_TRANSPORT_NADH_TO_UBIQUINONE	30	0.572507	1.98529	0	0.0130539	0.206	861	tags=67%, list=34%, signal=100%
GSEA_Upreg prot expr-VCaPER	BP	GO_PEROXISOMAL_TRANSPORT	23	0.60783	1.98547	0	0.0136755	0.206	574	tags=70%, list=23%, signal=89%
GSEA_Upreg prot expr-VCaPER	CC	GO_MEMBRANE_REGION	69	0.428908	1.7913	0.00479616	0.0140906	0.251	413	tags=36%, list=16%, signal=42%
GSEA_Upreg prot expr-VCaPER	CC	GO_INTRINSIC_COMPONENT_OF_ORGANELLE_MEMBRANE	76	0.420383	1.79407	0	0.0145013	0.246	383	tags=33%, list=15%, signal=38%
GSEA_Downreg prot expr-VCaPER	BP	GO_REGULATION_OF_HEMATOPOIETIC_PROGENITOR_CELL_DIFFERENTIATION	34	-0.576579	-1.97961	0	0.0152625	0.182	899	tags=79%, list=35%, signal=121%
GSEA_Downreg prot expr-VCaPER	BP	GO_REGULATION_OF_HEMATOPOIETIC_STEM_CELL_DIFFERENTIATION	31	-0.594182	-1.96278	0	0.0162779	0.219	875	tags=81%, list=35%, signal=122%
GSEA_Downreg prot expr-VCaPER	BP	GO_ESTABLISHMENT_OF_TISSUE_POLARITY	36	-0.564858	-1.9687	0.00169779	0.0163063	0.204	891	tags=75%, list=35%, signal=114%
GSEA_Upreg prot expr-VCaPER	KEGG	KEGG_PEROXISOME	26	0.560298	1.94857	0	0.0164304	0.028	574	tags=58%, list=23%, signal=74%
GSEA_Upreg prot expr-VCaPER	BP	GO_PEROXISOME_ORGANIZATION	27	0.577353	1.96587	0.00458716	0.016604	0.259	574	tags=63%, list=23%, signal=81%
GSEA_Upreg prot expr-VCaPER	BP	GO_NADH_DEHYDROGENASE_COMPLEX_ASSEMBLY	32	0.551748	1.96085	0	0.0167269	0.273	896	tags=63%, list=35%, signal=95%
GSEA_Upreg prot expr-VCaPER	CC	GO_WHOLE_MEMBRANE	359	0.32387	1.75772	0	0.0190828	0.341	467	tags=28%, list=18%, signal=30%
GSEA_Upreg prot expr-VCaPER	KEGG	KEGG_VALINE_LEUCINE_AND_ISOLEUCINE_DEGRADATION	28	0.561734	1.87214	0.00735294	0.0198445	0.049	554	tags=57%, list=22%, signal=72%
GSEA_Downreg prot expr-VCaPER	CC	GO_CYTOSOLIC_LARGE_RIBOSOMAL_SUBUNIT	37	-0.564299	-1.96762	0	0.0203374	0.043	769	tags=65%, list=30%, signal=92%
GSEA_Upreg prot expr-VCaPER	KEGG	KEGG_OXIDATIVE_PHOSPHORYLATION	54	0.50683	1.99117	0	0.0208759	0.018	859	tags=59%, list=34%, signal=88%
GSEA_Upreg prot expr-VCaPER	BP	GO_MONOCARBOXYLIC_ACID_CATABOLIC_PROCESS	45	0.501285	1.93461	0	0.0214996	0.343	473	tags=47%, list=19%, signal=56%
GSEA_Upreg prot expr-VCaPER	BP	GO_ADAPTIVE_IMMUNE_RESPONSE_BASED_ON_SOMATIC_RECOMBINATION_OF_IMMUNE_RECEPTORS_BUILT_FROM_IMMUNOGLOBULIN_SUPERFAMILY_DOMAINS	23	0.583906	1.90725	0	0.023677	0.426	301	tags=43%, list=12%, signal=49%
GSEA_Downreg prot expr-VCaPER	BP	GO_REGULATION_OF_TRANSCRIPTION_FROM_RNA_POLYMERASE_II_PROMOTER_IN_RESPONSE_TO_HYPOXIA	29	-0.593296	-1.93119	0	0.0237307	0.322	771	tags=72%, list=30%, signal=103%
GSEA_Upreg prot expr-VCaPER	BP	GO_EXTRACELLULAR_STRUCTURE_ORGANIZATION	31	0.55884	1.91758	0	0.0239278	0.398	149	tags=35%, list=6%, signal=37%
GSEA_Upreg prot expr-VCaPER	BP	GO_AEROBIC_RESPIRATION	46	0.4901	1.90843	0	0.0241946	0.422	693	tags=52%, list=27%, signal=71%
GSEA_Upreg prot expr-VCaPER	BP	GO_MITOCHONDRION_ORGANIZATION	163	0.394968	1.91873	0	0.0244637	0.396	739	tags=48%, list=29%, signal=63%
GSEA_Upreg prot expr-VCaPER	BP	GO_MONOCARBOXYLIC_ACID_TRANSPORT	19	0.607147	1.90856	0.00455581	0.0250166	0.422	358	tags=47%, list=14%, signal=55%
GSEA_Upreg prot expr-VCaPER	KEGG	KEGG_PARKINSONS_DISEASE	57	0.461823	1.83405	0	0.025476	0.082	859	tags=61%, list=34%, signal=91%
GSEA_Downreg prot expr-VCaPER	BP	GO_SCF_DEPENDENT_PROTEASOMAL_UBIQUITIN_DEPENDENT_PROTEIN_CATABOLIC_PROCESS	28	-0.585814	-1.91251	0	0.0260312	0.384	771	tags=75%, list=30%, signal=107%
GSEA_Upreg prot expr-VCaPER	CC	GO_OUTER_MEMBRANE	63	0.420109	1.71703	0.00277008	0.0262027	0.459	865	tags=62%, list=34%, signal=92%
GSEA_Upreg prot expr-VCaPER	CC	GO_ENDOCYTIC_VESICLE	65	0.414214	1.72067	0	0.0263907	0.45	669	tags=43%, list=26%, signal=57%
GSEA_Downreg prot expr-VCaPER	BP	GO_INNATE_IMMUNE_RESPONSE_ACTIVATING_SIGNAL_TRANSDUCTION	35	-0.543234	-1.89821	0.00169779	0.0268457	0.453	889	tags=71%, list=35%, signal=109%
GSEA_Downreg prot expr-VCaPER	BP	GO_CYTOPLASMIC_TRANSLATIONAL_INITIATION	21	-0.62269	-1.89457	0	0.0268524	0.467	671	tags=62%, list=26%, signal=84%
GSEA_Downreg prot expr-VCaPER	BP	GO_ANAPHASE_PROMOTING_COMPLEX_DEPENDENT_CATABOLIC_PROCESS	34	-0.570821	-1.90032	0	0.0273534	0.44	771	tags=71%, list=30%, signal=100%
GSEA_Upreg prot expr-VCaPER	BP	GO_ENERGY_DERIVATION_BY_OXIDATION_OF_ORGANIC_COMPOUNDS	106	0.420158	1.89036	0	0.0277469	0.498	721	tags=49%, list=28%, signal=66%
GSEA_Downreg prot expr-VCaPER	BP	GO_POSITIVE_REGULATION_OF_CANONICAL_WNT_SIGNALING_PATHWAY	39	-0.543333	-1.91286	0.00171527	0.0277666	0.384	771	tags=64%, list=30%, signal=91%
GSEA_Downreg prot expr-VCaPER	BP	GO_INTERLEUKIN_1_MEDIATED_SIGNALING_PATHWAY	34	-0.553622	-1.88649	0	0.028463	0.5	771	tags=65%, list=30%, signal=92%
GSEA_Downreg prot expr-VCaPER	MF	GO_THREONINE_TYPE_PEPTIDASE_ACTIVITY	16	-0.689062	-1.98209	0	0.0284759	0.029	718	tags=88%, list=28%, signal=121%
GSEA_Downreg prot expr-VCaPER	BP	GO_PROTEIN_TARGETING_TO_MEMBRANE	89	-0.457432	-1.90135	0	0.0285162	0.434	840	tags=58%, list=33%, signal=84%
GSEA_Upreg prot expr-VCaPER	CC	GO_COLLAGEN_CONTAINING_EXTRACELLULAR_MATRIX	43	0.449697	1.69838	0.00707547	0.0289496	0.507	162	tags=28%, list=6%, signal=29%
GSEA_Downreg prot expr-VCaPER	BP	GO_HEMATOPOIETIC_STEM_CELL_DIFFERENTIATION	34	-0.550261	-1.87092	0.00173611	0.0316159	0.579	875	tags=76%, list=35%, signal=115%
GSEA_Downreg prot expr-VCaPER	BP	GO_T_CELL_RECEPTOR_SIGNALING_PATHWAY	43	-0.521269	-1.87404	0.00171233	0.0317492	0.562	771	tags=63%, list=30%, signal=89%
GSEA_Upreg prot expr-VCaPER	BP	GO_TERPENOID_METABOLIC_PROCESS	19	0.610087	1.87259	0.00218818	0.033299	0.574	193	tags=32%, list=8%, signal=34%
GSEA_Downreg prot expr-VCaPER	BP	GO_MORPHOGENESIS_OF_A_POLARIZED_EPITHELIUM	42	-0.518165	-1.85275	0.0017301	0.037251	0.653	891	tags=67%, list=35%, signal=101%
GSEA_Downreg prot expr-VCaPER	BP	GO_NEGATIVE_REGULATION_OF_CELL_CYCLE_G2_M_PHASE_TRANSITION	34	-0.5483	-1.84817	0.00527241	0.0376879	0.676	875	tags=74%, list=35%, signal=111%
GSEA_Upreg prot expr-VCaPER	BP	GO_MEMBRANE_PROTEIN_PROTEOLYSIS	15	0.634565	1.85342	0.00678733	0.0405197	0.67	546	tags=47%, list=22%, signal=59%
GSEA_Downreg prot expr-VCaPER	BP	GO_POSITIVE_REGULATION_OF_INNATE_IMMUNE_RESPONSE	55	-0.48452	-1.83065	0.00168919	0.0417588	0.751	889	tags=65%, list=35%, signal=99%
GSEA_Downreg prot expr-VCaPER	BP	GO_CELL_CYCLE_PHASE_TRANSITION	122	-0.422531	-1.82577	0	0.0421677	0.763	834	tags=56%, list=33%, signal=79%
GSEA_Downreg prot expr-VCaPER	BP	GO_REGULATION_OF_CELLULAR_AMINE_METABOLIC_PROCESS	32	-0.542675	-1.83225	0	0.0424929	0.746	771	tags=72%, list=30%, signal=102%
GSEA_Downreg prot expr-VCaPER	BP	GO_NEGATIVE_REGULATION_OF_HYDROLASE_ACTIVITY	78	-0.449635	-1.81536	0	0.0429198	0.797	256	tags=31%, list=10%, signal=33%
GSEA_Downreg prot expr-VCaPER	BP	GO_NEGATIVE_REGULATION_OF_CELL_CYCLE_PHASE_TRANSITION	52	-0.495364	-1.83429	0	0.042954	0.732	875	tags=65%, list=35%, signal=98%
GSEA_Upreg prot expr-VCaPER	KEGG	KEGG_FATTY_ACID_METABOLISM	25	0.50857	1.70088	0.0188235	0.0438766	0.226	554	tags=44%, list=22%, signal=56%
GSEA_Downreg prot expr-VCaPER	BP	GO_ANTIGEN_RECEPTOR_MEDIATED_SIGNALING_PATHWAY	46	-0.499264	-1.80792	0.00165017	0.044009	0.828	771	tags=59%, list=30%, signal=83%
GSEA_Downreg prot expr-VCaPER	BP	GO_RESPONSE_TO_TUMOR_NECROSIS_FACTOR	52	-0.49256	-1.81551	0	0.0442767	0.797	771	tags=63%, list=30%, signal=89%
GSEA_Downreg prot expr-VCaPER	BP	GO_REGULATION_OF_CELL_CYCLE_PHASE_TRANSITION	89	-0.433633	-1.8097	0	0.0445504	0.823	931	tags=64%, list=37%, signal=98%
GSEA_Upreg prot expr-VCaPER	BP	GO_FATTY_ACID_METABOLIC_PROCESS	77	0.436197	1.8395	0	0.0454102	0.734	393	tags=35%, list=16%, signal=40%
GSEA_Downreg prot expr-VCaPER	BP	GO_VESICLE_LOCALIZATION	63	-0.465768	-1.8159	0.00161551	0.0455246	0.797	773	tags=46%, list=31%, signal=65%
GSEA_Upreg prot expr-VCaPER	KEGG	KEGG_ALZHEIMERS_DISEASE	67	0.412512	1.71264	0	0.0455852	0.204	594	tags=40%, list=23%, signal=51%
GSEA_Upreg prot expr-VCaPER	KEGG	KEGG_BUTANOATE_METABOLISM	17	0.587701	1.72935	0.0173536	0.0480661	0.18	443	tags=53%, list=17%, signal=64%
GSEA_Downreg prot expr-VCaPER	BP	GO_ACTIVATION_OF_INNATE_IMMUNE_RESPONSE	46	-0.487921	-1.79011	0.0052356	0.051261	0.886	889	tags=70%, list=35%, signal=105%
GSEA_Downreg prot expr-VCaPER	BP	GO_NON_CANONICAL_WNT_SIGNALING_PATHWAY	40	-0.505432	-1.78746	0.00170648	0.051445	0.894	875	tags=65%, list=35%, signal=98%
GSEA_Downreg prot expr-VCaPER	BP	GO_VIRAL_GENE_EXPRESSION	112	-0.41895	-1.7904	0	0.0526056	0.886	1007	tags=63%, list=40%, signal=99%
GSEA_Upreg prot expr-VCaPER	CC	GO_ORGANELLE_ENVELOPE_LUMEN	50	0.411173	1.61304	0.0074813	0.054071	0.744	369	tags=32%, list=15%, signal=37%
GSEA_Upreg prot expr-VCaPER	CC	GO_MICROBODY	42	0.422659	1.6083	0.00956938	0.0542768	0.758	469	tags=40%, list=19%, signal=49%
GSEA_Downreg prot expr-VCaPER	BP	GO_PROTEIN_MODIFICATION_BY_SMALL_PROTEIN_REMOVAL	70	-0.443792	-1.77887	0	0.0545737	0.917	778	tags=49%, list=31%, signal=68%
GSEA_Upreg prot expr-VCaPER	CC	GO_MICROBODY_MEMBRANE	17	0.530837	1.60202	0.037123	0.0546796	0.77	401	tags=41%, list=16%, signal=49%
GSEA_Downreg prot expr-VCaPER	BP	GO_REGULATION_OF_STEM_CELL_DIFFERENTIATION	37	-0.505934	-1.77112	0.00340715	0.0548742	0.933	899	tags=76%, list=35%, signal=116%
GSEA_Downreg prot expr-VCaPER	BP	GO_CELLULAR_NITROGEN_COMPOUND_CATABOLIC_PROCESS	219	-0.378743	-1.77527	0	0.0550193	0.925	785	tags=48%, list=31%, signal=63%
GSEA_Downreg prot expr-VCaPER	BP	GO_REGULATION_OF_CELLULAR_KETONE_METABOLIC_PROCESS	43	-0.502734	-1.77132	0.00168067	0.0560329	0.932	730	tags=56%, list=29%, signal=77%
GSEA_Upreg prot expr-VCaPER	BP	GO_FATTY_ACID_TRANSPORT	16	0.634796	1.8086	0.00678733	0.0587579	0.828	358	tags=50%, list=14%, signal=58%
GSEA_Downreg prot expr-VCaPER	BP	GO_REGULATION_OF_DNA_TEMPLATED_TRANSCRIPTION_IN_RESPONSE_TO_STRESS	35	-0.52034	-1.75919	0.00172117	0.059942	0.95	875	tags=69%, list=35%, signal=103%
GSEA_Upreg prot expr-VCaPER	CC	GO_ENDOPLASMIC_RETICULUM	273	0.305512	1.58141	0	0.0608928	0.81	542	tags=31%, list=21%, signal=35%
GSEA_Upreg prot expr-VCaPER	CC	GO_CELL_SURFACE	82	0.368952	1.57724	0	0.0609775	0.826	524	tags=43%, list=21%, signal=52%
GSEA_Upreg prot expr-VCaPER	BP	GO_KIDNEY_EPITHELIUM_DEVELOPMENT	17	0.603502	1.79736	0.0119617	0.0616147	0.859	449	tags=47%, list=18%, signal=57%
GSEA_Upreg prot expr-VCaPER	BP	GO_OXIDATION_REDUCTION_PROCESS	288	0.346095	1.79817	0	0.062812	0.856	615	tags=39%, list=24%, signal=46%
GSEA_Upreg prot expr-VCaPER	BP	GO_REACTIVE_OXYGEN_SPECIES_METABOLIC_PROCESS	40	0.474609	1.79208	0	0.0629387	0.876	369	tags=38%, list=15%, signal=43%
GSEA_Downreg prot expr-VCaPER	BP	GO_GLUTATHIONE_METABOLIC_PROCESS	16	-0.610934	-1.74695	0.0053286	0.066354	0.966	497	tags=56%, list=20%, signal=70%
GSEA_Upreg prot expr-VCaPER	CC	GO_MIDBODY	51	0.395519	1.56085	0.0167064	0.0670413	0.855	718	tags=57%, list=28%, signal=78%
GSEA_Upreg prot expr-VCaPER	CC	GO_EXTRACELLULAR_MATRIX	48	0.405635	1.55283	0.0078125	0.0693032	0.877	195	tags=27%, list=8%, signal=29%
GSEA_Downreg prot expr-VCaPER	BP	GO_PROTEIN_LOCALIZATION_TO_ENDOPLASMIC_RETICULUM	85	-0.418081	-1.73938	0.00160256	0.0699579	0.976	775	tags=54%, list=31%, signal=75%
GSEA_Downreg prot expr-VCaPER	BP	GO_REGULATION_OF_CELL_CYCLE_G2_M_PHASE_TRANSITION	58	-0.45128	-1.73662	0	0.0705214	0.977	931	tags=69%, list=37%, signal=107%
GSEA_Downreg prot expr-VCaPER	BP	GO_ORGANIC_CYCLIC_COMPOUND_CATABOLIC_PROCESS	229	-0.371593	-1.7298	0	0.0739437	0.983	785	tags=48%, list=31%, signal=63%
GSEA_Upreg prot expr-VCaPER	CC	GO_VACUOLAR_MEMBRANE	98	0.343051	1.53868	0.00833333	0.074689	0.907	378	tags=28%, list=15%, signal=31%
GSEA_Upreg prot expr-VCaPER	BP	GO_ISOPRENOID_METABOLIC_PROCESS	21	0.570461	1.76797	0.0113379	0.0773998	0.925	193	tags=29%, list=8%, signal=31%
GSEA_Upreg prot expr-VCaPER	BP	GO_LIPID_METABOLIC_PROCESS	208	0.353007	1.7643	0	0.0779563	0.931	311	tags=25%, list=12%, signal=26%
GSEA_Upreg prot expr-VCaPER	CC	GO_INTRINSIC_COMPONENT_OF_ENDOPLASMIC_RETICULUM_MEMBRANE	24	0.468064	1.52492	0.0361991	0.0806391	0.925	546	tags=54%, list=22%, signal=68%
GSEA_Downreg prot expr-VCaPER	CC	GO_CYTOSOLIC_SMALL_RIBOSOMAL_SUBUNIT	30	-0.557149	-1.81945	0.00525394	0.0825427	0.236	840	tags=70%, list=33%, signal=103%
GSEA_Upreg prot expr-VCaPER	BP	GO_PROTEIN_CONTAINING_COMPLEX_DISASSEMBLY	127	0.37377	1.75518	0	0.0833008	0.946	598	tags=39%, list=24%, signal=49%
GSEA_Downreg prot expr-VCaPER	BP	GO_AMINE_METABOLIC_PROCESS	43	-0.468433	-1.71567	0.00495868	0.0835179	0.994	788	tags=67%, list=31%, signal=96%
GSEA_Upreg prot expr-VCaPER	BP	GO_SMALL_MOLECULE_CATABOLIC_PROCESS	123	0.383055	1.74894	0.00544959	0.0862395	0.953	396	tags=33%, list=16%, signal=38%
GSEA_Upreg prot expr-VCaPER	CC	GO_INTRINSIC_COMPONENT_OF_PLASMA_MEMBRANE	88	0.3418	1.50964	0.0137741	0.086857	0.943	399	tags=31%, list=16%, signal=35%
GSEA_Upreg prot expr-VCaPER	BP	GO_AMYLOID_PRECURSOR_PROTEIN_METABOLIC_PROCESS	19	0.565238	1.7438	0.0110375	0.0874826	0.959	514	tags=53%, list=20%, signal=66%
GSEA_Downreg prot expr-VCaPER	BP	GO_NEGATIVE_REGULATION_OF_CATALYTIC_ACTIVITY	130	-0.392763	-1.70654	0	0.0894422	0.998	392	tags=32%, list=15%, signal=36%
GSEA_Upreg prot expr-VCaPER	CC	GO_90S_PRERIBOSOME	17	0.498307	1.48871	0.0541761	0.091365	0.961	224	tags=29%, list=9%, signal=32%
GSEA_Upreg prot expr-VCaPER	CC	GO_LATE_ENDOSOME	49	0.384267	1.4979	0.0220049	0.0923114	0.952	499	tags=37%, list=20%, signal=45%
GSEA_Upreg prot expr-VCaPER	CC	GO_RECYCLING_ENDOSOME_MEMBRANE	22	0.463452	1.49042	0.0260663	0.0926123	0.96	518	tags=45%, list=20%, signal=57%
GSEA_Upreg prot expr-VCaPER	CC	GO_NUCLEAR_OUTER_MEMBRANE_ENDOPLASMIC_RETICULUM_MEMBRANE_NETWORK	199	0.302253	1.49225	0	0.0937296	0.958	547	tags=32%, list=22%, signal=38%
GSEA_Downreg prot expr-VCaPER	BP	GO_NEGATIVE_REGULATION_OF_MITOTIC_CELL_CYCLE	68	-0.427006	-1.69509	0.00335008	0.0950261	0.998	779	tags=51%, list=31%, signal=72%
GSEA_Downreg prot expr-VCaPER	BP	GO_REGULATION_OF_PROTEIN_POLYMERIZATION	48	-0.458813	-1.69648	0.00167785	0.0957231	0.998	763	tags=42%, list=30%, signal=58%
GSEA_Upreg prot expr-VCaPER	CC	GO_FIBRILLAR_CENTER	42	0.392178	1.47592	0.037296	0.0958809	0.972	664	tags=40%, list=26%, signal=54%
GSEA_Downreg prot expr-VCaPER	BP	GO_POSITIVE_REGULATION_OF_RESPONSE_TO_BIOTIC_STIMULUS	58	-0.444491	-1.69218	0.00345423	0.0961577	0.998	889	tags=64%, list=35%, signal=96%
GSEA_Upreg prot expr-VCaPER	BP	GO_POSITIVE_REGULATION_OF_VASCULATURE_DEVELOPMENT	23	0.525397	1.72564	0.0167866	0.100251	0.973	454	tags=48%, list=18%, signal=58%
GSEA_Upreg prot expr-VCaPER	BP	GO_CELLULAR_LIPID_METABOLIC_PROCESS	156	0.35681	1.72132	0	0.102397	0.976	393	tags=28%, list=16%, signal=31%
GSEA_Upreg prot expr-VCaPER	BP	GO_ORGANIC_HYDROXY_COMPOUND_TRANSPORT	25	0.532376	1.71548	0.0141509	0.10334	0.982	146	tags=36%, list=6%, signal=38%
GSEA_Upreg prot expr-VCaPER	BP	GO_REGULATION_OF_CELLULAR_PH	20	0.537573	1.71794	0.0198238	0.10358	0.978	505	tags=50%, list=20%, signal=62%
GSEA_Upreg prot expr-VCaPER	MF	GO_OXIDOREDUCTASE_ACTIVITY	213	0.363589	1.84826	0	0.109938	0.192	574	tags=37%, list=23%, signal=44%
GSEA_Downreg prot expr-VCaPER	BP	GO_MUSCLE_CELL_DEVELOPMENT	33	-0.490761	-1.6749	0.010118	0.110532	0.998	175	tags=27%, list=7%, signal=29%
GSEA_Upreg prot expr-VCaPER	BP	GO_NEGATIVE_REGULATION_OF_CELL_POPULATION_PROLIFERATION	88	0.385293	1.70542	0	0.110948	0.986	450	tags=30%, list=18%, signal=35%
GSEA_Upreg prot expr-VCaPER	BP	GO_LEUKOCYTE_PROLIFERATION	40	0.452104	1.6978	0.00476191	0.111333	0.991	409	tags=38%, list=16%, signal=44%
GSEA_Upreg prot expr-VCaPER	BP	GO_POSITIVE_REGULATION_OF_UBIQUITIN_DEPENDENT_PROTEIN_CATABOLIC_PROCESS	16	0.578978	1.6997	0.00963855	0.111666	0.991	275	tags=31%, list=11%, signal=35%
GSEA_Upreg prot expr-VCaPER	CC	GO_EARLY_ENDOSOME	62	0.355861	1.44652	0.0297767	0.112682	0.988	454	tags=32%, list=18%, signal=38%
GSEA_Downreg prot expr-VCaPER	CC	GO_PEPTIDASE_COMPLEX	45	-0.481737	-1.73784	0.00518135	0.113453	0.449	778	tags=64%, list=31%, signal=91%
GSEA_Upreg prot expr-VCaPER	BP	GO_RECEPTOR_MEDIATED_ENDOCYTOSIS	49	0.431461	1.69986	0.00242131	0.113818	0.991	286	tags=27%, list=11%, signal=29%
GSEA_Downreg prot expr-VCaPER	CC	GO_POLYMERIC_CYTOSKELETAL_FIBER	119	-0.394108	-1.71538	0.00155521	0.11426	0.513	634	tags=38%, list=25%, signal=48%
GSEA_Upreg prot expr-VCaPER	CC	GO_BASEMENT_MEMBRANE	15	0.501571	1.4387	0.0735931	0.116161	0.989	124	tags=20%, list=5%, signal=21%
GSEA_Downreg prot expr-VCaPER	BP	GO_ADULT_BEHAVIOR	16	-0.583061	-1.65857	0.0151007	0.126142	0.999	24	tags=13%, list=1%, signal=13%
GSEA_Downreg prot expr-VCaPER	BP	GO_CYTOKINE_MEDIATED_SIGNALING_PATHWAY	116	-0.38262	-1.65165	0	0.126773	0.999	730	tags=49%, list=29%, signal=66%
GSEA_Downreg prot expr-VCaPER	BP	GO_PROTEIN_PEPTIDYL_PROLYL_ISOMERIZATION	23	-0.537698	-1.65284	0.0185811	0.127833	0.999	483	tags=43%, list=19%, signal=53%
GSEA_Upreg prot expr-VCaPER	BP	GO_CELLULAR_LIPID_CATABOLIC_PROCESS	57	0.402361	1.6788	0.00968523	0.127912	0.998	421	tags=35%, list=17%, signal=41%
GSEA_Downreg prot expr-VCaPER	CC	GO_ENDOPEPTIDASE_COMPLEX	39	-0.480391	-1.68741	0.0051458	0.127945	0.613	778	tags=67%, list=31%, signal=95%
GSEA_Downreg prot expr-VCaPER	BP	GO_CELL_CYCLE_G2_M_PHASE_TRANSITION	65	-0.429363	-1.64518	0.00645161	0.128635	0.999	931	tags=66%, list=37%, signal=102%
GSEA_Downreg prot expr-VCaPER	BP	GO_ESTABLISHMENT_OF_PROTEIN_LOCALIZATION_TO_MEMBRANE	126	-0.380078	-1.65339	0	0.129605	0.999	842	tags=54%, list=33%, signal=77%
GSEA_Downreg prot expr-VCaPER	BP	GO_NEGATIVE_REGULATION_OF_WNT_SIGNALING_PATHWAY	38	-0.471458	-1.64641	0.0162455	0.129619	0.999	730	tags=66%, list=29%, signal=91%
GSEA_Downreg prot expr-VCaPER	BP	GO_PROTEIN_POLYMERIZATION	59	-0.432235	-1.64213	0.00498339	0.129938	0.999	694	tags=41%, list=27%, signal=55%
GSEA_Upreg prot expr-VCaPER	MF	GO_PEPTIDE_BINDING	57	0.412373	1.65586	0.00250627	0.131161	0.673	223	tags=25%, list=9%, signal=26%
GSEA_Upreg prot expr-VCaPER	MF	GO_AMIDE_BINDING	78	0.388359	1.64076	0.00511509	0.132726	0.719	231	tags=24%, list=9%, signal=26%
GSEA_Upreg prot expr-VCaPER	BP	GO_ADAPTIVE_IMMUNE_RESPONSE	30	0.477504	1.66931	0.0243309	0.133083	0.999	301	tags=33%, list=12%, signal=37%
GSEA_Upreg prot expr-VCaPER	BP	GO_REGULATION_OF_PH	20	0.537573	1.67104	0.0175824	0.133651	0.998	505	tags=50%, list=20%, signal=62%
GSEA_Upreg prot expr-VCaPER	BP	GO_PROTEIN_HOMOTETRAMERIZATION	16	0.560908	1.66585	0.0157303	0.134029	0.999	220	tags=31%, list=9%, signal=34%
GSEA_Upreg prot expr-VCaPER	KEGG	KEGG_CARDIAC_MUSCLE_CONTRACTION	23	0.461774	1.51486	0.0515222	0.134293	0.594	663	tags=43%, list=26%, signal=58%
GSEA_Upreg prot expr-VCaPER	MF	GO_OXIDOREDUCTASE_ACTIVITY_ACTING_ON_THE_CH_CH_GROUP_OF_DONORS	25	0.538758	1.78774	0.00699301	0.134473	0.318	606	tags=52%, list=24%, signal=68%
GSEA_Upreg prot expr-VCaPER	CC	GO_VACUOLE	195	0.282588	1.41211	0.0145349	0.13511	0.998	378	tags=24%, list=15%, signal=26%
GSEA_Downreg prot expr-VCaPER	CC	GO_VESICLE_COAT	26	-0.546011	-1.74321	0.00675676	0.135628	0.433	1028	tags=69%, list=41%, signal=115%
GSEA_Downreg prot expr-VCaPER	CC	GO_ACTOMYOSIN	22	-0.537177	-1.6445	0.0104712	0.135753	0.761	318	tags=36%, list=13%, signal=41%
GSEA_Upreg prot expr-VCaPER	BP	GO_MONOCARBOXYLIC_ACID_METABOLIC_PROCESS	153	0.34499	1.65966	0	0.135949	0.999	375	tags=27%, list=15%, signal=30%
GSEA_Downreg prot expr-VCaPER	BP	GO_VESICLE_TARGETING	35	-0.473582	-1.635	0.0120069	0.135977	0.999	770	tags=49%, list=30%, signal=69%
GSEA_Upreg prot expr-VCaPER	BP	GO_NUCLEOSIDE_BISPHOSPHATE_METABOLIC_PROCESS	37	0.447043	1.66091	0	0.136681	0.999	279	tags=30%, list=11%, signal=33%
GSEA_Downreg prot expr-VCaPER	BP	GO_NEGATIVE_REGULATION_OF_CANONICAL_WNT_SIGNALING_PATHWAY	37	-0.466136	-1.63113	0.00863558	0.138207	0.999	730	tags=65%, list=29%, signal=90%
GSEA_Upreg prot expr-VCaPER	BP	GO_LONG_CHAIN_FATTY_ACID_METABOLIC_PROCESS	15	0.583417	1.65469	0.0263789	0.13859	0.999	246	tags=40%, list=10%, signal=44%
GSEA_Upreg prot expr-VCaPER	MF	GO_PHOSPHATIDYLINOSITOL_BINDING	31	0.488695	1.69878	0.00950119	0.138899	0.541	249	tags=26%, list=10%, signal=28%
GSEA_Upreg prot expr-VCaPER	MF	GO_OXIDOREDUCTASE_ACTIVITY_ACTING_ON_THE_ALDEHYDE_OR_OXO_GROUP_OF_DONORS	20	0.531283	1.6621	0.0234742	0.140033	0.651	491	tags=45%, list=19%, signal=55%
GSEA_Upreg prot expr-VCaPER	BP	GO_OSTEOBLAST_DIFFERENTIATION	40	0.447709	1.65011	0.00496278	0.141217	0.999	301	tags=33%, list=12%, signal=36%
GSEA_Downreg prot expr-VCaPER	CC	GO_FICOLIN_1_RICH_GRANULE	63	-0.418105	-1.65028	0.00687285	0.142322	0.747	607	tags=44%, list=24%, signal=57%
GSEA_Upreg prot expr-VCaPER	MF	GO_OXIDOREDUCTASE_ACTIVITY_ACTING_ON_THE_ALDEHYDE_OR_OXO_GROUP_OF_DONORS_NAD_OR_NADP_AS_ACCEPTOR	17	0.556104	1.71423	0.0117371	0.143496	0.485	491	tags=47%, list=19%, signal=58%
GSEA_Upreg prot expr-VCaPER	BP	GO_HORMONE_METABOLIC_PROCESS	29	0.474784	1.64482	0.026506	0.144339	0.999	288	tags=31%, list=11%, signal=35%
GSEA_Downreg prot expr-VCaPER	BP	GO_ANTIGEN_PROCESSING_AND_PRESENTATION_OF_EXOGENOUS_PEPTIDE_ANTIGEN_VIA_MHC_CLASS_I	34	-0.481284	-1.62315	0.0236088	0.14504	1	771	tags=68%, list=30%, signal=96%
GSEA_Upreg prot expr-VCaPER	MF	GO_FLAVIN_ADENINE_DINUCLEOTIDE_BINDING	25	0.494151	1.67535	0.0101781	0.146122	0.623	393	tags=44%, list=16%, signal=52%
GSEA_Upreg prot expr-VCaPER	MF	GO_CALCIUM_DEPENDENT_PROTEIN_BINDING	19	0.55519	1.74018	0.00865801	0.146275	0.421	240	tags=26%, list=9%, signal=29%
GSEA_Downreg prot expr-VCaPER	MF	GO_ENZYME_INHIBITOR_ACTIVITY	64	-0.455949	-1.78076	0	0.147784	0.368	266	tags=31%, list=10%, signal=34%
GSEA_Upreg prot expr-VCaPER	BP	GO_PROTEIN_TRANSMEMBRANE_TRANSPORT	20	0.516577	1.63839	0.010989	0.148548	0.999	527	tags=55%, list=21%, signal=69%
GSEA_Upreg prot expr-VCaPER	MF	GO_NADH_DEHYDROGENASE_ACTIVITY	26	0.553847	1.88922	0	0.152194	0.135	896	tags=65%, list=35%, signal=100%
GSEA_Downreg prot expr-VCaPER	CC	GO_POLYSOMAL_RIBOSOME	25	-0.508288	-1.61988	0.0253807	0.15349	0.849	1001	tags=72%, list=40%, signal=118%
GSEA_Downreg prot expr-VCaPER	CC	GO_CHAPERONE_COMPLEX	16	-0.572448	-1.60889	0.0338078	0.154292	0.867	695	tags=75%, list=27%, signal=103%
GSEA_Downreg prot expr-VCaPER	CC	GO_MRNA_CLEAVAGE_FACTOR_COMPLEX	15	-0.597952	-1.65365	0.0228137	0.154602	0.735	467	tags=40%, list=18%, signal=49%
GSEA_Downreg prot expr-VCaPER	MF	GO_TRANSLATION_INITIATION_FACTOR_ACTIVITY	26	-0.5648	-1.80981	0.00352113	0.159838	0.274	671	tags=54%, list=26%, signal=72%
GSEA_Downreg prot expr-VCaPER	BP	GO_VESICLE_TARGETING_TO_FROM_OR_WITHIN_GOLGI	31	-0.481625	-1.60932	0.0141093	0.160497	1	770	tags=52%, list=30%, signal=73%
GSEA_Downreg prot expr-VCaPER	CC	GO_MEMBRANE_COAT	33	-0.477126	-1.59259	0.0204778	0.162561	0.907	1028	tags=67%, list=41%, signal=111%
GSEA_Upreg prot expr-VCaPER	BP	GO_ELECTRON_TRANSPORT_CHAIN	81	0.375374	1.62327	0.0026738	0.163874	0.999	671	tags=48%, list=26%, signal=63%
GSEA_Upreg prot expr-VCaPER	BP	GO_HISTONE_DEACETYLATION	17	0.548129	1.61844	0.0182232	0.167626	0.999	571	tags=59%, list=23%, signal=75%
GSEA_Upreg prot expr-VCaPER	BP	GO_CELLULAR_AMINO_ACID_CATABOLIC_PROCESS	44	0.431312	1.61542	0.00740741	0.168643	0.999	330	tags=34%, list=13%, signal=39%
GSEA_Upreg prot expr-VCaPER	BP	GO_LYMPHOCYTE_MEDIATED_IMMUNITY	23	0.48546	1.61183	0.0236407	0.170399	0.999	292	tags=35%, list=12%, signal=39%
GSEA_Upreg prot expr-VCaPER	CC	GO_SPECIFIC_GRANULE	29	0.392254	1.3473	0.110599	0.174661	1	461	tags=41%, list=18%, signal=50%
GSEA_Upreg prot expr-VCaPER	CC	GO_ENDOSOME	170	0.277961	1.34985	0.0243902	0.175608	1	476	tags=28%, list=19%, signal=32%
GSEA_Upreg prot expr-VCaPER	CC	GO_LATE_ENDOSOME_MEMBRANE	27	0.40094	1.35261	0.0977778	0.176407	1	546	tags=41%, list=22%, signal=51%
GSEA_Downreg prot expr-VCaPER	BP	GO_NAD_METABOLIC_PROCESS	17	-0.552229	-1.59608	0.027972	0.176687	1	911	tags=71%, list=36%, signal=109%
GSEA_Upreg prot expr-VCaPER	BP	GO_POSITIVE_REGULATION_OF_ENDOCYTOSIS	22	0.500616	1.60486	0.0277136	0.176716	1	129	tags=23%, list=5%, signal=24%
GSEA_Upreg prot expr-VCaPER	CC	GO_ORGANELLE_SUBCOMPARTMENT	71	0.317942	1.34132	0.0692308	0.177532	1	514	tags=34%, list=20%, signal=41%
GSEA_Upreg prot expr-VCaPER	CC	GO_ENDOSOME_MEMBRANE	102	0.30335	1.36117	0.0247934	0.178035	1	476	tags=29%, list=19%, signal=35%
GSEA_Upreg prot expr-VCaPER	CC	GO_GOLGI_APPARATUS	243	0.268517	1.36363	0.00909091	0.179147	1	263	tags=18%, list=10%, signal=18%
GSEA_Upreg prot expr-VCaPER	CC	GO_LIPID_DROPLET	23	0.413524	1.35293	0.116998	0.179629	1	693	tags=61%, list=27%, signal=83%
GSEA_Upreg prot expr-VCaPER	CC	GO_NUCLEAR_INNER_MEMBRANE	18	0.443069	1.35545	0.116223	0.180814	1	364	tags=33%, list=14%, signal=39%
GSEA_Downreg prot expr-VCaPER	CC	GO_MICROTUBULE	76	-0.397816	-1.5697	0.00966184	0.181067	0.953	634	tags=39%, list=25%, signal=51%
GSEA_Upreg prot expr-VCaPER	CC	GO_PLATELET_ALPHA_GRANULE	17	0.451699	1.33371	0.133028	0.181863	1	330	tags=53%, list=13%, signal=60%
GSEA_Upreg prot expr-VCaPER	CC	GO_SECRETORY_GRANULE_MEMBRANE	66	0.319693	1.32914	0.0696517	0.183182	1	461	tags=32%, list=18%, signal=38%
GSEA_Upreg prot expr-VCaPER	BP	GO_TRICARBOXYLIC_ACID_CYCLE	24	0.475406	1.59596	0.0234742	0.186163	1	747	tags=54%, list=29%, signal=76%
GSEA_Downreg prot expr-VCaPER	BP	GO_POSITIVE_REGULATION_OF_WNT_SIGNALING_PATHWAY	44	-0.435448	-1.58498	0.0219966	0.18771	1	771	tags=57%, list=30%, signal=80%
GSEA_Downreg prot expr-VCaPER	BP	GO_PROTEIN_POLYUBIQUITINATION	58	-0.413624	-1.58547	0.0116861	0.189792	1	791	tags=55%, list=31%, signal=78%
GSEA_Upreg prot expr-VCaPER	CC	GO_PLASMA_MEMBRANE_RAFT	16	0.445768	1.31283	0.1375	0.197297	1	413	tags=38%, list=16%, signal=45%
GSEA_Upreg prot expr-VCaPER	BP	GO_CELL_REDOX_HOMEOSTASIS	26	0.467501	1.58535	0.0258216	0.197682	1	333	tags=50%, list=13%, signal=57%
GSEA_Downreg prot expr-VCaPER	BP	GO_NEUROTRANSMITTER_TRANSPORT	31	-0.468496	-1.57586	0.0148148	0.199212	1	174	tags=16%, list=7%, signal=17%
GSEA_Upreg prot expr-VCaPER	CC	GO_TRANS_GOLGI_NETWORK	44	0.341593	1.30662	0.103687	0.200524	1	514	tags=36%, list=20%, signal=45%
GSEA_Upreg prot expr-VCaPER	BP	GO_PH_REDUCTION	16	0.532964	1.58093	0.0388128	0.201314	1	505	tags=50%, list=20%, signal=62%
GSEA_Upreg prot expr-VCaPER	KEGG	KEGG_PROPANOATE_METABOLISM	20	0.457144	1.41939	0.0783848	0.211394	0.818	234	tags=30%, list=9%, signal=33%
GSEA_Upreg prot expr-VCaPER	MF	GO_OXIDOREDUCTASE_ACTIVITY_ACTING_ON_NAD_P_H_QUINONE_OR_SIMILAR_COMPOUND_AS_ACCEPTOR	30	0.44901	1.55089	0.0195599	0.214374	0.917	896	tags=60%, list=35%, signal=92%
GSEA_Downreg prot expr-VCaPER	MF	GO_CIS_TRANS_ISOMERASE_ACTIVITY	22	-0.546982	-1.70906	0.0102564	0.220802	0.603	483	tags=45%, list=19%, signal=56%
GSEA_Upreg prot expr-VCaPER	CC	GO_TERTIARY_GRANULE	42	0.341255	1.2865	0.0959233	0.221062	1	372	tags=29%, list=15%, signal=33%
GSEA_Downreg prot expr-VCaPER	CC	GO_BASOLATERAL_PLASMA_MEMBRANE	37	-0.434775	-1.52669	0.0269815	0.221327	0.982	468	tags=32%, list=18%, signal=39%
GSEA_Upreg prot expr-VCaPER	BP	GO_POSITIVE_REGULATION_OF_PROTEIN_CATABOLIC_PROCESS	39	0.423751	1.56535	0.0144928	0.221768	1	290	tags=23%, list=11%, signal=26%
GSEA_Upreg prot expr-VCaPER	MF	GO_PROTON_TRANSMEMBRANE_TRANSPORTER_ACTIVITY	22	0.470504	1.52436	0.0462963	0.222289	0.947	663	tags=50%, list=26%, signal=67%
GSEA_Downreg prot expr-VCaPER	BP	GO_CENTRAL_NERVOUS_SYSTEM_NEURON_DIFFERENTIATION	20	-0.520049	-1.55971	0.0343643	0.222499	1	36	tags=15%, list=1%, signal=15%
GSEA_Downreg prot expr-VCaPER	BP	GO_MRNA_METABOLIC_PROCESS	389	-0.315275	-1.55567	0	0.22275	1	916	tags=45%, list=36%, signal=60%
GSEA_Upreg prot expr-VCaPER	MF	GO_PHOSPHOLIPID_BINDING	57	0.384132	1.5345	0.0150376	0.223267	0.94	290	tags=25%, list=11%, signal=27%
GSEA_Downreg prot expr-VCaPER	BP	GO_STEM_CELL_DIFFERENTIATION	52	-0.419794	-1.55224	0.014827	0.224814	1	899	tags=65%, list=35%, signal=99%
GSEA_Downreg prot expr-VCaPER	BP	GO_FC_RECEPTOR_SIGNALING_PATHWAY	52	-0.421435	-1.55626	0.0175159	0.224869	1	730	tags=48%, list=29%, signal=66%
GSEA_Downreg prot expr-VCaPER	BP	GO_G_PROTEIN_COUPLED_RECEPTOR_SIGNALING_PATHWAY_COUPLED_TO_CYCLIC_NUCLEOTIDE_SECOND_MESSENGER	15	-0.563688	-1.5502	0.0445633	0.225544	1	309	tags=27%, list=12%, signal=30%
GSEA_Downreg prot expr-VCaPER	CC	GO_ENDOPLASMIC_RETICULUM_GOLGI_INTERMEDIATE_COMPARTMENT_MEMBRANE	19	-0.530256	-1.51589	0.056701	0.225701	0.989	11	tags=11%, list=0%, signal=10%
GSEA_Downreg prot expr-VCaPER	BP	GO_REGULATION_OF_ANATOMICAL_STRUCTURE_SIZE	80	-0.382429	-1.54371	0.00827815	0.22679	1	660	tags=38%, list=26%, signal=49%
GSEA_Downreg prot expr-VCaPER	BP	GO_REGULATION_OF_CELLULAR_COMPONENT_SIZE	73	-0.38576	-1.54107	0.0135593	0.227877	1	800	tags=44%, list=32%, signal=62%
GSEA_Downreg prot expr-VCaPER	BP	GO_PROTEIN_DNA_COMPLEX_SUBUNIT_ORGANIZATION	67	-0.397479	-1.54606	0.0218855	0.229149	1	688	tags=42%, list=27%, signal=56%
GSEA_Downreg prot expr-VCaPER	BP	GO_NEGATIVE_REGULATION_OF_DEPHOSPHORYLATION	23	-0.503314	-1.54403	0.0383275	0.229398	1	453	tags=43%, list=18%, signal=52%
GSEA_Upreg prot expr-VCaPER	MF	GO_CARBOHYDRATE_BINDING	30	0.447061	1.55278	0.0125628	0.230408	0.914	223	tags=30%, list=9%, signal=33%
GSEA_Upreg prot expr-VCaPER	BP	GO_REGULATION_OF_CELL_ACTIVATION	62	0.382215	1.55591	0.0125	0.233044	1	409	tags=29%, list=16%, signal=34%
GSEA_Downreg prot expr-VCaPER	CC	GO_CYTOPLASMIC_REGION	43	-0.427471	-1.52881	0.0239726	0.233199	0.981	510	tags=33%, list=20%, signal=40%
GSEA_Upreg prot expr-VCaPER	CC	GO_EARLY_ENDOSOME_MEMBRANE	28	0.371522	1.27348	0.147971	0.234323	1	298	tags=25%, list=12%, signal=28%
GSEA_Upreg prot expr-VCaPER	BP	GO_SPROUTING_ANGIOGENESIS	15	0.530678	1.54567	0.0483193	0.243286	1	782	tags=73%, list=31%, signal=105%
GSEA_Upreg prot expr-VCaPER	BP	GO_REGULATION_OF_VASCULATURE_DEVELOPMENT	37	0.409378	1.54641	0.0218978	0.245348	1	454	tags=38%, list=18%, signal=45%
GSEA_Downreg prot expr-VCaPER	BP	GO_NEGATIVE_REGULATION_OF_MOLECULAR_FUNCTION	183	-0.335008	-1.52944	0.00295421	0.245458	1	392	tags=28%, list=15%, signal=31%
GSEA_Downreg prot expr-VCaPER	BP	GO_REGULATION_OF_BLOOD_PRESSURE	26	-0.466359	-1.52761	0.0359589	0.245552	1	254	tags=23%, list=10%, signal=25%
GSEA_Upreg prot expr-VCaPER	CC	GO_TERTIARY_GRANULE_LUMEN	17	0.424695	1.25618	0.171625	0.251557	1	162	tags=24%, list=6%, signal=25%
GSEA_Downreg prot expr-VCaPER	BP	GO_TERMINATION_OF_RNA_POLYMERASE_II_TRANSCRIPTION	24	-0.477739	-1.5224	0.0305206	0.251648	1	579	tags=33%, list=23%, signal=43%
GSEA_Upreg prot expr-VCaPER	BP	GO_PROTON_TRANSMEMBRANE_TRANSPORT	35	0.42724	1.53197	0.0163551	0.25247	1	663	tags=46%, list=26%, signal=61%
GSEA_Upreg prot expr-VCaPER	BP	GO_ODONTOGENESIS	15	0.53271	1.53318	0.0353201	0.253866	1	718	tags=67%, list=28%, signal=92%
GSEA_Upreg prot expr-VCaPER	CC	GO_SNARE_COMPLEX	17	0.420677	1.25071	0.196035	0.255002	1	403	tags=29%, list=16%, signal=35%
GSEA_Upreg prot expr-VCaPER	BP	GO_CELLULAR_AMINO_ACID_BIOSYNTHETIC_PROCESS	22	0.486688	1.53372	0.0477273	0.256392	1	103	tags=23%, list=4%, signal=23%
GSEA_Downreg prot expr-VCaPER	BP	GO_NEGATIVE_REGULATION_OF_CELL_CYCLE_PROCESS	69	-0.385673	-1.51131	0.0114007	0.256985	1	875	tags=57%, list=35%, signal=84%
GSEA_Upreg prot expr-VCaPER	BP	GO_GLIAL_CELL_DIFFERENTIATION	28	0.448425	1.52372	0.0299539	0.257241	1	718	tags=50%, list=28%, signal=69%
GSEA_Downreg prot expr-VCaPER	BP	GO_REGULATION_OF_MORPHOGENESIS_OF_AN_EPITHELIUM	42	-0.431471	-1.50945	0.0208333	0.257253	1	771	tags=57%, list=30%, signal=81%
GSEA_Downreg prot expr-VCaPER	BP	GO_DENDRITE_MORPHOGENESIS	26	-0.474754	-1.50608	0.0425894	0.257329	1	197	tags=23%, list=8%, signal=25%
GSEA_Upreg prot expr-VCaPER	BP	GO_LEUKOCYTE_DIFFERENTIATION	47	0.388318	1.51863	0.0232019	0.257405	1	399	tags=30%, list=16%, signal=35%
GSEA_Upreg prot expr-VCaPER	BP	GO_POSITIVE_REGULATION_OF_NF_KAPPAB_TRANSCRIPTION_FACTOR_ACTIVITY	24	0.462249	1.52547	0.0369515	0.257437	1	660	tags=50%, list=26%, signal=67%
GSEA_Downreg prot expr-VCaPER	BP	GO_REGULATION_OF_ANIMAL_ORGAN_MORPHOGENESIS	45	-0.41225	-1.50753	0.0326461	0.257543	1	771	tags=53%, list=30%, signal=75%
GSEA_Downreg prot expr-VCaPER	BP	GO_CANONICAL_WNT_SIGNALING_PATHWAY	57	-0.400337	-1.51735	0.0181518	0.258561	1	771	tags=56%, list=30%, signal=79%
GSEA_Downreg prot expr-VCaPER	BP	GO_REGULATION_OF_INNATE_IMMUNE_RESPONSE	67	-0.389626	-1.5024	0.0195759	0.258568	1	800	tags=54%, list=32%, signal=76%
GSEA_Upreg prot expr-VCaPER	BP	GO_NEGATIVE_REGULATION_OF_CELL_ACTIVATION	20	0.486063	1.52654	0.05	0.258716	1	303	tags=35%, list=12%, signal=39%
GSEA_Upreg prot expr-VCaPER	BP	GO_REGULATION_OF_CELL_CELL_ADHESION	51	0.385022	1.51951	0.0102564	0.258761	1	301	tags=25%, list=12%, signal=28%
GSEA_Downreg prot expr-VCaPER	BP	GO_CELL_CYCLE_G1_S_PHASE_TRANSITION	52	-0.404904	-1.50367	0.0211726	0.259051	1	779	tags=50%, list=31%, signal=71%
GSEA_Upreg prot expr-VCaPER	BP	GO_THIOESTER_METABOLIC_PROCESS	35	0.415601	1.53393	0.043379	0.259541	1	425	tags=34%, list=17%, signal=41%
GSEA_Downreg prot expr-VCaPER	BP	GO_REGULATION_OF_TRANSLATIONAL_INITIATION	29	-0.458659	-1.51155	0.0363951	0.259682	1	521	tags=41%, list=21%, signal=51%
GSEA_Downreg prot expr-VCaPER	BP	GO_NEGATIVE_REGULATION_OF_CYTOSKELETON_ORGANIZATION	30	-0.460524	-1.51331	0.0348432	0.259708	1	657	tags=40%, list=26%, signal=53%
GSEA_Downreg prot expr-VCaPER	BP	GO_REGULATION_OF_MITOTIC_CELL_CYCLE	132	-0.350527	-1.51494	0.00307692	0.259948	1	738	tags=45%, list=29%, signal=60%
GSEA_Upreg prot expr-VCaPER	BP	GO_NEGATIVE_REGULATION_OF_RESPONSE_TO_EXTERNAL_STIMULUS	33	0.424982	1.52032	0.0390805	0.260406	1	305	tags=36%, list=12%, signal=41%
GSEA_Upreg prot expr-VCaPER	BP	GO_POSITIVE_REGULATION_OF_MAPK_CASCADE	47	0.382147	1.49064	0.0285714	0.262682	1	712	tags=51%, list=28%, signal=70%
GSEA_Upreg prot expr-VCaPER	BP	GO_LEUKOCYTE_CELL_CELL_ADHESION	44	0.390134	1.49247	0.0300752	0.264842	1	409	tags=30%, list=16%, signal=35%
GSEA_Upreg prot expr-VCaPER	BP	GO_LIPID_CATABOLIC_PROCESS	68	0.354708	1.49071	0.0154242	0.26524	1	421	tags=32%, list=17%, signal=38%
GSEA_Upreg prot expr-VCaPER	BP	GO_REGULATION_OF_IMMUNE_EFFECTOR_PROCESS	40	0.404955	1.48723	0.0387409	0.265556	1	303	tags=30%, list=12%, signal=34%
GSEA_Upreg prot expr-VCaPER	BP	GO_REGULATION_OF_LEUKOCYTE_MIGRATION	18	0.488373	1.4967	0.0619266	0.26603	1	274	tags=39%, list=11%, signal=43%
GSEA_Upreg prot expr-VCaPER	BP	GO_REGULATION_OF_ENDOCYTOSIS	43	0.397739	1.51138	0.0280374	0.266614	1	586	tags=35%, list=23%, signal=45%
GSEA_Upreg prot expr-VCaPER	BP	GO_ORGANIC_ANION_TRANSPORT	54	0.381787	1.49425	0.0239234	0.267313	1	358	tags=33%, list=14%, signal=38%
GSEA_Upreg prot expr-VCaPER	BP	GO_ALPHA_AMINO_ACID_CATABOLIC_PROCESS	33	0.416671	1.49256	0.0404762	0.267543	1	279	tags=30%, list=11%, signal=34%
GSEA_Upreg prot expr-VCaPER	BP	GO_REACTIVE_OXYGEN_SPECIES_BIOSYNTHETIC_PROCESS	17	0.505621	1.49691	0.0531178	0.268547	1	251	tags=29%, list=10%, signal=32%
GSEA_Upreg prot expr-VCaPER	BP	GO_CELLULAR_COMPONENT_DISASSEMBLY	180	0.306985	1.50607	0.00280112	0.270219	1	598	tags=36%, list=24%, signal=44%
GSEA_Upreg prot expr-VCaPER	MF	GO_SULFUR_COMPOUND_BINDING	41	0.396037	1.48419	0.039604	0.270445	0.981	396	tags=37%, list=16%, signal=43%
GSEA_Upreg prot expr-VCaPER	BP	GO_REGULATION_OF_CELL_ADHESION	96	0.330022	1.49722	0.0112676	0.270973	1	301	tags=23%, list=12%, signal=25%
GSEA_Upreg prot expr-VCaPER	BP	GO_NEGATIVE_REGULATION_OF_CELL_CELL_ADHESION	22	0.474888	1.50375	0.0626398	0.271292	1	281	tags=32%, list=11%, signal=35%
GSEA_Upreg prot expr-VCaPER	BP	GO_NEGATIVE_REGULATION_OF_LEUKOCYTE_CELL_CELL_ADHESION	18	0.495509	1.50632	0.060241	0.272908	1	281	tags=33%, list=11%, signal=37%
GSEA_Upreg prot expr-VCaPER	BP	GO_POSITIVE_REGULATION_OF_CELL_ADHESION	59	0.370481	1.49739	0.0143885	0.273628	1	409	tags=29%, list=16%, signal=34%
GSEA_Upreg prot expr-VCaPER	MF	GO_OXIDOREDUCTASE_ACTIVITY_ACTING_ON_A_SULFUR_GROUP_OF_DONORS	37	0.405305	1.47238	0.0421836	0.273675	0.987	353	tags=35%, list=14%, signal=40%
GSEA_Downreg prot expr-VCaPER	CC	GO_COPII_COATED_ER_TO_GOLGI_TRANSPORT_VESICLE	29	-0.451318	-1.46033	0.0590278	0.274116	0.999	335	tags=21%, list=13%, signal=24%
GSEA_Upreg prot expr-VCaPER	BP	GO_POSITIVE_REGULATION_OF_CELL_ACTIVATION	41	0.397548	1.49835	0.0217391	0.274897	1	409	tags=32%, list=16%, signal=37%
GSEA_Downreg prot expr-VCaPER	BP	GO_NEGATIVE_REGULATION_OF_CELL_CYCLE	110	-0.346811	-1.49179	0.0155521	0.275268	1	875	tags=52%, list=35%, signal=76%
GSEA_Upreg prot expr-VCaPER	BP	GO_REGULATION_OF_CELL_POPULATION_PROLIFERATION	209	0.298625	1.49972	0	0.275351	1	450	tags=24%, list=18%, signal=27%
GSEA_Downreg prot expr-VCaPER	CC	GO_P_BODY	22	-0.483582	-1.48002	0.0499139	0.2761	0.997	831	tags=73%, list=33%, signal=107%
GSEA_Downreg prot expr-VCaPER	BP	GO_MICROTUBULE_POLYMERIZATION_OR_DEPOLYMERIZATION	16	-0.539491	-1.48496	0.0548885	0.27639	1	489	tags=38%, list=19%, signal=46%
GSEA_Upreg prot expr-VCaPER	MF	GO_TETRAPYRROLE_BINDING	17	0.469806	1.42565	0.0833333	0.277256	0.997	553	tags=59%, list=22%, signal=75%
GSEA_Downreg prot expr-VCaPER	BP	GO_NEUROTRANSMITTER_SECRETION	26	-0.464584	-1.48267	0.0582011	0.277905	1	492	tags=27%, list=19%, signal=33%
GSEA_Downreg prot expr-VCaPER	BP	GO_REGULATION_OF_CELL_SIZE	31	-0.448247	-1.48507	0.0483005	0.279172	1	800	tags=61%, list=32%, signal=88%
GSEA_Downreg prot expr-VCaPER	BP	GO_NIK_NF_KAPPAB_SIGNALING	47	-0.413311	-1.48041	0.0235294	0.279536	1	771	tags=57%, list=30%, signal=81%
GSEA_Downreg prot expr-VCaPER	BP	GO_COPII_COATED_VESICLE_BUDDING	32	-0.44507	-1.48626	0.0360206	0.279938	1	770	tags=47%, list=30%, signal=66%
GSEA_Downreg prot expr-VCaPER	BP	GO_NEGATIVE_REGULATION_OF_PEPTIDASE_ACTIVITY	40	-0.424209	-1.48741	0.0393162	0.280786	1	180	tags=25%, list=7%, signal=26%
GSEA_Upreg prot expr-VCaPER	BP	GO_ANION_TRANSPORT	71	0.350172	1.47631	0.0167064	0.282243	1	362	tags=30%, list=14%, signal=34%
GSEA_Upreg prot expr-VCaPER	BP	GO_OSSIFICATION	48	0.389217	1.4744	0.0222222	0.282679	1	730	tags=54%, list=29%, signal=75%
GSEA_Upreg prot expr-VCaPER	MF	GO_LIPID_BINDING	98	0.315167	1.42928	0.0273224	0.284971	0.997	249	tags=21%, list=10%, signal=23%
GSEA_Upreg prot expr-VCaPER	CC	GO_RECYCLING_ENDOSOME	34	0.345849	1.22525	0.170068	0.286479	1	518	tags=38%, list=20%, signal=47%
GSEA_Downreg prot expr-VCaPER	CC	GO_NUCLEAR_CHROMOSOME_TELOMERIC_REGION	43	-0.406656	-1.46046	0.0411664	0.287582	0.999	781	tags=53%, list=31%, signal=76%
GSEA_Upreg prot expr-VCaPER	BP	GO_GENERATION_OF_PRECURSOR_METABOLITES_AND_ENERGY	190	0.296635	1.4698	0.00625	0.288842	1	721	tags=42%, list=28%, signal=54%
GSEA_Upreg prot expr-VCaPER	BP	GO_RESPONSE_TO_TOXIC_SUBSTANCE	49	0.377296	1.46789	0.0593824	0.289627	1	449	tags=33%, list=18%, signal=39%
GSEA_Upreg prot expr-VCaPER	MF	GO_TRANSPORTER_ACTIVITY	101	0.30614	1.38695	0.0311688	0.292183	0.998	432	tags=31%, list=17%, signal=36%
GSEA_Downreg prot expr-VCaPER	CC	GO_POLYSOME	38	-0.420649	-1.46435	0.0376068	0.29328	0.999	820	tags=58%, list=32%, signal=84%
GSEA_Upreg prot expr-VCaPER	BP	GO_CALCIUM_ION_TRANSMEMBRANE_TRANSPORT	32	0.412431	1.4612	0.0516432	0.299081	1	733	tags=56%, list=29%, signal=78%
GSEA_Upreg prot expr-VCaPER	BP	GO_RESPONSE_TO_ORGANOPHOSPHORUS	19	0.474178	1.45947	0.0619266	0.299196	1	462	tags=47%, list=18%, signal=57%
GSEA_Downreg prot expr-VCaPER	BP	GO_HEXOSE_CATABOLIC_PROCESS	17	-0.515571	-1.46852	0.0603291	0.299437	1	541	tags=47%, list=21%, signal=59%
GSEA_Upreg prot expr-VCaPER	MF	GO_METALLOPEPTIDASE_ACTIVITY	39	0.379788	1.39771	0.0661765	0.299526	0.998	402	tags=33%, list=16%, signal=39%
GSEA_Upreg prot expr-VCaPER	MF	GO_NUCLEOSOME_BINDING	27	0.413198	1.42928	0.0635697	0.299969	0.997	833	tags=44%, list=33%, signal=66%
GSEA_Upreg prot expr-VCaPER	MF	GO_EXOPEPTIDASE_ACTIVITY	34	0.379965	1.3898	0.057971	0.300288	0.998	147	tags=24%, list=6%, signal=25%
GSEA_Upreg prot expr-VCaPER	BP	GO_EPITHELIAL_CELL_PROLIFERATION	45	0.385843	1.45581	0.0282051	0.303443	1	129	tags=16%, list=5%, signal=16%
GSEA_Upreg prot expr-VCaPER	BP	GO_POSITIVE_REGULATION_OF_CELL_POPULATION_PROLIFERATION	116	0.315402	1.45404	0.00284091	0.303846	1	801	tags=47%, list=32%, signal=66%
GSEA_Upreg prot expr-VCaPER	BP	GO_ION_TRANSPORT	189	0.293279	1.45092	0.00625	0.304186	1	399	tags=26%, list=16%, signal=29%
GSEA_Upreg prot expr-VCaPER	BP	GO_TUMOR_NECROSIS_FACTOR_SUPERFAMILY_CYTOKINE_PRODUCTION	17	0.484815	1.45148	0.0816327	0.305944	1	197	tags=41%, list=8%, signal=44%
GSEA_Downreg prot expr-VCaPER	CC	GO_GOLGI_ASSOCIATED_VESICLE	53	-0.378363	-1.43635	0.0361248	0.306298	1	412	tags=26%, list=16%, signal=31%
GSEA_Upreg prot expr-VCaPER	MF	GO_NUCLEOSOMAL_DNA_BINDING	18	0.468047	1.40042	0.0833333	0.307584	0.998	1023	tags=72%, list=40%, signal=120%
GSEA_Downreg prot expr-VCaPER	BP	GO_MONOSACCHARIDE_CATABOLIC_PROCESS	21	-0.488027	-1.46289	0.0587189	0.308008	1	925	tags=71%, list=37%, signal=112%
GSEA_Upreg prot expr-VCaPER	MF	GO_GLYCOSAMINOGLYCAN_BINDING	21	0.457964	1.43361	0.0632319	0.308871	0.996	274	tags=33%, list=11%, signal=37%
GSEA_Upreg prot expr-VCaPER	CC	GO_SARCOLEMMA	26	0.354569	1.20694	0.203837	0.30903	1	460	tags=31%, list=18%, signal=37%
GSEA_Downreg prot expr-VCaPER	BP	GO_HEMATOPOIETIC_PROGENITOR_CELL_DIFFERENTIATION	47	-0.404186	-1.45947	0.0441426	0.309259	1	909	tags=66%, list=36%, signal=101%
GSEA_Downreg prot expr-VCaPER	BP	GO_CELLULAR_MACROMOLECULE_CATABOLIC_PROCESS	330	-0.298694	-1.45959	0	0.312049	1	779	tags=43%, list=31%, signal=54%
GSEA_Downreg prot expr-VCaPER	BP	GO_NEGATIVE_REGULATION_OF_PROTEIN_POLYMERIZATION	21	-0.478366	-1.45421	0.0636833	0.314061	1	657	tags=43%, list=26%, signal=57%
GSEA_Downreg prot expr-VCaPER	BP	GO_COLUMNAR_CUBOIDAL_EPITHELIAL_CELL_DIFFERENTIATION	16	-0.524626	-1.45204	0.0668954	0.315577	1	622	tags=50%, list=25%, signal=66%
GSEA_Downreg prot expr-VCaPER	BP	GO_CELL_CYCLE_DNA_REPLICATION	19	-0.481537	-1.45432	0.0528233	0.316903	1	684	tags=63%, list=27%, signal=86%
GSEA_Downreg prot expr-VCaPER	CC	GO_POSTSYNAPSE	127	-0.326944	-1.40334	0.0246533	0.319275	1	523	tags=27%, list=21%, signal=32%
GSEA_Downreg prot expr-VCaPER	BP	GO_SYNAPTIC_SIGNALING	89	-0.352921	-1.44882	0.0209268	0.319642	1	186	tags=13%, list=7%, signal=14%
GSEA_Upreg prot expr-VCaPER	BP	GO_LEUKOCYTE_MIGRATION	45	0.374364	1.44126	0.0496454	0.32088	1	470	tags=36%, list=19%, signal=43%
GSEA_Downreg prot expr-VCaPER	CC	GO_NEURON_TO_NEURON_SYNAPSE	72	-0.358511	-1.41416	0.0442338	0.322077	1	699	tags=38%, list=28%, signal=50%
GSEA_Downreg prot expr-VCaPER	BP	GO_REGULATION_OF_PHOSPHATASE_ACTIVITY	32	-0.429098	-1.44484	0.0448833	0.322627	1	453	tags=44%, list=18%, signal=53%
GSEA_Upreg prot expr-VCaPER	CC	GO_BLOOD_MICROPARTICLE	18	0.390167	1.19086	0.22779	0.324256	1	399	tags=44%, list=16%, signal=52%
GSEA_Downreg prot expr-VCaPER	BP	GO_GOLGI_VESICLE_BUDDING	34	-0.420357	-1.44525	0.0606061	0.324616	1	770	tags=47%, list=30%, signal=67%
GSEA_Downreg prot expr-VCaPER	CC	GO_TRANSFERASE_COMPLEX_TRANSFERRING_PHOSPHORUS_CONTAINING_GROUPS	46	-0.384206	-1.41912	0.0399306	0.326058	1	715	tags=48%, list=28%, signal=65%
GSEA_Upreg prot expr-VCaPER	CC	GO_PIGMENT_GRANULE	60	0.290933	1.19273	0.180723	0.32615	1	399	tags=27%, list=16%, signal=31%
GSEA_Upreg prot expr-VCaPER	CC	GO_RECEPTOR_COMPLEX	23	0.373326	1.18653	0.225108	0.32627	1	204	tags=26%, list=8%, signal=28%
GSEA_Upreg prot expr-VCaPER	MF	GO_OXIDOREDUCTASE_ACTIVITY_ACTING_ON_NAD_P_H	41	0.382226	1.43386	0.0521327	0.326358	0.996	565	tags=41%, list=22%, signal=52%
GSEA_Downreg prot expr-VCaPER	BP	GO_ESTABLISHMENT_OF_ORGANELLE_LOCALIZATION	112	-0.331676	-1.43951	0.0175695	0.330894	1	773	tags=38%, list=31%, signal=52%
GSEA_Downreg prot expr-VCaPER	CC	GO_ACTIN_FILAMENT	32	-0.415966	-1.40349	0.0738739	0.331825	1	334	tags=25%, list=13%, signal=28%
GSEA_Upreg prot expr-VCaPER	CC	GO_EXTRINSIC_COMPONENT_OF_CYTOPLASMIC_SIDE_OF_PLASMA_MEMBRANE	20	0.369512	1.17687	0.262069	0.332106	1	718	tags=45%, list=28%, signal=62%
GSEA_Upreg prot expr-VCaPER	BP	GO_ION_TRANSMEMBRANE_TRANSPORT	119	0.306816	1.42774	0.00877193	0.333664	1	463	tags=29%, list=18%, signal=33%
GSEA_Upreg prot expr-VCaPER	BP	GO_POSITIVE_REGULATION_OF_PROTEOLYSIS	65	0.344498	1.42066	0.0316623	0.333862	1	480	tags=32%, list=19%, signal=39%
GSEA_Upreg prot expr-VCaPER	BP	GO_CELLULAR_HORMONE_METABOLIC_PROCESS	15	0.50434	1.43168	0.083871	0.334875	1	246	tags=33%, list=10%, signal=37%
GSEA_Upreg prot expr-VCaPER	BP	GO_REGULATION_OF_PLASMA_LIPOPROTEIN_PARTICLE_LEVELS	18	0.461953	1.42128	0.0848624	0.335369	1	388	tags=33%, list=15%, signal=39%
GSEA_Upreg prot expr-VCaPER	BP	GO_MITOCHONDRIAL_TRANSMEMBRANE_TRANSPORT	25	0.42948	1.42386	0.0384615	0.335616	1	341	tags=32%, list=13%, signal=37%
GSEA_Upreg prot expr-VCaPER	BP	GO_ION_HOMEOSTASIS	98	0.313971	1.42255	0.0303867	0.335644	1	463	tags=32%, list=18%, signal=37%
GSEA_Upreg prot expr-VCaPER	BP	GO_REGULATION_OF_T_CELL_ACTIVATION	42	0.379125	1.42511	0.0511509	0.33597	1	409	tags=29%, list=16%, signal=34%
GSEA_Upreg prot expr-VCaPER	BP	GO_POSITIVE_REGULATION_OF_LEUKOCYTE_CELL_CELL_ADHESION	27	0.424253	1.43245	0.0556901	0.336291	1	409	tags=33%, list=16%, signal=39%
GSEA_Upreg prot expr-VCaPER	BP	GO_NEGATIVE_REGULATION_OF_IMMUNE_SYSTEM_PROCESS	43	0.378679	1.42784	0.0322581	0.336439	1	303	tags=26%, list=12%, signal=29%
GSEA_Upreg prot expr-VCaPER	CC	GO_SARCOPLASM	22	0.365385	1.17707	0.240343	0.336926	1	460	tags=41%, list=18%, signal=50%
GSEA_Downreg prot expr-VCaPER	BP	GO_VESICLE_MEDIATED_TRANSPORT_TO_THE_PLASMA_MEMBRANE	20	-0.474288	-1.43536	0.0702055	0.337141	1	335	tags=40%, list=13%, signal=46%
GSEA_Downreg prot expr-VCaPER	BP	GO_BLASTOCYST_DEVELOPMENT	19	-0.48423	-1.43339	0.0732601	0.338306	1	618	tags=47%, list=24%, signal=62%
GSEA_Upreg prot expr-VCaPER	BP	GO_REGULATION_OF_REACTIVE_OXYGEN_SPECIES_METABOLIC_PROCESS	27	0.429675	1.4283	0.0545024	0.338533	1	599	tags=44%, list=24%, signal=58%
GSEA_Upreg prot expr-VCaPER	MF	GO_PROTEIN_HOMODIMERIZATION_ACTIVITY	127	0.289198	1.35148	0.0448179	0.341035	1	281	tags=21%, list=11%, signal=23%
GSEA_Upreg prot expr-VCaPER	BP	GO_DICARBOXYLIC_ACID_METABOLIC_PROCESS	32	0.397936	1.41537	0.0793269	0.341347	1	279	tags=22%, list=11%, signal=24%
GSEA_Downreg prot expr-VCaPER	BP	GO_ACTIN_POLYMERIZATION_OR_DEPOLYMERIZATION	45	-0.389771	-1.42912	0.0465116	0.344688	1	659	tags=33%, list=26%, signal=44%
GSEA_Downreg prot expr-VCaPER	MF	GO_TRANSLATION_FACTOR_ACTIVITY_RNA_BINDING	35	-0.490434	-1.63218	0.0121317	0.344788	0.833	521	tags=40%, list=21%, signal=50%
GSEA_Upreg prot expr-VCaPER	BP	GO_ORGANIC_ACID_METABOLIC_PROCESS	284	0.268552	1.41223	0	0.34527	1	396	tags=24%, list=16%, signal=25%
GSEA_Downreg prot expr-VCaPER	CC	GO_CHROMOSOME_TELOMERIC_REGION	50	-0.379056	-1.37826	0.0711744	0.349591	1	781	tags=52%, list=31%, signal=74%
GSEA_Downreg prot expr-VCaPER	CC	GO_INTERMEDIATE_FILAMENT_CYTOSKELETON	18	-0.473507	-1.36669	0.115789	0.349771	1	504	tags=44%, list=20%, signal=55%
GSEA_Downreg prot expr-VCaPER	MF	GO_ENDOPEPTIDASE_REGULATOR_ACTIVITY	26	-0.512587	-1.60831	0.0155172	0.350392	0.888	180	tags=31%, list=7%, signal=33%
GSEA_Upreg prot expr-VCaPER	BP	GO_RESPONSE_TO_TOPOLOGICALLY_INCORRECT_PROTEIN	61	0.346641	1.40836	0.0316623	0.350928	1	464	tags=33%, list=18%, signal=39%
GSEA_Upreg prot expr-VCaPER	BP	GO_REGULATION_OF_CELL_DIVISION	17	0.475987	1.40368	0.101512	0.355596	1	718	tags=65%, list=28%, signal=90%
GSEA_Upreg prot expr-VCaPER	BP	GO_REGULATION_OF_HORMONE_LEVELS	75	0.332432	1.40473	0.0342298	0.356293	1	392	tags=27%, list=15%, signal=31%
GSEA_Upreg prot expr-VCaPER	BP	GO_POSITIVE_REGULATION_OF_CELL_SUBSTRATE_ADHESION	23	0.431507	1.39903	0.0754717	0.359743	1	274	tags=26%, list=11%, signal=29%
GSEA_Upreg prot expr-VCaPER	BP	GO_T_CELL_DIFFERENTIATION	18	0.45818	1.40019	0.0690476	0.360291	1	301	tags=33%, list=12%, signal=38%
GSEA_Downreg prot expr-VCaPER	CC	GO_SUPRAMOLECULAR_POLYMER	159	-0.302518	-1.36693	0.0313901	0.361447	1	504	tags=26%, list=20%, signal=31%
GSEA_Downreg prot expr-VCaPER	CC	GO_CYTOPLASMIC_STRESS_GRANULE	37	-0.397724	-1.37856	0.0722689	0.361848	1	1001	tags=59%, list=40%, signal=97%
GSEA_Upreg prot expr-VCaPER	CC	GO_HISTONE_DEACETYLASE_COMPLEX	24	0.352823	1.15411	0.252273	0.366171	1	749	tags=46%, list=30%, signal=64%
GSEA_Upreg prot expr-VCaPER	BP	GO_REGULATION_OF_ADAPTIVE_IMMUNE_RESPONSE	15	0.50493	1.39312	0.114035	0.370184	1	399	tags=40%, list=16%, signal=47%
GSEA_Downreg prot expr-VCaPER	BP	GO_NADH_METABOLIC_PROCESS	16	-0.503691	-1.41348	0.10929	0.374792	1	541	tags=44%, list=21%, signal=55%
GSEA_Downreg prot expr-VCaPER	BP	GO_NUCLEAR_TRANSCRIBED_MRNA_CATABOLIC_PROCESS_DEADENYLATION_DEPENDENT_DECAY	28	-0.437757	-1.41406	0.0814941	0.376766	1	779	tags=54%, list=31%, signal=76%
GSEA_Upreg prot expr-VCaPER	KEGG	KEGG_ARGININE_AND_PROLINE_METABOLISM	20	0.408234	1.28471	0.177928	0.380426	0.972	65	tags=20%, list=3%, signal=20%
GSEA_Upreg prot expr-VCaPER	BP	GO_RESPONSE_TO_INORGANIC_SUBSTANCE	121	0.299909	1.38692	0.026393	0.380925	1	473	tags=31%, list=19%, signal=37%
GSEA_Upreg prot expr-VCaPER	BP	GO_RESPONSE_TO_METAL_ION	79	0.325168	1.3827	0.0450704	0.381375	1	550	tags=38%, list=22%, signal=47%
GSEA_Upreg prot expr-VCaPER	BP	GO_MACROMOLECULE_DEACYLATION	22	0.418728	1.37504	0.115108	0.381604	1	571	tags=45%, list=23%, signal=58%
GSEA_Upreg prot expr-VCaPER	KEGG	KEGG_EPITHELIAL_CELL_SIGNALING_IN_HELICOBACTER_PYLORI_INFECTION	18	0.407838	1.22673	0.20354	0.383022	0.989	579	tags=44%, list=23%, signal=57%
GSEA_Upreg prot expr-VCaPER	BP	GO_BLOOD_VESSEL_MORPHOGENESIS	60	0.338979	1.37523	0.0497512	0.383987	1	309	tags=27%, list=12%, signal=30%
GSEA_Upreg prot expr-VCaPER	BP	GO_REGULATION_OF_ION_TRANSMEMBRANE_TRANSPORT	53	0.345273	1.37887	0.0291262	0.38417	1	272	tags=19%, list=11%, signal=21%
GSEA_Upreg prot expr-VCaPER	BP	GO_REGULATION_OF_VESICLE_MEDIATED_TRANSPORT	99	0.307637	1.37257	0.0257732	0.384286	1	129	tags=13%, list=5%, signal=13%
GSEA_Upreg prot expr-VCaPER	BP	GO_TRANSITION_METAL_ION_TRANSPORT	26	0.413446	1.38271	0.0827586	0.384286	1	399	tags=42%, list=16%, signal=50%
GSEA_Upreg prot expr-VCaPER	BP	GO_RESPONSE_TO_ENDOPLASMIC_RETICULUM_STRESS	83	0.319816	1.37995	0.0580475	0.384673	1	518	tags=33%, list=20%, signal=40%
GSEA_Upreg prot expr-VCaPER	BP	GO_STEROID_METABOLIC_PROCESS	54	0.344435	1.37576	0.044186	0.385769	1	401	tags=31%, list=16%, signal=37%
GSEA_Upreg prot expr-VCaPER	BP	GO_POSITIVE_REGULATION_OF_SUPRAMOLECULAR_FIBER_ORGANIZATION	40	0.365239	1.38325	0.0508906	0.386036	1	99	tags=13%, list=4%, signal=13%
GSEA_Upreg prot expr-VCaPER	BP	GO_INORGANIC_ION_TRANSMEMBRANE_TRANSPORT	92	0.308597	1.3761	0.0428571	0.387786	1	521	tags=32%, list=21%, signal=38%
GSEA_Upreg prot expr-VCaPER	BP	GO_POSITIVE_REGULATION_OF_CELLULAR_PROTEIN_CATABOLIC_PROCESS	27	0.411809	1.36516	0.0690476	0.390375	1	275	tags=26%, list=11%, signal=29%
GSEA_Upreg prot expr-VCaPER	BP	GO_ATP_METABOLIC_PROCESS	117	0.294437	1.36133	0.027248	0.390849	1	721	tags=39%, list=28%, signal=52%
GSEA_Upreg prot expr-VCaPER	BP	GO_POSITIVE_REGULATION_OF_EPITHELIAL_CELL_MIGRATION	20	0.434858	1.3685	0.0854271	0.391147	1	125	tags=25%, list=5%, signal=26%
GSEA_Downreg prot expr-VCaPER	BP	GO_MITOTIC_CELL_CYCLE	211	-0.299887	-1.40502	0.0157819	0.391938	1	704	tags=38%, list=28%, signal=48%
GSEA_Upreg prot expr-VCaPER	BP	GO_REGULATION_OF_REPRODUCTIVE_PROCESS	15	0.471869	1.36177	0.106667	0.392629	1	660	tags=60%, list=26%, signal=81%
GSEA_Downreg prot expr-VCaPER	BP	GO_REGULATION_OF_MRNA_CATABOLIC_PROCESS	88	-0.344339	-1.40325	0.0414013	0.392637	1	931	tags=53%, list=37%, signal=81%
GSEA_Upreg prot expr-VCaPER	BP	GO_PATTERN_RECOGNITION_RECEPTOR_SIGNALING_PATHWAY	24	0.413103	1.36541	0.103044	0.392689	1	628	tags=50%, list=25%, signal=66%
GSEA_Upreg prot expr-VCaPER	BP	GO_REGULATION_OF_CHEMOTAXIS	17	0.469874	1.36241	0.0997625	0.393799	1	274	tags=35%, list=11%, signal=39%
GSEA_Upreg prot expr-VCaPER	CC	GO_ATPASE_COMPLEX	33	0.32224	1.13485	0.255	0.394188	1	971	tags=55%, list=38%, signal=87%
GSEA_Upreg prot expr-VCaPER	BP	GO_ENDOCYTOSIS	103	0.311152	1.36581	0.0365535	0.394456	1	290	tags=19%, list=11%, signal=21%
GSEA_Upreg prot expr-VCaPER	MF	GO_PHOSPHATIDYLINOSITOL_PHOSPHATE_BINDING	18	0.431456	1.31898	0.119816	0.394764	1	249	tags=28%, list=10%, signal=31%
GSEA_Upreg prot expr-VCaPER	BP	GO_REGULATION_OF_OXIDOREDUCTASE_ACTIVITY	20	0.435169	1.35575	0.102273	0.398285	1	616	tags=50%, list=24%, signal=66%
GSEA_Downreg prot expr-VCaPER	BP	GO_RUFFLE_ORGANIZATION	15	-0.507975	-1.39956	0.0923913	0.398651	1	659	tags=47%, list=26%, signal=63%
GSEA_Upreg prot expr-VCaPER	CC	GO_INCLUSION_BODY	20	0.358256	1.1293	0.267544	0.39919	1	143	tags=15%, list=6%, signal=16%
GSEA_Downreg prot expr-VCaPER	BP	GO_REGULATION_OF_DEPHOSPHORYLATION	39	-0.399869	-1.39739	0.0727273	0.400532	1	453	tags=38%, list=18%, signal=46%
GSEA_Upreg prot expr-VCaPER	BP	GO_POSITIVE_REGULATION_OF_LYMPHOCYTE_ACTIVATION	36	0.378775	1.35585	0.0938967	0.400785	1	409	tags=31%, list=16%, signal=36%
GSEA_Downreg prot expr-VCaPER	BP	GO_REGULATION_OF_WNT_SIGNALING_PATHWAY	63	-0.355858	-1.39447	0.046252	0.400991	1	771	tags=51%, list=30%, signal=71%
GSEA_Downreg prot expr-VCaPER	BP	GO_REGULATION_OF_RESPONSE_TO_BIOTIC_STIMULUS	73	-0.351837	-1.39256	0.0609952	0.402268	1	803	tags=53%, list=32%, signal=76%
GSEA_Upreg prot expr-VCaPER	BP	GO_RESPONSE_TO_PURINE_CONTAINING_COMPOUND	23	0.413549	1.35265	0.105769	0.403099	1	462	tags=43%, list=18%, signal=53%
GSEA_Downreg prot expr-VCaPER	BP	GO_AXONAL_TRANSPORT	19	-0.456654	-1.39088	0.0866426	0.403237	1	34	tags=16%, list=1%, signal=16%
GSEA_Downreg prot expr-VCaPER	BP	GO_CELL_CYCLE_PROCESS	251	-0.292325	-1.39458	0.0085592	0.404116	1	704	tags=37%, list=28%, signal=46%
GSEA_Upreg prot expr-VCaPER	KEGG	KEGG_CHEMOKINE_SIGNALING_PATHWAY	26	0.363747	1.23042	0.186398	0.407163	0.988	718	tags=46%, list=28%, signal=64%
GSEA_Downreg prot expr-VCaPER	BP	GO_RIBONUCLEOPROTEIN_COMPLEX_SUBUNIT_ORGANIZATION	106	-0.3327	-1.38054	0.0357724	0.412721	1	876	tags=48%, list=35%, signal=70%
GSEA_Downreg prot expr-VCaPER	BP	GO_POSITIVE_REGULATION_OF_PROTEIN_POLYMERIZATION	27	-0.424261	-1.38536	0.0702988	0.413734	1	763	tags=37%, list=30%, signal=52%
GSEA_Upreg prot expr-VCaPER	BP	GO_UROGENITAL_SYSTEM_DEVELOPMENT	45	0.346109	1.34037	0.0858469	0.415011	1	449	tags=27%, list=18%, signal=32%
GSEA_Upreg prot expr-VCaPER	BP	GO_TRANSMEMBRANE_TRANSPORT	197	0.269698	1.34622	0.00341297	0.415148	1	463	tags=27%, list=18%, signal=30%
GSEA_Downreg prot expr-VCaPER	BP	GO_PROTEIN_LOCALIZATION_TO_MEMBRANE	194	-0.294231	-1.38081	0.0106707	0.415429	1	789	tags=43%, list=31%, signal=57%
GSEA_Upreg prot expr-VCaPER	BP	GO_POSITIVE_REGULATION_OF_CELL_CELL_ADHESION	34	0.37712	1.3435	0.104478	0.416141	1	512	tags=35%, list=20%, signal=44%
GSEA_Downreg prot expr-VCaPER	BP	GO_CELLULAR_RESPONSE_TO_OXYGEN_LEVELS	61	-0.360285	-1.38176	0.0602007	0.416252	1	730	tags=48%, list=29%, signal=65%
GSEA_Upreg prot expr-VCaPER	BP	GO_POSITIVE_REGULATION_OF_PROTEIN_BINDING	17	0.448623	1.3446	0.118304	0.416301	1	288	tags=41%, list=11%, signal=46%
GSEA_Upreg prot expr-VCaPER	BP	GO_MYELOID_LEUKOCYTE_DIFFERENTIATION	23	0.423229	1.34191	0.122353	0.416799	1	399	tags=35%, list=16%, signal=41%
GSEA_Downreg prot expr-VCaPER	BP	GO_RESPONSE_TO_INTERLEUKIN_1	43	-0.384423	-1.38267	0.0545455	0.417231	1	730	tags=51%, list=29%, signal=71%
GSEA_Upreg prot expr-VCaPER	CC	GO_PRERIBOSOME	38	0.30662	1.11667	0.266187	0.417369	1	688	tags=34%, list=27%, signal=46%
GSEA_Upreg prot expr-VCaPER	BP	GO_I_KAPPAB_KINASE_NF_KAPPAB_SIGNALING	38	0.362905	1.34043	0.0966981	0.41754	1	753	tags=50%, list=30%, signal=70%
GSEA_Upreg prot expr-VCaPER	KEGG	KEGG_HUNTINGTONS_DISEASE	77	0.295315	1.2444	0.0902062	0.417763	0.985	742	tags=42%, list=29%, signal=57%
GSEA_Downreg prot expr-VCaPER	BP	GO_REGULATION_OF_CELL_CYCLE_PROCESS	147	-0.307997	-1.37704	0.029052	0.418651	1	738	tags=41%, list=29%, signal=55%
GSEA_Downreg prot expr-VCaPER	BP	GO_ORGANELLE_LOCALIZATION	153	-0.305533	-1.37481	0.0267296	0.421262	1	504	tags=24%, list=20%, signal=28%
GSEA_Downreg prot expr-VCaPER	CC	GO_PLASMA_MEMBRANE_BOUNDED_CELL_PROJECTION_CYTOPLASM	33	-0.382991	-1.32985	0.0868794	0.422225	1	510	tags=27%, list=20%, signal=34%
GSEA_Downreg prot expr-VCaPER	CC	GO_LYSOSOMAL_LUMEN	36	-0.384609	-1.31467	0.133221	0.422267	1	161	tags=22%, list=6%, signal=23%
GSEA_Downreg prot expr-VCaPER	BP	GO_REGULATION_OF_PROTEIN_DEPHOSPHORYLATION	27	-0.428458	-1.37296	0.101289	0.422518	1	444	tags=44%, list=18%, signal=53%
GSEA_Upreg prot expr-VCaPER	CC	GO_LARGE_RIBOSOMAL_SUBUNIT	76	0.255638	1.11017	0.255814	0.424918	1	426	tags=28%, list=17%, signal=32%
GSEA_Downreg prot expr-VCaPER	CC	GO_SUPRAMOLECULAR_COMPLEX	260	-0.275741	-1.31792	0.0277008	0.426653	1	622	tags=30%, list=25%, signal=36%
GSEA_Downreg prot expr-VCaPER	BP	GO_REGULATION_OF_DENDRITE_MORPHOGENESIS	20	-0.464658	-1.36985	0.115456	0.427436	1	197	tags=25%, list=8%, signal=27%
GSEA_Downreg prot expr-VCaPER	BP	GO_VESICLE_BUDDING_FROM_MEMBRANE	41	-0.386755	-1.36722	0.0845588	0.428048	1	770	tags=44%, list=30%, signal=62%
GSEA_Upreg prot expr-VCaPER	BP	GO_RESPONSE_TO_CAMP	16	0.456016	1.33331	0.13617	0.429295	1	462	tags=44%, list=18%, signal=53%
GSEA_Downreg prot expr-VCaPER	BP	GO_ANTIGEN_PROCESSING_AND_PRESENTATION_OF_PEPTIDE_ANTIGEN_VIA_MHC_CLASS_I	45	-0.37609	-1.36762	0.0775862	0.430169	1	730	tags=56%, list=29%, signal=77%
GSEA_Upreg prot expr-VCaPER	CC	GO_CONTRACTILE_FIBER	50	0.283321	1.10425	0.270886	0.43041	1	172	tags=18%, list=7%, signal=19%
GSEA_Downreg prot expr-VCaPER	BP	GO_CELLULAR_PROTEIN_CONTAINING_COMPLEX_ASSEMBLY	314	-0.279067	-1.3611	0.0108992	0.431104	1	705	tags=34%, list=28%, signal=42%
GSEA_Downreg prot expr-VCaPER	BP	GO_CELL_CYCLE	337	-0.278782	-1.36303	0.00983146	0.432499	1	704	tags=35%, list=28%, signal=42%
GSEA_Downreg prot expr-VCaPER	BP	GO_POSITIVE_REGULATION_OF_DEFENSE_RESPONSE	65	-0.346148	-1.35929	0.0530822	0.432547	1	771	tags=49%, list=30%, signal=69%
GSEA_Upreg prot expr-VCaPER	CC	GO_VESICLE_MEMBRANE	159	0.229635	1.09987	0.253644	0.432943	1	505	tags=26%, list=20%, signal=30%
GSEA_Upreg prot expr-VCaPER	CC	GO_GOLGI_MEMBRANE	127	0.233905	1.0967	0.252841	0.433193	1	263	tags=17%, list=10%, signal=18%
GSEA_Downreg prot expr-VCaPER	BP	GO_PEPTIDYL_PROLINE_MODIFICATION	26	-0.423144	-1.36388	0.10223	0.433476	1	483	tags=42%, list=19%, signal=52%
GSEA_Downreg prot expr-VCaPER	BP	GO_CELL_SURFACE_RECEPTOR_SIGNALING_PATHWAY_INVOLVED_IN_CELL_CELL_SIGNALING	92	-0.326495	-1.36132	0.0407523	0.433709	1	730	tags=41%, list=29%, signal=56%
GSEA_Downreg prot expr-VCaPER	BP	GO_REGULATION_OF_PHOSPHOPROTEIN_PHOSPHATASE_ACTIVITY	22	-0.437236	-1.35745	0.117329	0.434088	1	444	tags=50%, list=18%, signal=60%
GSEA_Upreg prot expr-VCaPER	BP	GO_ORGANIC_ACID_TRANSPORT	37	0.363184	1.32209	0.0856423	0.434361	1	358	tags=30%, list=14%, signal=34%
GSEA_Downreg prot expr-VCaPER	CC	GO_ACTIN_FILAMENT_BUNDLE	20	-0.441364	-1.31956	0.140893	0.436342	1	318	tags=35%, list=13%, signal=40%
GSEA_Upreg prot expr-VCaPER	BP	GO_REGULATION_OF_PROTEASOMAL_PROTEIN_CATABOLIC_PROCESS	49	0.341029	1.32233	0.0717949	0.436478	1	275	tags=22%, list=11%, signal=25%
GSEA_Upreg prot expr-VCaPER	BP	GO_REGULATION_OF_LYMPHOCYTE_ACTIVATION	55	0.331842	1.32848	0.0816327	0.437942	1	409	tags=25%, list=16%, signal=30%
GSEA_Upreg prot expr-VCaPER	BP	GO_REGULATION_OF_CELLULAR_PROTEIN_CATABOLIC_PROCESS	62	0.319178	1.31944	0.0920716	0.438225	1	275	tags=21%, list=11%, signal=23%
GSEA_Upreg prot expr-VCaPER	BP	GO_MATURATION_OF_5_8S_RRNA	17	0.438464	1.32236	0.120172	0.439127	1	678	tags=41%, list=27%, signal=56%
GSEA_Upreg prot expr-VCaPER	BP	GO_FATTY_ACID_DERIVATIVE_METABOLIC_PROCESS	32	0.360954	1.31786	0.107579	0.439153	1	311	tags=25%, list=12%, signal=28%
GSEA_Upreg prot expr-VCaPER	BP	GO_PROTEIN_HOMOOLIGOMERIZATION	32	0.363014	1.31674	0.107317	0.439179	1	416	tags=31%, list=16%, signal=37%
GSEA_Upreg prot expr-VCaPER	BP	GO_CELLULAR_ION_HOMEOSTASIS	81	0.303557	1.31557	0.0673854	0.439429	1	399	tags=31%, list=16%, signal=35%
GSEA_Upreg prot expr-VCaPER	BP	GO_TRANSITION_METAL_ION_HOMEOSTASIS	25	0.399228	1.32563	0.112385	0.439466	1	460	tags=40%, list=18%, signal=48%
GSEA_Upreg prot expr-VCaPER	BP	GO_PROTEIN_MATURATION	65	0.318803	1.32667	0.0697051	0.439701	1	372	tags=29%, list=15%, signal=33%
GSEA_Downreg prot expr-VCaPER	CC	GO_RNA_POLYMERASE_II_HOLOENZYME	24	-0.416687	-1.30233	0.166957	0.440369	1	715	tags=50%, list=28%, signal=69%
GSEA_Downreg prot expr-VCaPER	BP	GO_CELL_CELL_SIGNALING_BY_WNT	87	-0.330136	-1.35386	0.0610933	0.440482	1	771	tags=45%, list=30%, signal=62%
GSEA_Upreg prot expr-VCaPER	BP	GO_LYMPHOCYTE_DIFFERENTIATION	26	0.397101	1.32259	0.129176	0.44129	1	301	tags=27%, list=12%, signal=30%
GSEA_Downreg prot expr-VCaPER	MF	GO_TRANSLATION_REGULATOR_ACTIVITY	54	-0.41024	-1.55488	0.0154905	0.441718	0.961	621	tags=41%, list=25%, signal=53%
GSEA_Upreg prot expr-VCaPER	BP	GO_IRON_ION_TRANSPORT	19	0.4308	1.32287	0.118644	0.443379	1	399	tags=47%, list=16%, signal=56%
GSEA_Downreg prot expr-VCaPER	BP	GO_MACROMOLECULE_CATABOLIC_PROCESS	379	-0.272707	-1.35009	0.0136054	0.446924	1	791	tags=42%, list=31%, signal=52%
GSEA_Upreg prot expr-VCaPER	BP	GO_CHEMICAL_HOMEOSTASIS	154	0.274318	1.31005	0.0381232	0.447952	1	399	tags=25%, list=16%, signal=28%
GSEA_Upreg prot expr-VCaPER	BP	GO_MYELOID_CELL_DIFFERENTIATION	61	0.319758	1.31052	0.0733496	0.449472	1	399	tags=26%, list=16%, signal=30%
GSEA_Upreg prot expr-VCaPER	BP	GO_CELLULAR_TRANSITION_METAL_ION_HOMEOSTASIS	22	0.408326	1.30791	0.132609	0.450869	1	460	tags=41%, list=18%, signal=50%
GSEA_Downreg prot expr-VCaPER	BP	GO_REGULATION_OF_MRNA_METABOLIC_PROCESS	158	-0.299813	-1.34739	0.0319149	0.451069	1	916	tags=46%, list=36%, signal=68%
GSEA_Upreg prot expr-VCaPER	BP	GO_GLYCOPROTEIN_BIOSYNTHETIC_PROCESS	32	0.371006	1.30638	0.124011	0.452087	1	542	tags=34%, list=21%, signal=43%
GSEA_Upreg prot expr-VCaPER	BP	GO_POSITIVE_REGULATION_OF_PEPTIDASE_ACTIVITY	38	0.35653	1.3044	0.11271	0.454147	1	718	tags=53%, list=28%, signal=72%
GSEA_Upreg prot expr-VCaPER	BP	GO_POSITIVE_REGULATION_OF_NEURON_DEATH	20	0.410512	1.30173	0.139423	0.458285	1	341	tags=25%, list=13%, signal=29%
GSEA_Upreg prot expr-VCaPER	BP	GO_AUTOPHAGY_OF_MITOCHONDRION	17	0.440447	1.29851	0.167411	0.458335	1	953	tags=65%, list=38%, signal=103%
GSEA_Upreg prot expr-VCaPER	BP	GO_BLOOD_VESSEL_ENDOTHELIAL_CELL_MIGRATION	18	0.433567	1.29894	0.13948	0.459925	1	242	tags=33%, list=10%, signal=37%
GSEA_Upreg prot expr-VCaPER	BP	GO_POSITIVE_REGULATION_OF_EXOCYTOSIS	22	0.408116	1.29635	0.133178	0.461221	1	455	tags=32%, list=18%, signal=38%
GSEA_Upreg prot expr-VCaPER	BP	GO_REGULATION_OF_INFLAMMATORY_RESPONSE	28	0.37953	1.29913	0.129108	0.462025	1	303	tags=25%, list=12%, signal=28%
GSEA_Upreg prot expr-VCaPER	BP	GO_VASCULATURE_DEVELOPMENT	70	0.305491	1.29375	0.0632911	0.46269	1	309	tags=24%, list=12%, signal=27%
GSEA_Upreg prot expr-VCaPER	BP	GO_REGULATION_OF_TRANSMEMBRANE_TRANSPORT	61	0.321125	1.29393	0.0865385	0.464777	1	521	tags=28%, list=21%, signal=34%
GSEA_Upreg prot expr-VCaPER	KEGG	KEGG_CITRATE_CYCLE_TCA_CYCLE	24	0.359893	1.16477	0.258907	0.466354	0.999	747	tags=50%, list=29%, signal=70%
GSEA_Upreg prot expr-VCaPER	CC	GO_MEMBRANE_PROTEIN_COMPLEX	225	0.213355	1.07774	0.237082	0.46663	1	404	tags=20%, list=16%, signal=22%
GSEA_Upreg prot expr-VCaPER	BP	GO_RESPONSE_TO_ACTIVITY	15	0.450442	1.29053	0.160714	0.468217	1	433	tags=33%, list=17%, signal=40%
GSEA_Upreg prot expr-VCaPER	BP	GO_NEGATIVE_REGULATION_OF_MRNA_SPLICING_VIA_SPLICEOSOME	15	0.446345	1.28413	0.155452	0.469454	1	682	tags=53%, list=27%, signal=73%
GSEA_Upreg prot expr-VCaPER	BP	GO_REGULATION_OF_PROTEIN_CATABOLIC_PROCESS	86	0.294877	1.28492	0.0701299	0.469859	1	290	tags=17%, list=11%, signal=19%
GSEA_Upreg prot expr-VCaPER	BP	GO_REGULATION_OF_WOUND_HEALING	21	0.404293	1.28659	0.152941	0.47066	1	207	tags=29%, list=8%, signal=31%
GSEA_Upreg prot expr-VCaPER	BP	GO_TOLL_LIKE_RECEPTOR_SIGNALING_PATHWAY	17	0.429401	1.28543	0.149351	0.471166	1	628	tags=53%, list=25%, signal=70%
GSEA_Upreg prot expr-VCaPER	BP	GO_ALPHA_AMINO_ACID_METABOLIC_PROCESS	56	0.316571	1.28741	0.102362	0.471256	1	279	tags=21%, list=11%, signal=24%
GSEA_Upreg prot expr-VCaPER	BP	GO_REGULATION_OF_POSTSYNAPTIC_MEMBRANE_NEUROTRANSMITTER_RECEPTOR_LEVELS	17	0.428206	1.28232	0.159915	0.471436	1	136	tags=18%, list=5%, signal=19%
GSEA_Downreg prot expr-VCaPER	BP	GO_REGULATION_OF_ACTIN_FILAMENT_LENGTH	42	-0.375538	-1.33395	0.101375	0.471537	1	659	tags=33%, list=26%, signal=44%
GSEA_Upreg prot expr-VCaPER	CC	GO_NUCLEAR_MEMBRANE	82	0.244268	1.07177	0.310526	0.472646	1	408	tags=20%, list=16%, signal=23%
GSEA_Upreg prot expr-VCaPER	BP	GO_TUBE_FORMATION	22	0.395191	1.28786	0.129771	0.472733	1	276	tags=23%, list=11%, signal=25%
GSEA_Downreg prot expr-VCaPER	BP	GO_ENDOPLASMIC_RETICULUM_TO_GOLGI_VESICLE_MEDIATED_TRANSPORT	65	-0.344439	-1.33826	0.0696095	0.47285	1	770	tags=35%, list=30%, signal=50%
GSEA_Downreg prot expr-VCaPER	BP	GO_IN_UTERO_EMBRYONIC_DEVELOPMENT	60	-0.352583	-1.33203	0.0805921	0.473526	1	516	tags=27%, list=20%, signal=33%
GSEA_Downreg prot expr-VCaPER	BP	GO_REGULATION_OF_PROTEIN_CONTAINING_COMPLEX_ASSEMBLY	93	-0.319905	-1.32965	0.0504886	0.473752	1	770	tags=41%, list=30%, signal=57%
GSEA_Downreg prot expr-VCaPER	BP	GO_REGULATION_OF_CELL_CYCLE_G1_S_PHASE_TRANSITION	27	-0.411619	-1.33658	0.10034	0.474218	1	888	tags=59%, list=35%, signal=90%
GSEA_Downreg prot expr-VCaPER	BP	GO_DEPHOSPHORYLATION	79	-0.334534	-1.33411	0.0501672	0.474269	1	453	tags=29%, list=18%, signal=34%
GSEA_Downreg prot expr-VCaPER	BP	GO_NUCLEAR_TRANSCRIBED_MRNA_CATABOLIC_PROCESS_EXONUCLEOLYTIC	20	-0.440215	-1.3305	0.12	0.474606	1	779	tags=55%, list=31%, signal=79%
GSEA_Downreg prot expr-VCaPER	BP	GO_REGULATION_OF_MICROTUBULE_CYTOSKELETON_ORGANIZATION	32	-0.398463	-1.33508	0.122203	0.474904	1	499	tags=28%, list=20%, signal=35%
GSEA_Upreg prot expr-VCaPER	CC	GO_TRANS_GOLGI_NETWORK_MEMBRANE	18	0.348198	1.06734	0.380841	0.476252	1	99	tags=17%, list=4%, signal=17%
GSEA_Upreg prot expr-VCaPER	BP	GO_INFLAMMATORY_RESPONSE	54	0.318799	1.27827	0.118932	0.47655	1	124	tags=19%, list=5%, signal=19%
GSEA_Upreg prot expr-VCaPER	BP	GO_ALPHA_AMINO_ACID_BIOSYNTHETIC_PROCESS	20	0.407426	1.27921	0.177184	0.47664	1	55	tags=15%, list=2%, signal=15%
GSEA_Upreg prot expr-VCaPER	BP	GO_CATION_TRANSMEMBRANE_TRANSPORT	91	0.285511	1.27632	0.0944882	0.478684	1	463	tags=29%, list=18%, signal=34%
GSEA_Downreg prot expr-VCaPER	BP	GO_PROTEIN_MODIFICATION_BY_SMALL_PROTEIN_CONJUGATION_OR_REMOVAL	205	-0.286192	-1.32531	0.0422125	0.479454	1	781	tags=39%, list=31%, signal=52%
GSEA_Downreg prot expr-VCaPER	MF	GO_ENDONUCLEASE_ACTIVITY	19	-0.501063	-1.45454	0.0631769	0.479924	0.998	379	tags=32%, list=15%, signal=37%
GSEA_Downreg prot expr-VCaPER	BP	GO_CELLULAR_KETONE_METABOLIC_PROCESS	59	-0.350788	-1.32589	0.0909091	0.481058	1	730	tags=44%, list=29%, signal=60%
GSEA_Upreg prot expr-VCaPER	BP	GO_RESPONSE_TO_INTERFERON_GAMMA	19	0.411356	1.27354	0.145585	0.482771	1	265	tags=26%, list=10%, signal=29%
GSEA_Downreg prot expr-VCaPER	CC	GO_ANCHORING_JUNCTION	224	-0.273874	-1.28058	0.0455882	0.483805	1	596	tags=30%, list=24%, signal=36%
GSEA_Downreg prot expr-VCaPER	BP	GO_RESPONSE_TO_XENOBIOTIC_STIMULUS	21	-0.439234	-1.32234	0.131119	0.484417	1	501	tags=57%, list=20%, signal=71%
GSEA_Upreg prot expr-VCaPER	BP	GO_CELLULAR_HOMEOSTASIS	150	0.265672	1.27052	0.0642458	0.485516	1	399	tags=29%, list=16%, signal=32%
GSEA_Upreg prot expr-VCaPER	BP	GO_DIVALENT_INORGANIC_CATION_HOMEOSTASIS	46	0.323713	1.2712	0.125616	0.486318	1	383	tags=30%, list=15%, signal=35%
GSEA_Upreg prot expr-VCaPER	BP	GO_REGULATION_OF_IMMUNE_SYSTEM_PROCESS	194	0.255955	1.26836	0.0482315	0.488641	1	303	tags=19%, list=12%, signal=19%
GSEA_Downreg prot expr-VCaPER	BP	GO_MONOSACCHARIDE_BIOSYNTHETIC_PROCESS	28	-0.407676	-1.31707	0.132988	0.49257	1	986	tags=57%, list=39%, signal=93%
GSEA_Downreg prot expr-VCaPER	BP	GO_REGULATION_OF_MUSCLE_SYSTEM_PROCESS	32	-0.387672	-1.31742	0.129848	0.494833	1	424	tags=31%, list=17%, signal=37%
GSEA_Downreg prot expr-VCaPER	MF	GO_MYOSIN_BINDING	21	-0.497555	-1.5041	0.0478723	0.495136	0.992	207	tags=24%, list=8%, signal=26%
GSEA_Downreg prot expr-VCaPER	MF	GO_GENERAL_TRANSCRIPTION_INITIATION_FACTOR_BINDING	17	-0.516359	-1.48914	0.0650264	0.495368	0.995	668	tags=59%, list=26%, signal=79%
GSEA_Upreg prot expr-VCaPER	BP	GO_NUCLEOSIDE_PHOSPHATE_BIOSYNTHETIC_PROCESS	62	0.299167	1.24824	0.117647	0.495873	1	279	tags=18%, list=11%, signal=19%
GSEA_Upreg prot expr-VCaPER	BP	GO_T_CELL_PROLIFERATION	26	0.380212	1.25289	0.146635	0.49607	1	512	tags=38%, list=20%, signal=48%
GSEA_Upreg prot expr-VCaPER	BP	GO_RESPONSE_TO_REACTIVE_OXYGEN_SPECIES	47	0.325239	1.25184	0.143868	0.496154	1	449	tags=32%, list=18%, signal=38%
GSEA_Upreg prot expr-VCaPER	BP	GO_T_CELL_ACTIVATION	54	0.319252	1.26435	0.122066	0.496344	1	301	tags=22%, list=12%, signal=25%
GSEA_Upreg prot expr-VCaPER	BP	GO_REGULATION_OF_PROTEOLYSIS	134	0.266401	1.24854	0.0872274	0.497367	1	341	tags=24%, list=13%, signal=26%
GSEA_Upreg prot expr-VCaPER	BP	GO_TISSUE_MIGRATION	42	0.330175	1.25036	0.141593	0.497397	1	125	tags=17%, list=5%, signal=17%
GSEA_Upreg prot expr-VCaPER	BP	GO_ORGANELLE_FUSION	43	0.327371	1.25325	0.13924	0.497526	1	455	tags=30%, list=18%, signal=36%
GSEA_Upreg prot expr-VCaPER	BP	GO_REGULATION_OF_CATION_CHANNEL_ACTIVITY	18	0.410125	1.2493	0.202765	0.497793	1	460	tags=33%, list=18%, signal=40%
GSEA_Upreg prot expr-VCaPER	BP	GO_STEROL_METABOLIC_PROCESS	34	0.341571	1.25486	0.146096	0.498147	1	212	tags=24%, list=8%, signal=25%
GSEA_Upreg prot expr-VCaPER	BP	GO_CELLULAR_MONOVALENT_INORGANIC_CATION_HOMEOSTASIS	25	0.377094	1.25374	0.157277	0.498748	1	505	tags=40%, list=20%, signal=49%
GSEA_Downreg prot expr-VCaPER	BP	GO_POST_GOLGI_VESICLE_MEDIATED_TRANSPORT	26	-0.41829	-1.31324	0.139746	0.500183	1	335	tags=31%, list=13%, signal=35%
GSEA_Upreg prot expr-VCaPER	BP	GO_PROTEIN_PROCESSING	44	0.328248	1.25497	0.143885	0.500332	1	372	tags=32%, list=15%, signal=37%
GSEA_Upreg prot expr-VCaPER	BP	GO_MUSCLE_CELL_PROLIFERATION	23	0.386174	1.25593	0.17713	0.500469	1	61	tags=13%, list=2%, signal=13%
GSEA_Upreg prot expr-VCaPER	BP	GO_TUBE_MORPHOGENESIS	95	0.282666	1.26044	0.105114	0.500975	1	309	tags=21%, list=12%, signal=23%
GSEA_Upreg prot expr-VCaPER	BP	GO_NEURON_PROJECTION_GUIDANCE	27	0.368757	1.2592	0.138498	0.501818	1	115	tags=19%, list=5%, signal=19%
GSEA_Downreg prot expr-VCaPER	BP	GO_CELLULAR_RESPONSE_TO_DRUG	16	-0.458151	-1.31007	0.154717	0.50278	1	401	tags=38%, list=16%, signal=44%
GSEA_Upreg prot expr-VCaPER	BP	GO_POSITIVE_REGULATION_OF_LEUKOCYTE_MEDIATED_IMMUNITY	19	0.404216	1.25596	0.17757	0.502857	1	399	tags=32%, list=16%, signal=37%
GSEA_Upreg prot expr-VCaPER	BP	GO_POSITIVE_REGULATION_OF_PROTEOLYSIS_INVOLVED_IN_CELLULAR_PROTEIN_CATABOLIC_PROCESS	21	0.385949	1.24001	0.182796	0.503086	1	275	tags=24%, list=11%, signal=26%
GSEA_Upreg prot expr-VCaPER	BP	GO_REGULATION_OF_EPITHELIAL_CELL_MIGRATION	32	0.356902	1.24351	0.176887	0.503095	1	125	tags=19%, list=5%, signal=19%
GSEA_Upreg prot expr-VCaPER	BP	GO_NEGATIVE_REGULATION_OF_LYMPHOCYTE_ACTIVATION	18	0.408461	1.2605	0.166282	0.503376	1	281	tags=28%, list=11%, signal=31%
GSEA_Downreg prot expr-VCaPER	MF	GO_G_PROTEIN_COUPLED_RECEPTOR_BINDING	27	-0.447708	-1.46	0.0546075	0.503532	0.998	309	tags=26%, list=12%, signal=29%
GSEA_Downreg prot expr-VCaPER	BP	GO_IMMUNE_RESPONSE_REGULATING_SIGNALING_PATHWAY	73	-0.333113	-1.31084	0.0896785	0.50366	1	771	tags=44%, list=30%, signal=61%
GSEA_Upreg prot expr-VCaPER	BP	GO_ENTRY_INTO_HOST	28	0.362121	1.25744	0.159705	0.504037	1	476	tags=36%, list=19%, signal=43%
GSEA_Downreg prot expr-VCaPER	MF	GO_PEPTIDASE_REGULATOR_ACTIVITY	31	-0.447888	-1.47309	0.0433276	0.504224	0.998	180	tags=26%, list=7%, signal=27%
GSEA_Upreg prot expr-VCaPER	BP	GO_REGULATION_OF_GLIOGENESIS	17	0.413907	1.24031	0.208617	0.504751	1	672	tags=41%, list=27%, signal=56%
GSEA_Upreg prot expr-VCaPER	BP	GO_ERAD_PATHWAY	26	0.363543	1.24106	0.153846	0.504946	1	462	tags=38%, list=18%, signal=47%
GSEA_Upreg prot expr-VCaPER	BP	GO_RESPONSE_TO_INSULIN	56	0.313472	1.25611	0.111688	0.505022	1	378	tags=23%, list=15%, signal=27%
GSEA_Upreg prot expr-VCaPER	BP	GO_EPHRIN_RECEPTOR_SIGNALING_PATHWAY	21	0.392871	1.2437	0.15914	0.505026	1	876	tags=48%, list=35%, signal=72%
GSEA_Upreg prot expr-VCaPER	BP	GO_AMEBOIDAL_TYPE_CELL_MIGRATION	56	0.308642	1.24159	0.116915	0.506128	1	125	tags=16%, list=5%, signal=17%
GSEA_Upreg prot expr-VCaPER	BP	GO_POSITIVE_REGULATION_OF_LEUKOCYTE_DIFFERENTIATION	17	0.408923	1.2378	0.205418	0.506208	1	301	tags=29%, list=12%, signal=33%
GSEA_Downreg prot expr-VCaPER	CC	GO_HETEROCHROMATIN	20	-0.429885	-1.26134	0.160714	0.508892	1	358	tags=25%, list=14%, signal=29%
GSEA_Downreg prot expr-VCaPER	MF	GO_CALMODULIN_BINDING	29	-0.464887	-1.51671	0.034296	0.510895	0.989	468	tags=38%, list=18%, signal=46%
GSEA_Upreg prot expr-VCaPER	BP	GO_PIGMENT_BIOSYNTHETIC_PROCESS	17	0.41828	1.23408	0.200893	0.511488	1	220	tags=24%, list=9%, signal=26%
GSEA_Upreg prot expr-VCaPER	BP	GO_POSITIVE_REGULATION_OF_DEVELOPMENTAL_PROCESS	173	0.25231	1.23428	0.0516717	0.513314	1	476	tags=24%, list=19%, signal=28%
GSEA_Upreg prot expr-VCaPER	CC	GO_PRESYNAPTIC_MEMBRANE	19	0.336109	1.04612	0.380952	0.516089	1	96	tags=11%, list=4%, signal=11%
GSEA_Upreg prot expr-VCaPER	BP	GO_POSITIVE_REGULATION_OF_CELL_DIFFERENTIATION	124	0.265982	1.23125	0.103723	0.51693	1	493	tags=24%, list=19%, signal=29%
GSEA_Upreg prot expr-VCaPER	BP	GO_ORGANELLE_MEMBRANE_FUSION	30	0.352998	1.2299	0.158986	0.518423	1	298	tags=23%, list=12%, signal=26%
GSEA_Upreg prot expr-VCaPER	BP	GO_CELLULAR_RESPONSE_TO_INORGANIC_SUBSTANCE	41	0.323506	1.22874	0.169951	0.518868	1	584	tags=39%, list=23%, signal=50%
GSEA_Upreg prot expr-VCaPER	BP	GO_NEGATIVE_REGULATION_OF_ION_TRANSPORT	19	0.402634	1.22732	0.209195	0.520167	1	290	tags=26%, list=11%, signal=29%
GSEA_Upreg prot expr-VCaPER	BP	GO_REGULATION_OF_INTRACELLULAR_SIGNAL_TRANSDUCTION	248	0.237965	1.22272	0.044164	0.520631	1	470	tags=24%, list=19%, signal=26%
GSEA_Downreg prot expr-VCaPER	CC	GO_RNA_POLYMERASE_COMPLEX	28	-0.391143	-1.26181	0.165217	0.52113	1	715	tags=46%, list=28%, signal=64%
GSEA_Upreg prot expr-VCaPER	BP	GO_MYELOID_LEUKOCYTE_MIGRATION	17	0.405618	1.22337	0.214592	0.521189	1	274	tags=29%, list=11%, signal=33%
GSEA_Upreg prot expr-VCaPER	BP	GO_POSITIVE_REGULATION_OF_INTRACELLULAR_SIGNAL_TRANSDUCTION	126	0.265109	1.22419	0.0914286	0.521372	1	753	tags=42%, list=30%, signal=57%
GSEA_Upreg prot expr-VCaPER	BP	GO_COGNITION	34	0.344492	1.22502	0.173709	0.521474	1	752	tags=41%, list=30%, signal=58%
GSEA_Upreg prot expr-VCaPER	BP	GO_CARBOHYDRATE_DERIVATIVE_CATABOLIC_PROCESS	37	0.337751	1.22579	0.147806	0.521757	1	262	tags=24%, list=10%, signal=27%
GSEA_Downreg prot expr-VCaPER	BP	GO_PLATELET_DEGRANULATION	33	-0.384911	-1.30163	0.148148	0.523636	1	17	tags=12%, list=1%, signal=12%
GSEA_Downreg prot expr-VCaPER	BP	GO_REGULATION_OF_CELL_CYCLE	218	-0.27688	-1.29746	0.038633	0.529873	1	704	tags=37%, list=28%, signal=46%
GSEA_Downreg prot expr-VCaPER	BP	GO_PROTEIN_MODIFICATION_BY_SMALL_PROTEIN_CONJUGATION	169	-0.287739	-1.29855	0.0521472	0.529927	1	791	tags=41%, list=31%, signal=56%
GSEA_Downreg prot expr-VCaPER	KEGG	KEGG_DNA_REPLICATION	16	-0.523792	-1.45059	0.0804388	0.530651	0.836	684	tags=69%, list=27%, signal=94%
GSEA_Upreg prot expr-VCaPER	BP	GO_POST_TRANSLATIONAL_PROTEIN_MODIFICATION	85	0.279275	1.21783	0.104683	0.531339	1	286	tags=21%, list=11%, signal=23%
GSEA_Downreg prot expr-VCaPER	BP	GO_REGULATION_OF_HYDROLASE_ACTIVITY	203	-0.280961	-1.29524	0.0437236	0.533125	1	494	tags=28%, list=19%, signal=32%
GSEA_Upreg prot expr-VCaPER	BP	GO_HOMEOSTATIC_PROCESS	306	0.233116	1.21627	0.0645161	0.533291	1	399	tags=24%, list=16%, signal=25%
GSEA_Downreg prot expr-VCaPER	CC	GO_CILIUM	44	-0.333728	-1.1918	0.199667	0.535407	1	568	tags=39%, list=22%, signal=49%
GSEA_Upreg prot expr-VCaPER	BP	GO_RECEPTOR_INTERNALIZATION	19	0.390637	1.21421	0.203091	0.53659	1	399	tags=21%, list=16%, signal=25%
GSEA_Upreg prot expr-VCaPER	BP	GO_MODULATION_BY_HOST_OF_SYMBIONT_PROCESS	18	0.401378	1.21014	0.221239	0.538263	1	421	tags=33%, list=17%, signal=40%
GSEA_Upreg prot expr-VCaPER	BP	GO_POSITIVE_REGULATION_OF_ATPASE_ACTIVITY	28	0.360219	1.21043	0.188544	0.539798	1	540	tags=29%, list=21%, signal=36%
GSEA_Upreg prot expr-VCaPER	BP	GO_PURINE_CONTAINING_COMPOUND_BIOSYNTHETIC_PROCESS	54	0.304195	1.21101	0.154217	0.540599	1	279	tags=19%, list=11%, signal=20%
GSEA_Upreg prot expr-VCaPER	MF	GO_PRIMARY_ACTIVE_TRANSMEMBRANE_TRANSPORTER_ACTIVITY	20	0.409225	1.25155	0.146853	0.540944	1	390	tags=40%, list=15%, signal=47%
GSEA_Upreg prot expr-VCaPER	BP	GO_MALE_SEX_DIFFERENTIATION	27	0.355308	1.21153	0.21709	0.541568	1	798	tags=48%, list=31%, signal=70%
GSEA_Downreg prot expr-VCaPER	CC	GO_VACUOLAR_LUMEN	67	-0.307766	-1.19305	0.162791	0.542422	1	406	tags=25%, list=16%, signal=29%
GSEA_Upreg prot expr-VCaPER	MF	GO_LYASE_ACTIVITY	48	0.318956	1.23016	0.169014	0.543023	1	511	tags=31%, list=20%, signal=38%
GSEA_Upreg prot expr-VCaPER	BP	GO_ANATOMICAL_STRUCTURE_FORMATION_INVOLVED_IN_MORPHOGENESIS	118	0.259321	1.20605	0.0968586	0.544729	1	309	tags=19%, list=12%, signal=21%
GSEA_Upreg prot expr-VCaPER	BP	GO_PIGMENT_METABOLIC_PROCESS	18	0.395468	1.20511	0.219565	0.545181	1	360	tags=28%, list=14%, signal=32%
GSEA_Upreg prot expr-VCaPER	BP	GO_LYMPHOCYTE_ACTIVATION	80	0.282444	1.19589	0.147139	0.54596	1	301	tags=19%, list=12%, signal=21%
GSEA_Upreg prot expr-VCaPER	BP	GO_DETOXIFICATION	27	0.347843	1.19506	0.219457	0.546109	1	377	tags=33%, list=15%, signal=39%
GSEA_Upreg prot expr-VCaPER	BP	GO_CARBOHYDRATE_DERIVATIVE_BIOSYNTHETIC_PROCESS	104	0.267081	1.20637	0.114613	0.546202	1	284	tags=17%, list=11%, signal=19%
GSEA_Upreg prot expr-VCaPER	BP	GO_MITOTIC_SISTER_CHROMATID_SEGREGATION	32	0.353965	1.19911	0.217799	0.547771	1	197	tags=19%, list=8%, signal=20%
GSEA_Upreg prot expr-VCaPER	BP	GO_REGULATION_OF_CELLULAR_RESPONSE_TO_TRANSFORMING_GROWTH_FACTOR_BETA_STIMULUS	17	0.411848	1.19597	0.236897	0.547906	1	462	tags=35%, list=18%, signal=43%
GSEA_Downreg prot expr-VCaPER	CC	GO_DISTAL_AXON	50	-0.324826	-1.19485	0.204583	0.548399	1	324	tags=20%, list=13%, signal=22%
GSEA_Upreg prot expr-VCaPER	BP	GO_VASCULAR_ENDOTHELIAL_GROWTH_FACTOR_RECEPTOR_SIGNALING_PATHWAY	17	0.404444	1.19641	0.235426	0.548798	1	64	tags=12%, list=3%, signal=12%
GSEA_Upreg prot expr-VCaPER	BP	GO_GLIOGENESIS	43	0.320823	1.19941	0.179104	0.54906	1	757	tags=42%, list=30%, signal=59%
GSEA_Upreg prot expr-VCaPER	BP	GO_POSITIVE_REGULATION_OF_TRANSMEMBRANE_TRANSPORT	27	0.35149	1.20172	0.203431	0.549732	1	521	tags=33%, list=21%, signal=42%
GSEA_Upreg prot expr-VCaPER	BP	GO_MONOVALENT_INORGANIC_CATION_HOMEOSTASIS	29	0.34465	1.19982	0.238512	0.55027	1	505	tags=38%, list=20%, signal=47%
GSEA_Upreg prot expr-VCaPER	BP	GO_RESPONSE_TO_HORMONE	176	0.242263	1.19663	0.0970588	0.550326	1	409	tags=21%, list=16%, signal=23%
GSEA_Upreg prot expr-VCaPER	BP	GO_REGULATION_OF_RESPONSE_TO_WOUNDING	25	0.360517	1.20058	0.213793	0.550492	1	303	tags=28%, list=12%, signal=31%
GSEA_Downreg prot expr-VCaPER	CC	GO_I_BAND	26	-0.386199	-1.22694	0.223592	0.551233	1	159	tags=23%, list=6%, signal=24%
GSEA_Upreg prot expr-VCaPER	BP	GO_ORGANONITROGEN_COMPOUND_CATABOLIC_PROCESS	279	0.230569	1.20196	0.0631579	0.551362	1	293	tags=17%, list=12%, signal=17%
GSEA_Upreg prot expr-VCaPER	BP	GO_MATURATION_OF_LSU_RRNA	16	0.406119	1.19666	0.22658	0.552476	1	635	tags=56%, list=25%, signal=75%
GSEA_Upreg prot expr-VCaPER	BP	GO_ORGANIC_ACID_TRANSMEMBRANE_TRANSPORT	18	0.38875	1.18709	0.232456	0.552534	1	358	tags=33%, list=14%, signal=39%
GSEA_Upreg prot expr-VCaPER	BP	GO_LIPID_BIOSYNTHETIC_PROCESS	88	0.271282	1.18603	0.172589	0.553376	1	371	tags=23%, list=15%, signal=26%
GSEA_Downreg prot expr-VCaPER	CC	GO_SPLICEOSOMAL_TRI_SNRNP_COMPLEX	23	-0.38334	-1.19713	0.217839	0.553602	1	357	tags=22%, list=14%, signal=25%
GSEA_Upreg prot expr-VCaPER	BP	GO_POSITIVE_REGULATION_OF_DNA_BINDING_TRANSCRIPTION_FACTOR_ACTIVITY	38	0.324442	1.18729	0.2019	0.554109	1	451	tags=26%, list=18%, signal=32%
GSEA_Upreg prot expr-VCaPER	BP	GO_REGULATION_OF_MAPK_CASCADE	78	0.278593	1.19128	0.148883	0.554172	1	685	tags=38%, list=27%, signal=51%
GSEA_Downreg prot expr-VCaPER	KEGG	KEGG_VASCULAR_SMOOTH_MUSCLE_CONTRACTION	15	-0.47104	-1.31817	0.117438	0.554464	0.985	443	tags=33%, list=17%, signal=40%
GSEA_Downreg prot expr-VCaPER	BP	GO_CYTOSKELETON_DEPENDENT_INTRACELLULAR_TRANSPORT	50	-0.347452	-1.28587	0.126667	0.554649	1	504	tags=30%, list=20%, signal=37%
GSEA_Upreg prot expr-VCaPER	MF	GO_HYDROLASE_ACTIVITY_HYDROLYZING_O_GLYCOSYL_COMPOUNDS	19	0.401256	1.23227	0.180952	0.555378	1	121	tags=21%, list=5%, signal=22%
GSEA_Upreg prot expr-VCaPER	BP	GO_NOTCH_SIGNALING_PATHWAY	19	0.383114	1.18763	0.239709	0.555391	1	238	tags=21%, list=9%, signal=23%
GSEA_Downreg prot expr-VCaPER	CC	GO_CORTICAL_CYTOSKELETON	26	-0.387231	-1.23981	0.17517	0.555412	1	657	tags=38%, list=26%, signal=51%
GSEA_Downreg prot expr-VCaPER	BP	GO_POSITIVE_REGULATION_OF_RESPONSE_TO_EXTERNAL_STIMULUS	81	-0.318951	-1.28644	0.0886076	0.556245	1	551	tags=33%, list=22%, signal=41%
GSEA_Downreg prot expr-VCaPER	KEGG	KEGG_APOPTOSIS	20	-0.422067	-1.2842	0.156897	0.556683	0.992	211	tags=25%, list=8%, signal=27%
GSEA_Downreg prot expr-VCaPER	CC	GO_CHROMOSOMAL_REGION	96	-0.293275	-1.22076	0.143491	0.556784	1	800	tags=41%, list=32%, signal=57%
GSEA_Upreg prot expr-VCaPER	BP	GO_NEGATIVE_REGULATION_OF_INTRACELLULAR_SIGNAL_TRANSDUCTION	74	0.277951	1.1878	0.160207	0.557064	1	294	tags=20%, list=12%, signal=22%
GSEA_Upreg prot expr-VCaPER	BP	GO_POSITIVE_REGULATION_OF_HORMONE_SECRETION	18	0.3969	1.18783	0.230594	0.559178	1	460	tags=33%, list=18%, signal=40%
GSEA_Downreg prot expr-VCaPER	BP	GO_HEART_MORPHOGENESIS	20	-0.429834	-1.28299	0.155594	0.560335	1	509	tags=45%, list=20%, signal=56%
GSEA_Downreg prot expr-VCaPER	BP	GO_REGULATION_OF_NEUROTRANSMITTER_LEVELS	36	-0.372298	-1.2818	0.134752	0.560528	1	492	tags=28%, list=19%, signal=34%
GSEA_Upreg prot expr-VCaPER	BP	GO_NEGATIVE_REGULATION_OF_NEURON_DIFFERENTIATION	28	0.338796	1.1825	0.212714	0.560813	1	129	tags=21%, list=5%, signal=22%
GSEA_Upreg prot expr-VCaPER	BP	GO_POSITIVE_REGULATION_OF_IMMUNE_SYSTEM_PROCESS	145	0.247928	1.18793	0.116071	0.561112	1	301	tags=19%, list=12%, signal=20%
GSEA_Upreg prot expr-VCaPER	CC	GO_ROUGH_ENDOPLASMIC_RETICULUM	30	0.295452	1.02276	0.395522	0.562426	1	145	tags=13%, list=6%, signal=14%
GSEA_Upreg prot expr-VCaPER	MF	GO_HYDRO_LYASE_ACTIVITY	19	0.395445	1.23657	0.201835	0.563211	1	643	tags=47%, list=25%, signal=63%
GSEA_Downreg prot expr-VCaPER	CC	GO_CELL_PROJECTION_MEMBRANE	45	-0.344004	-1.22736	0.171667	0.563303	1	622	tags=33%, list=25%, signal=43%
GSEA_Downreg prot expr-VCaPER	CC	GO_NEURON_PROJECTION_CYTOPLASM	29	-0.370084	-1.19759	0.224283	0.563934	1	34	tags=10%, list=1%, signal=10%
GSEA_Upreg prot expr-VCaPER	MF	GO_ELECTRON_TRANSFER_ACTIVITY	47	0.314181	1.20237	0.184615	0.564846	1	671	tags=47%, list=26%, signal=62%
GSEA_Upreg prot expr-VCaPER	BP	GO_POSITIVE_REGULATION_OF_CELLULAR_COMPONENT_MOVEMENT	73	0.277344	1.18002	0.172775	0.565512	1	303	tags=22%, list=12%, signal=24%
GSEA_Downreg prot expr-VCaPER	CC	GO_COATED_VESICLE	75	-0.299442	-1.20935	0.147157	0.565921	1	770	tags=40%, list=30%, signal=56%
GSEA_Upreg prot expr-VCaPER	MF	GO_MONOVALENT_INORGANIC_CATION_TRANSMEMBRANE_TRANSPORTER_ACTIVITY	29	0.348384	1.21505	0.189904	0.567052	1	463	tags=34%, list=18%, signal=42%
GSEA_Downreg prot expr-VCaPER	CC	GO_SITE_OF_POLARIZED_GROWTH	37	-0.345692	-1.20056	0.221239	0.567109	1	324	tags=22%, list=13%, signal=24%
GSEA_Upreg prot expr-VCaPER	BP	GO_ANION_TRANSMEMBRANE_TRANSPORT	33	0.323287	1.17727	0.208437	0.569	1	515	tags=39%, list=20%, signal=49%
GSEA_Upreg prot expr-VCaPER	BP	GO_POSITIVE_REGULATION_OF_CATABOLIC_PROCESS	77	0.272348	1.17799	0.161616	0.569078	1	344	tags=18%, list=14%, signal=20%
GSEA_Downreg prot expr-VCaPER	CC	GO_COATED_VESICLE_MEMBRANE	47	-0.335023	-1.22933	0.175862	0.571665	1	770	tags=47%, list=30%, signal=66%
GSEA_Downreg prot expr-VCaPER	CC	GO_FILOPODIUM	25	-0.386638	-1.2112	0.211849	0.572963	1	752	tags=44%, list=30%, signal=62%
GSEA_Upreg prot expr-VCaPER	BP	GO_NEPHRON_DEVELOPMENT	15	0.410569	1.17323	0.239468	0.573477	1	869	tags=60%, list=34%, signal=91%
GSEA_Upreg prot expr-VCaPER	MF	GO_INTEGRIN_BINDING	24	0.364597	1.19233	0.209091	0.574465	1	250	tags=25%, list=10%, signal=27%
GSEA_Downreg prot expr-VCaPER	CC	GO_SYNAPSE	258	-0.244505	-1.17383	0.0986938	0.574944	1	509	tags=22%, list=20%, signal=24%
GSEA_Upreg prot expr-VCaPER	BP	GO_METAL_ION_TRANSPORT	103	0.25849	1.17331	0.137097	0.575416	1	463	tags=29%, list=18%, signal=34%
GSEA_Downreg prot expr-VCaPER	CC	GO_PROTEIN_ACETYLTRANSFERASE_COMPLEX	24	-0.380208	-1.20182	0.212389	0.575724	1	1019	tags=54%, list=40%, signal=90%
GSEA_Upreg prot expr-VCaPER	BP	GO_REGULATION_OF_CELLULAR_RESPONSE_TO_GROWTH_FACTOR_STIMULUS	31	0.337692	1.17155	0.223844	0.576062	1	203	tags=16%, list=8%, signal=17%
GSEA_Downreg prot expr-VCaPER	BP	GO_RESPONSE_TO_CYTOKINE	193	-0.27541	-1.2746	0.0588235	0.576076	1	471	tags=27%, list=19%, signal=31%
GSEA_Upreg prot expr-VCaPER	BP	GO_CYTOKINE_PRODUCTION	86	0.267014	1.1682	0.180203	0.576746	1	301	tags=22%, list=12%, signal=24%
GSEA_Upreg prot expr-VCaPER	BP	GO_RESPIRATORY_SYSTEM_DEVELOPMENT	29	0.338533	1.1735	0.21393	0.577041	1	150	tags=17%, list=6%, signal=18%
GSEA_Upreg prot expr-VCaPER	BP	GO_RESPONSE_TO_CADMIUM_ION	19	0.380769	1.17001	0.245327	0.578052	1	550	tags=47%, list=22%, signal=60%
GSEA_Upreg prot expr-VCaPER	BP	GO_CELLULAR_OXIDANT_DETOXIFICATION	21	0.373355	1.16838	0.218468	0.578365	1	333	tags=33%, list=13%, signal=38%
GSEA_Upreg prot expr-VCaPER	BP	GO_CELLULAR_RESPONSE_TO_INSULIN_STIMULUS	45	0.307364	1.16688	0.210396	0.578477	1	378	tags=22%, list=15%, signal=26%
GSEA_Downreg prot expr-VCaPER	BP	GO_MUSCLE_SYSTEM_PROCESS	59	-0.332627	-1.27466	0.109836	0.579415	1	424	tags=27%, list=17%, signal=32%
GSEA_Upreg prot expr-VCaPER	MF	GO_ANTIOXIDANT_ACTIVITY	20	0.383034	1.20314	0.2194	0.580038	1	144	tags=25%, list=6%, signal=26%
GSEA_Upreg prot expr-VCaPER	BP	GO_SMOOTH_MUSCLE_CELL_PROLIFERATION	17	0.38918	1.16849	0.242762	0.580216	1	238	tags=18%, list=9%, signal=19%
GSEA_Downreg prot expr-VCaPER	BP	GO_RNA_POLYADENYLATION	22	-0.420951	-1.27178	0.156729	0.581451	1	467	tags=36%, list=18%, signal=44%
GSEA_Downreg prot expr-VCaPER	BP	GO_AXON_EXTENSION	21	-0.41238	-1.2705	0.169118	0.582048	1	800	tags=67%, list=32%, signal=97%
GSEA_Upreg prot expr-VCaPER	MF	GO_OXIDOREDUCTASE_ACTIVITY_ACTING_ON_CH_OH_GROUP_OF_DONORS	46	0.307941	1.17058	0.20403	0.585036	1	473	tags=28%, list=19%, signal=34%
GSEA_Downreg prot expr-VCaPER	BP	GO_SYMBIOTIC_PROCESS	335	-0.258938	-1.2679	0.0280112	0.58663	1	840	tags=41%, list=33%, signal=53%
GSEA_Downreg prot expr-VCaPER	CC	GO_SYNAPTIC_MEMBRANE	44	-0.322841	-1.16527	0.218589	0.588441	1	500	tags=25%, list=20%, signal=31%
GSEA_Downreg prot expr-VCaPER	KEGG	KEGG_RNA_DEGRADATION	31	-0.421077	-1.38008	0.0623917	0.588465	0.943	779	tags=52%, list=31%, signal=74%
GSEA_Upreg prot expr-VCaPER	BP	GO_PROTEIN_TETRAMERIZATION	22	0.359981	1.16237	0.24356	0.588921	1	220	tags=23%, list=9%, signal=25%
GSEA_Downreg prot expr-VCaPER	CC	GO_GOLGI_ASSOCIATED_VESICLE_MEMBRANE	31	-0.348624	-1.16098	0.266332	0.590012	1	770	tags=52%, list=30%, signal=73%
GSEA_Upreg prot expr-VCaPER	BP	GO_ENDOTHELIAL_CELL_MIGRATION	30	0.332187	1.1607	0.238208	0.591529	1	125	tags=20%, list=5%, signal=21%
GSEA_Upreg prot expr-VCaPER	MF	GO_ATPASE_COUPLED_ION_TRANSMEMBRANE_TRANSPORTER_ACTIVITY	15	0.409731	1.17878	0.24821	0.594303	1	378	tags=33%, list=15%, signal=39%
GSEA_Upreg prot expr-VCaPER	MF	GO_ION_TRANSMEMBRANE_TRANSPORTER_ACTIVITY	63	0.282586	1.171	0.188482	0.599908	1	545	tags=37%, list=22%, signal=45%
GSEA_Downreg prot expr-VCaPER	BP	GO_AMINO_ACID_TRANSPORT	17	-0.438422	-1.2566	0.188277	0.601089	1	174	tags=24%, list=7%, signal=25%
GSEA_Downreg prot expr-VCaPER	BP	GO_REGULATION_OF_MICROTUBULE_BASED_PROCESS	34	-0.371515	-1.25553	0.14094	0.601097	1	499	tags=26%, list=20%, signal=33%
GSEA_Downreg prot expr-VCaPER	BP	GO_RIBOSOMAL_SMALL_SUBUNIT_BIOGENESIS	34	-0.371839	-1.25759	0.168852	0.601445	1	1058	tags=68%, list=42%, signal=115%
GSEA_Downreg prot expr-VCaPER	CC	GO_MICROTUBULE_CYTOSKELETON	206	-0.248637	-1.15278	0.172857	0.603203	1	640	tags=29%, list=25%, signal=36%
GSEA_Downreg prot expr-VCaPER	BP	GO_CELL_CYCLE_ARREST	32	-0.377452	-1.25763	0.164725	0.604834	1	475	tags=34%, list=19%, signal=42%
GSEA_Upreg prot expr-VCaPER	BP	GO_REGULATION_OF_CELLULAR_COMPONENT_MOVEMENT	124	0.252146	1.15441	0.172043	0.605468	1	462	tags=27%, list=18%, signal=31%
GSEA_Downreg prot expr-VCaPER	BP	GO_MYELOID_LEUKOCYTE_MEDIATED_IMMUNITY	170	-0.275552	-1.2497	0.0658683	0.605855	1	546	tags=29%, list=22%, signal=35%
GSEA_Downreg prot expr-VCaPER	BP	GO_PROTEIN_METHYLATION	38	-0.353594	-1.25181	0.157718	0.605978	1	524	tags=24%, list=21%, signal=29%
GSEA_Upreg prot expr-VCaPER	BP	GO_SEX_DIFFERENTIATION	42	0.306334	1.15345	0.228856	0.606019	1	462	tags=26%, list=18%, signal=31%
GSEA_Downreg prot expr-VCaPER	BP	GO_VESICLE_CYTOSKELETAL_TRAFFICKING	17	-0.43355	-1.25283	0.189565	0.606181	1	814	tags=47%, list=32%, signal=69%
GSEA_Upreg prot expr-VCaPER	BP	GO_NEGATIVE_REGULATION_OF_CELL_ADHESION	35	0.314717	1.15494	0.257831	0.606268	1	281	tags=26%, list=11%, signal=29%
GSEA_Downreg prot expr-VCaPER	BP	GO_WOUND_HEALING	84	-0.311509	-1.25829	0.108065	0.606299	1	186	tags=15%, list=7%, signal=16%
GSEA_Downreg prot expr-VCaPER	KEGG	KEGG_ENDOCYTOSIS	41	-0.342881	-1.2159	0.168874	0.606545	0.998	302	tags=20%, list=12%, signal=22%
GSEA_Downreg prot expr-VCaPER	BP	GO_CELL_CELL_SIGNALING	224	-0.266137	-1.25049	0.0717423	0.606703	1	662	tags=31%, list=26%, signal=38%
GSEA_Downreg prot expr-VCaPER	BP	GO_TRANSCRIPTION_INITIATION_FROM_RNA_POLYMERASE_II_PROMOTER	45	-0.342623	-1.26037	0.151007	0.606726	1	715	tags=40%, list=28%, signal=55%
GSEA_Upreg prot expr-VCaPER	BP	GO_REPRODUCTIVE_SYSTEM_DEVELOPMENT	70	0.281268	1.14442	0.216749	0.607943	1	462	tags=26%, list=18%, signal=31%
GSEA_Downreg prot expr-VCaPER	BP	GO_REGULATION_OF_GTPASE_ACTIVITY	48	-0.34684	-1.25888	0.14262	0.608006	1	657	tags=38%, list=26%, signal=50%
GSEA_Upreg prot expr-VCaPER	BP	GO_CELL_ACTIVATION	260	0.220348	1.14055	0.131757	0.608515	1	322	tags=18%, list=13%, signal=19%
GSEA_Upreg prot expr-VCaPER	BP	GO_MITOCHONDRIAL_TRANSPORT	77	0.265368	1.14493	0.2125	0.608517	1	348	tags=23%, list=14%, signal=26%
GSEA_Upreg prot expr-VCaPER	BP	GO_THIOESTER_BIOSYNTHETIC_PROCESS	21	0.355051	1.14631	0.287383	0.608598	1	279	tags=24%, list=11%, signal=27%
GSEA_Upreg prot expr-VCaPER	BP	GO_TUBE_DEVELOPMENT	118	0.251327	1.14114	0.179331	0.608702	1	309	tags=20%, list=12%, signal=22%
GSEA_Downreg prot expr-VCaPER	BP	GO_REGULATION_OF_UBIQUITIN_PROTEIN_TRANSFERASE_ACTIVITY	16	-0.440863	-1.2477	0.190654	0.609125	1	928	tags=69%, list=37%, signal=108%
GSEA_Upreg prot expr-VCaPER	BP	GO_REGULATION_OF_ENDOTHELIAL_CELL_MIGRATION	21	0.361273	1.14763	0.276458	0.609332	1	125	tags=24%, list=5%, signal=25%
GSEA_Upreg prot expr-VCaPER	BP	GO_REGULATION_OF_DNA_BINDING_TRANSCRIPTION_FACTOR_ACTIVITY	52	0.295815	1.14161	0.231325	0.609378	1	460	tags=29%, list=18%, signal=35%
GSEA_Downreg prot expr-VCaPER	BP	GO_TELOMERASE_RNA_LOCALIZATION	15	-0.441887	-1.24439	0.190217	0.609441	1	695	tags=53%, list=27%, signal=73%
GSEA_Upreg prot expr-VCaPER	BP	GO_POSITIVE_REGULATION_OF_PROTEIN_METABOLIC_PROCESS	267	0.222063	1.14231	0.142857	0.609498	1	704	tags=34%, list=28%, signal=42%
GSEA_Downreg prot expr-VCaPER	BP	GO_REGULATION_OF_PROTEIN_EXPORT_FROM_NUCLEUS	16	-0.444834	-1.2454	0.19469	0.609506	1	699	tags=44%, list=28%, signal=60%
GSEA_Upreg prot expr-VCaPER	BP	GO_METAL_ION_HOMEOSTASIS	73	0.2713	1.14301	0.214485	0.609634	1	460	tags=30%, list=18%, signal=36%
GSEA_Upreg prot expr-VCaPER	BP	GO_MEMBRANE_FUSION	41	0.308127	1.1497	0.246411	0.610124	1	298	tags=22%, list=12%, signal=24%
GSEA_Upreg prot expr-VCaPER	BP	GO_REGULATION_OF_ION_TRANSPORT	77	0.266169	1.14808	0.216066	0.610206	1	298	tags=18%, list=12%, signal=20%
GSEA_Downreg prot expr-VCaPER	BP	GO_ORGANIC_HYDROXY_COMPOUND_BIOSYNTHETIC_PROCESS	45	-0.342689	-1.24622	0.154386	0.610325	1	128	tags=18%, list=5%, signal=18%
GSEA_Upreg prot expr-VCaPER	BP	GO_REGULATION_OF_CELL_SUBSTRATE_ADHESION	35	0.315648	1.1464	0.229426	0.610425	1	100	tags=14%, list=4%, signal=15%
GSEA_Upreg prot expr-VCaPER	BP	GO_REGULATION_OF_EMBRYONIC_DEVELOPMENT	17	0.38713	1.15112	0.27533	0.610597	1	51	tags=12%, list=2%, signal=12%
GSEA_Upreg prot expr-VCaPER	BP	GO_RECEPTOR_METABOLIC_PROCESS	37	0.312525	1.14494	0.233645	0.610617	1	83	tags=11%, list=3%, signal=11%
GSEA_Upreg prot expr-VCaPER	BP	GO_POSITIVE_REGULATION_OF_TRANSPORT	167	0.236929	1.15015	0.169399	0.611088	1	229	tags=14%, list=9%, signal=14%
GSEA_Upreg prot expr-VCaPER	BP	GO_REGULATION_OF_MUSCLE_ORGAN_DEVELOPMENT	18	0.376335	1.14836	0.266075	0.611711	1	433	tags=28%, list=17%, signal=33%
GSEA_Upreg prot expr-VCaPER	CC	GO_RIBOSOMAL_SUBUNIT	122	0.213944	0.998605	0.452663	0.61229	1	598	tags=32%, list=24%, signal=40%
GSEA_Downreg prot expr-VCaPER	CC	GO_ACTIN_BASED_CELL_PROJECTION	36	-0.333787	-1.14583	0.261324	0.612378	1	699	tags=36%, list=28%, signal=49%
GSEA_Upreg prot expr-VCaPER	BP	GO_REGULATION_OF_LYMPHOCYTE_MEDIATED_IMMUNITY	15	0.39023	1.13848	0.305677	0.612484	1	399	tags=33%, list=16%, signal=39%
GSEA_Downreg prot expr-VCaPER	BP	GO_DEVELOPMENTAL_CELL_GROWTH	32	-0.369796	-1.24141	0.175747	0.615938	1	822	tags=59%, list=32%, signal=87%
GSEA_Upreg prot expr-VCaPER	BP	GO_REGULATION_OF_LEUKOCYTE_PROLIFERATION	28	0.329374	1.13651	0.281095	0.616052	1	409	tags=32%, list=16%, signal=38%
GSEA_Downreg prot expr-VCaPER	BP	GO_GOLGI_VESICLE_TRANSPORT	105	-0.291763	-1.23815	0.1146	0.616937	1	335	tags=16%, list=13%, signal=18%
GSEA_Downreg prot expr-VCaPER	BP	GO_CILIARY_BASAL_BODY_PLASMA_MEMBRANE_DOCKING	18	-0.425486	-1.23907	0.203604	0.617259	1	956	tags=72%, list=38%, signal=115%
GSEA_Downreg prot expr-VCaPER	BP	GO_SINGLE_FERTILIZATION	20	-0.412384	-1.23977	0.204301	0.618294	1	728	tags=50%, list=29%, signal=70%
GSEA_Upreg prot expr-VCaPER	BP	GO_MITOCHONDRIAL_MEMBRANE_ORGANIZATION	37	0.30885	1.13472	0.242574	0.619202	1	802	tags=51%, list=32%, signal=74%
GSEA_Upreg prot expr-VCaPER	BP	GO_PROTEIN_IMPORT	68	0.265401	1.11737	0.249357	0.619326	1	433	tags=24%, list=17%, signal=28%
GSEA_Upreg prot expr-VCaPER	BP	GO_POSITIVE_REGULATION_OF_CYSTEINE_TYPE_ENDOPEPTIDASE_ACTIVITY	29	0.317115	1.11856	0.286046	0.619665	1	718	tags=55%, list=28%, signal=76%
GSEA_Upreg prot expr-VCaPER	BP	GO_RESPONSE_TO_OXIDATIVE_STRESS	96	0.248646	1.11922	0.188679	0.619769	1	449	tags=25%, list=18%, signal=29%
GSEA_Downreg prot expr-VCaPER	BP	GO_DNA_TEMPLATED_TRANSCRIPTION_TERMINATION	36	-0.35842	-1.23612	0.162712	0.620063	1	342	tags=19%, list=13%, signal=22%
GSEA_Upreg prot expr-VCaPER	BP	GO_ORGANELLE_DISASSEMBLY	30	0.315702	1.12736	0.269321	0.620209	1	865	tags=50%, list=34%, signal=75%
GSEA_Upreg prot expr-VCaPER	BP	GO_NEGATIVE_REGULATION_OF_CELLULAR_RESPONSE_TO_GROWTH_FACTOR_STIMULUS	17	0.376838	1.1197	0.289655	0.620298	1	462	tags=29%, list=18%, signal=36%
GSEA_Upreg prot expr-VCaPER	BP	GO_GASTRULATION	18	0.359911	1.11762	0.300683	0.620544	1	305	tags=22%, list=12%, signal=25%
GSEA_Upreg prot expr-VCaPER	BP	GO_INTERACTION_WITH_SYMBIONT	21	0.349971	1.12014	0.271493	0.620776	1	301	tags=29%, list=12%, signal=32%
GSEA_Downreg prot expr-VCaPER	CC	GO_SECRETORY_GRANULE	218	-0.239784	-1.13912	0.164244	0.621051	1	549	tags=27%, list=22%, signal=31%
GSEA_Upreg prot expr-VCaPER	BP	GO_BIOLOGICAL_ADHESION	166	0.229382	1.12069	0.179191	0.621238	1	281	tags=17%, list=11%, signal=18%
GSEA_Upreg prot expr-VCaPER	BP	GO_RESPONSE_TO_DRUG	78	0.26058	1.12273	0.247449	0.621347	1	473	tags=31%, list=19%, signal=37%
GSEA_Upreg prot expr-VCaPER	BP	GO_APOPTOTIC_MITOCHONDRIAL_CHANGES	37	0.300333	1.12764	0.267157	0.621502	1	527	tags=32%, list=21%, signal=40%
GSEA_Upreg prot expr-VCaPER	BP	GO_TRANSMEMBRANE_RECEPTOR_PROTEIN_TYROSINE_KINASE_SIGNALING_PATHWAY	113	0.242567	1.12902	0.206128	0.621541	1	409	tags=19%, list=16%, signal=21%
GSEA_Upreg prot expr-VCaPER	BP	GO_STEM_CELL_PROLIFERATION	16	0.391462	1.1283	0.296729	0.62157	1	404	tags=31%, list=16%, signal=37%
GSEA_Upreg prot expr-VCaPER	BP	GO_RESPONSE_TO_NITROGEN_COMPOUND	203	0.225659	1.12408	0.166144	0.62161	1	462	tags=23%, list=18%, signal=25%
GSEA_Upreg prot expr-VCaPER	BP	GO_SISTER_CHROMATID_SEGREGATION	41	0.301387	1.12474	0.282116	0.621751	1	397	tags=22%, list=16%, signal=26%
GSEA_Upreg prot expr-VCaPER	BP	GO_REGULATION_OF_TRANSMEMBRANE_RECEPTOR_PROTEIN_SERINE_THREONINE_KINASE_SIGNALING_PATHWAY	28	0.332931	1.12604	0.285383	0.622022	1	203	tags=18%, list=8%, signal=19%
GSEA_Upreg prot expr-VCaPER	BP	GO_CELL_MOTILITY	187	0.227793	1.12108	0.177711	0.622133	1	490	tags=24%, list=19%, signal=28%
GSEA_Upreg prot expr-VCaPER	BP	GO_REGULATION_OF_CELL_DEATH	286	0.212596	1.12171	0.144781	0.62224	1	662	tags=33%, list=26%, signal=40%
GSEA_Upreg prot expr-VCaPER	BP	GO_MORPHOGENESIS_OF_EMBRYONIC_EPITHELIUM	22	0.352274	1.13296	0.284141	0.622327	1	344	tags=23%, list=14%, signal=26%
GSEA_Upreg prot expr-VCaPER	BP	GO_REGULATION_OF_MYELOID_CELL_DIFFERENTIATION	28	0.32683	1.12309	0.286058	0.622357	1	301	tags=21%, list=12%, signal=24%
GSEA_Upreg prot expr-VCaPER	BP	GO_REGULATION_OF_MAP_KINASE_ACTIVITY	37	0.301143	1.11141	0.287958	0.622503	1	69	tags=11%, list=3%, signal=11%
GSEA_Upreg prot expr-VCaPER	BP	GO_CATION_TRANSPORT	129	0.237274	1.11256	0.219444	0.623094	1	463	tags=28%, list=18%, signal=32%
GSEA_Upreg prot expr-VCaPER	BP	GO_POSITIVE_REGULATION_OF_HEMOPOIESIS	23	0.355887	1.12491	0.290909	0.623282	1	301	tags=26%, list=12%, signal=29%
GSEA_Upreg prot expr-VCaPER	BP	GO_NEGATIVE_REGULATION_OF_PHOSPHORYLATION	74	0.261343	1.1118	0.245658	0.623286	1	333	tags=19%, list=13%, signal=21%
GSEA_Upreg prot expr-VCaPER	BP	GO_DIVALENT_INORGANIC_CATION_TRANSPORT	47	0.287826	1.11457	0.261072	0.623362	1	733	tags=49%, list=29%, signal=68%
GSEA_Upreg prot expr-VCaPER	MF	GO_PROTEIN_DIMERIZATION_ACTIVITY	175	0.238883	1.15036	0.166667	0.623367	1	281	tags=18%, list=11%, signal=19%
GSEA_Upreg prot expr-VCaPER	BP	GO_REGULATION_OF_PROTEASOMAL_UBIQUITIN_DEPENDENT_PROTEIN_CATABOLIC_PROCESS	35	0.311382	1.12908	0.280206	0.623412	1	275	tags=20%, list=11%, signal=22%
GSEA_Upreg prot expr-VCaPER	BP	GO_IMMUNE_EFFECTOR_PROCESS	238	0.217464	1.11522	0.18038	0.62362	1	322	tags=18%, list=13%, signal=19%
GSEA_Upreg prot expr-VCaPER	BP	GO_REGULATION_OF_LEUKOCYTE_MEDIATED_IMMUNITY	22	0.354323	1.13107	0.277108	0.623658	1	399	tags=27%, list=16%, signal=32%
GSEA_Upreg prot expr-VCaPER	BP	GO_PROTEIN_COMPLEX_OLIGOMERIZATION	47	0.289604	1.13169	0.238318	0.623818	1	269	tags=23%, list=11%, signal=26%
GSEA_Upreg prot expr-VCaPER	BP	GO_CELL_SUBSTRATE_JUNCTION_ORGANIZATION	20	0.361125	1.13026	0.280543	0.623936	1	718	tags=45%, list=28%, signal=62%
GSEA_Upreg prot expr-VCaPER	BP	GO_REGULATION_OF_LEUKOCYTE_DIFFERENTIATION	27	0.335619	1.12957	0.318841	0.624043	1	301	tags=22%, list=12%, signal=25%
GSEA_Upreg prot expr-VCaPER	BP	GO_FOCAL_ADHESION_ASSEMBLY	15	0.378443	1.11283	0.301099	0.62431	1	718	tags=47%, list=28%, signal=65%
GSEA_Upreg prot expr-VCaPER	BP	GO_REGULATION_OF_SYNAPTIC_PLASTICITY	28	0.325986	1.11337	0.294258	0.624721	1	99	tags=14%, list=4%, signal=15%
GSEA_Upreg prot expr-VCaPER	BP	GO_APOPTOTIC_PROCESS	328	0.20953	1.10949	0.152027	0.626041	1	662	tags=33%, list=26%, signal=39%
GSEA_Upreg prot expr-VCaPER	BP	GO_RESPONSE_TO_ALKALOID	19	0.354423	1.1063	0.320713	0.631315	1	713	tags=53%, list=28%, signal=73%
GSEA_Upreg prot expr-VCaPER	BP	GO_NEGATIVE_REGULATION_OF_CELLULAR_PROTEIN_CATABOLIC_PROCESS	30	0.315571	1.10696	0.327059	0.631406	1	172	tags=17%, list=7%, signal=18%
GSEA_Upreg prot expr-VCaPER	BP	GO_NEGATIVE_REGULATION_OF_CELLULAR_COMPONENT_MOVEMENT	39	0.296087	1.1055	0.298013	0.631813	1	149	tags=15%, list=6%, signal=16%
GSEA_Upreg prot expr-VCaPER	BP	GO_REGULATION_OF_INTRINSIC_APOPTOTIC_SIGNALING_PATHWAY	46	0.288531	1.09638	0.30273	0.633395	1	306	tags=22%, list=12%, signal=24%
GSEA_Upreg prot expr-VCaPER	BP	GO_REGULATION_OF_APOPTOTIC_SIGNALING_PATHWAY	90	0.24926	1.0968	0.289926	0.633968	1	518	tags=28%, list=20%, signal=34%
GSEA_Upreg prot expr-VCaPER	KEGG	KEGG_LEUKOCYTE_TRANSENDOTHELIAL_MIGRATION	22	0.337948	1.0709	0.366589	0.63414	1	856	tags=68%, list=34%, signal=102%
GSEA_Upreg prot expr-VCaPER	BP	GO_POSITIVE_REGULATION_OF_ION_TRANSMEMBRANE_TRANSPORT	24	0.3325	1.097	0.345588	0.635185	1	221	tags=17%, list=9%, signal=18%
GSEA_Upreg prot expr-VCaPER	BP	GO_REGULATION_OF_ACTOMYOSIN_STRUCTURE_ORGANIZATION	18	0.354366	1.10356	0.307692	0.635466	1	63	tags=11%, list=2%, signal=11%
GSEA_Upreg prot expr-VCaPER	BP	GO_POSITIVE_REGULATION_OF_MULTICELLULAR_ORGANISMAL_PROCESS	205	0.219644	1.09756	0.220779	0.635485	1	309	tags=17%, list=12%, signal=18%
GSEA_Upreg prot expr-VCaPER	BP	GO_POSITIVE_REGULATION_OF_NIK_NF_KAPPAB_SIGNALING	15	0.391576	1.09447	0.34188	0.636879	1	718	tags=53%, list=28%, signal=74%
GSEA_Upreg prot expr-VCaPER	BP	GO_RESPONSE_TO_PEPTIDE	89	0.251843	1.09759	0.266484	0.637212	1	406	tags=20%, list=16%, signal=23%
GSEA_Upreg prot expr-VCaPER	BP	GO_LYSOSOMAL_TRANSPORT	23	0.340033	1.09798	0.305085	0.637941	1	499	tags=30%, list=20%, signal=38%
GSEA_Downreg prot expr-VCaPER	CC	GO_RIBONUCLEOPROTEIN_GRANULE	83	-0.274984	-1.12588	0.249186	0.638848	1	916	tags=49%, list=36%, signal=75%
GSEA_Downreg prot expr-VCaPER	KEGG	KEGG_CELL_CYCLE	26	-0.390344	-1.22992	0.202091	0.639219	0.998	600	tags=42%, list=24%, signal=55%
GSEA_Upreg prot expr-VCaPER	BP	GO_NEGATIVE_REGULATION_OF_TRANSPORT	75	0.256166	1.09877	0.250646	0.63954	1	460	tags=24%, list=18%, signal=28%
GSEA_Upreg prot expr-VCaPER	BP	GO_NEGATIVE_REGULATION_OF_RESPONSE_TO_ENDOPLASMIC_RETICULUM_STRESS	16	0.365322	1.09805	0.344156	0.639571	1	713	tags=50%, list=28%, signal=69%
GSEA_Upreg prot expr-VCaPER	BP	GO_CELLULAR_RESPONSE_TO_TOXIC_SUBSTANCE	26	0.323564	1.09978	0.304545	0.640469	1	333	tags=27%, list=13%, signal=31%
GSEA_Upreg prot expr-VCaPER	BP	GO_LUNG_MORPHOGENESIS	15	0.388756	1.09888	0.338496	0.641103	1	34	tags=13%, list=1%, signal=13%
GSEA_Upreg prot expr-VCaPER	BP	GO_TAXIS	59	0.273381	1.10017	0.284932	0.641327	1	136	tags=15%, list=5%, signal=16%
GSEA_Upreg prot expr-VCaPER	BP	GO_JNK_CASCADE	20	0.354113	1.10022	0.325527	0.643105	1	99	tags=15%, list=4%, signal=15%
GSEA_Upreg prot expr-VCaPER	BP	GO_PATTERN_SPECIFICATION_PROCESS	26	0.326553	1.08973	0.331742	0.645093	1	525	tags=38%, list=21%, signal=48%
GSEA_Downreg prot expr-VCaPER	CC	GO_SECRETORY_VESICLE	247	-0.236114	-1.12757	0.19854	0.645135	1	549	tags=26%, list=22%, signal=30%
GSEA_Upreg prot expr-VCaPER	BP	GO_NEGATIVE_REGULATION_OF_PROTEASOMAL_PROTEIN_CATABOLIC_PROCESS	22	0.338406	1.09017	0.331787	0.645651	1	172	tags=18%, list=7%, signal=19%
GSEA_Downreg prot expr-VCaPER	BP	GO_SNRNA_TRANSCRIPTION	23	-0.389447	-1.22678	0.207483	0.647007	1	1040	tags=74%, list=41%, signal=124%
GSEA_Upreg prot expr-VCaPER	BP	GO_POSITIVE_REGULATION_OF_MOLECULAR_FUNCTION	282	0.21028	1.09022	0.190939	0.647363	1	547	tags=26%, list=22%, signal=29%
GSEA_Downreg prot expr-VCaPER	BP	GO_REGULATION_OF_AXONOGENESIS	23	-0.398239	-1.22433	0.204506	0.648616	1	800	tags=57%, list=32%, signal=82%
GSEA_Upreg prot expr-VCaPER	BP	GO_PLASMA_MEMBRANE_ORGANIZATION	18	0.359164	1.08777	0.351415	0.649022	1	660	tags=39%, list=26%, signal=52%
GSEA_Upreg prot expr-VCaPER	BP	GO_NEGATIVE_REGULATION_OF_ION_TRANSMEMBRANE_TRANSPORT	17	0.36681	1.08704	0.345572	0.649298	1	272	tags=24%, list=11%, signal=26%
GSEA_Upreg prot expr-VCaPER	BP	GO_NEGATIVE_REGULATION_OF_KINASE_ACTIVITY	41	0.284909	1.08597	0.308434	0.650417	1	333	tags=24%, list=13%, signal=28%
GSEA_Downreg prot expr-VCaPER	BP	GO_REGULATION_OF_CYTOSKELETON_ORGANIZATION	97	-0.293178	-1.22444	0.14378	0.651662	1	699	tags=33%, list=28%, signal=44%
GSEA_Upreg prot expr-VCaPER	BP	GO_RESPONSE_TO_BACTERIUM	55	0.26546	1.08477	0.306122	0.652066	1	333	tags=22%, list=13%, signal=25%
GSEA_Downreg prot expr-VCaPER	MF	GO_MOTOR_ACTIVITY	20	-0.461923	-1.37324	0.101476	0.652652	1	622	tags=45%, list=25%, signal=59%
GSEA_Downreg prot expr-VCaPER	KEGG	KEGG_GLUTATHIONE_METABOLISM	17	-0.458044	-1.32109	0.130037	0.653742	0.983	497	tags=47%, list=20%, signal=58%
GSEA_Downreg prot expr-VCaPER	BP	GO_POSITIVE_REGULATION_OF_GTPASE_ACTIVITY	37	-0.356648	-1.22176	0.198319	0.653888	1	640	tags=38%, list=25%, signal=50%
GSEA_Upreg prot expr-VCaPER	KEGG	KEGG_MAPK_SIGNALING_PATHWAY	34	0.280081	1.00763	0.420561	0.659625	1	807	tags=50%, list=32%, signal=72%
GSEA_Upreg prot expr-VCaPER	BP	GO_RESPONSE_TO_ORGANIC_CYCLIC_COMPOUND	176	0.219589	1.08138	0.251553	0.65965	1	757	tags=37%, list=30%, signal=49%
GSEA_Upreg prot expr-VCaPER	BP	GO_NUCLEOSIDE_BISPHOSPHATE_BIOSYNTHETIC_PROCESS	22	0.336621	1.07674	0.354626	0.660103	1	279	tags=23%, list=11%, signal=25%
GSEA_Downreg prot expr-VCaPER	BP	GO_NEURON_PROJECTION_EXTENSION	25	-0.383704	-1.21879	0.185185	0.6603	1	800	tags=60%, list=32%, signal=87%
GSEA_Upreg prot expr-VCaPER	KEGG	KEGG_PATHWAYS_IN_CANCER	48	0.264148	1.02372	0.394015	0.660432	1	745	tags=50%, list=29%, signal=69%
GSEA_Upreg prot expr-VCaPER	BP	GO_NEGATIVE_REGULATION_OF_NERVOUS_SYSTEM_DEVELOPMENT	34	0.298925	1.07911	0.331719	0.660646	1	129	tags=18%, list=5%, signal=18%
GSEA_Upreg prot expr-VCaPER	BP	GO_NEGATIVE_REGULATION_OF_CELL_DEVELOPMENT	38	0.292318	1.07974	0.3379	0.660726	1	129	tags=16%, list=5%, signal=16%
GSEA_Upreg prot expr-VCaPER	BP	GO_GLUTAMINE_FAMILY_AMINO_ACID_METABOLIC_PROCESS	20	0.341958	1.07712	0.382688	0.66092	1	55	tags=15%, list=2%, signal=15%
GSEA_Upreg prot expr-VCaPER	BP	GO_POSITIVE_REGULATION_OF_ERK1_AND_ERK2_CASCADE	17	0.355958	1.07762	0.34965	0.661262	1	712	tags=65%, list=28%, signal=89%
GSEA_Upreg prot expr-VCaPER	BP	GO_MONOVALENT_INORGANIC_CATION_TRANSPORT	64	0.261328	1.07562	0.333333	0.66132	1	463	tags=25%, list=18%, signal=30%
GSEA_Upreg prot expr-VCaPER	BP	GO_B_CELL_ACTIVATION	26	0.318405	1.08007	0.329596	0.66165	1	800	tags=54%, list=32%, signal=78%
GSEA_Downreg prot expr-VCaPER	BP	GO_AXO_DENDRITIC_TRANSPORT	24	-0.380943	-1.21722	0.21366	0.66228	1	153	tags=17%, list=6%, signal=18%
GSEA_Upreg prot expr-VCaPER	BP	GO_GLYCOPROTEIN_METABOLIC_PROCESS	47	0.275973	1.07775	0.334146	0.66272	1	542	tags=30%, list=21%, signal=37%
GSEA_Downreg prot expr-VCaPER	MF	GO_TRANSLATION_REGULATOR_ACTIVITY_NUCLEIC_ACID_BINDING	45	-0.389272	-1.38126	0.066778	0.663924	1	621	tags=40%, list=25%, signal=52%
GSEA_Upreg prot expr-VCaPER	BP	GO_GLYCEROLIPID_METABOLIC_PROCESS	43	0.285026	1.07334	0.330808	0.664381	1	430	tags=26%, list=17%, signal=30%
GSEA_Upreg prot expr-VCaPER	BP	GO_REGULATION_OF_MUSCLE_CELL_DIFFERENTIATION	19	0.341621	1.07386	0.342233	0.664666	1	579	tags=37%, list=23%, signal=47%
GSEA_Upreg prot expr-VCaPER	MF	GO_PROTEIN_KINASE_C_BINDING	15	0.395584	1.12486	0.283482	0.665008	1	495	tags=40%, list=20%, signal=49%
GSEA_Upreg prot expr-VCaPER	BP	GO_CELL_CELL_ADHESION	102	0.235368	1.07181	0.297158	0.667057	1	301	tags=18%, list=12%, signal=19%
GSEA_Upreg prot expr-VCaPER	BP	GO_SUBSTRATE_ADHESION_DEPENDENT_CELL_SPREADING	21	0.349146	1.06793	0.373576	0.669397	1	753	tags=48%, list=30%, signal=67%
GSEA_Downreg prot expr-VCaPER	CC	GO_VESICLE_LUMEN	114	-0.24937	-1.05474	0.332805	0.669744	1	428	tags=25%, list=17%, signal=28%
GSEA_Upreg prot expr-VCaPER	BP	GO_WATER_SOLUBLE_VITAMIN_METABOLIC_PROCESS	19	0.345322	1.06966	0.382883	0.669763	1	390	tags=42%, list=15%, signal=49%
GSEA_Upreg prot expr-VCaPER	BP	GO_POSITIVE_REGULATION_OF_LEUKOCYTE_PROLIFERATION	15	0.364	1.0689	0.352809	0.670156	1	800	tags=73%, list=32%, signal=107%
GSEA_Upreg prot expr-VCaPER	BP	GO_LEARNING	15	0.369607	1.06827	0.375276	0.670213	1	752	tags=53%, list=30%, signal=75%
GSEA_Upreg prot expr-VCaPER	BP	GO_NERVOUS_SYSTEM_PROCESS	81	0.248255	1.07009	0.318878	0.670218	1	362	tags=19%, list=14%, signal=21%
GSEA_Upreg prot expr-VCaPER	MF	GO_CHROMATIN_DNA_BINDING	29	0.328144	1.12867	0.249412	0.670704	1	1711	tags=100%, list=68%, signal=304%
GSEA_Downreg prot expr-VCaPER	CC	GO_NEURON_PROJECTION	195	-0.227046	-1.04747	0.368107	0.67193	1	268	tags=14%, list=11%, signal=14%
GSEA_Downreg prot expr-VCaPER	CC	GO_AXON	102	-0.249493	-1.0506	0.368902	0.672554	1	241	tags=13%, list=10%, signal=14%
GSEA_Downreg prot expr-VCaPER	CC	GO_CELL_CELL_JUNCTION	95	-0.257078	-1.0567	0.36875	0.672921	1	460	tags=21%, list=18%, signal=25%
GSEA_Downreg prot expr-VCaPER	CC	GO_ACTIN_CYTOSKELETON	106	-0.252604	-1.07944	0.316993	0.673502	1	622	tags=27%, list=25%, signal=35%
GSEA_Downreg prot expr-VCaPER	BP	GO_DNA_TEMPLATED_TRANSCRIPTION_INITIATION	58	-0.315457	-1.21188	0.172881	0.67366	1	715	tags=34%, list=28%, signal=47%
GSEA_Downreg prot expr-VCaPER	CC	GO_ADHERENS_JUNCTION	41	-0.300819	-1.05924	0.371622	0.67445	1	130	tags=12%, list=5%, signal=13%
GSEA_Downreg prot expr-VCaPER	BP	GO_EXOCYTOSIS	242	-0.254686	-1.21243	0.0832158	0.675092	1	546	tags=27%, list=22%, signal=31%
GSEA_Downreg prot expr-VCaPER	BP	GO_RNA_DEPENDENT_DNA_BIOSYNTHETIC_PROCESS	30	-0.365316	-1.20927	0.190311	0.675657	1	695	tags=50%, list=27%, signal=68%
GSEA_Downreg prot expr-VCaPER	CC	GO_ENDOPLASMIC_RETICULUM_GOLGI_INTERMEDIATE_COMPARTMENT	38	-0.305246	-1.06144	0.364769	0.677264	1	11	tags=5%, list=0%, signal=5%
GSEA_Downreg prot expr-VCaPER	BP	GO_RESPONSE_TO_INTERLEUKIN_12	25	-0.388665	-1.20964	0.232236	0.677842	1	459	tags=48%, list=18%, signal=58%
GSEA_Downreg prot expr-VCaPER	CC	GO_CLATHRIN_COATED_VESICLE_MEMBRANE	23	-0.343787	-1.07466	0.351351	0.67788	1	622	tags=43%, list=25%, signal=57%
GSEA_Downreg prot expr-VCaPER	CC	GO_SOMATODENDRITIC_COMPARTMENT	137	-0.247077	-1.08444	0.285714	0.679015	1	268	tags=15%, list=11%, signal=16%
GSEA_Upreg prot expr-VCaPER	BP	GO_POSITIVE_REGULATION_OF_CELLULAR_AMIDE_METABOLIC_PROCESS	49	0.274351	1.06266	0.331002	0.679134	1	541	tags=24%, list=21%, signal=31%
GSEA_Downreg prot expr-VCaPER	CC	GO_PRESYNAPSE	97	-0.255433	-1.06722	0.340984	0.679671	1	500	tags=23%, list=20%, signal=27%
GSEA_Downreg prot expr-VCaPER	CC	GO_MICROTUBULE_ORGANIZING_CENTER	104	-0.253664	-1.07039	0.32381	0.679863	1	934	tags=48%, list=37%, signal=73%
GSEA_Upreg prot expr-VCaPER	BP	GO_CARBOHYDRATE_DERIVATIVE_METABOLIC_PROCESS	217	0.210104	1.05993	0.290323	0.679901	1	284	tags=14%, list=11%, signal=15%
GSEA_Upreg prot expr-VCaPER	BP	GO_REGULATION_OF_STRESS_ACTIVATED_PROTEIN_KINASE_SIGNALING_CASCADE	19	0.351113	1.05905	0.368539	0.680561	1	99	tags=16%, list=4%, signal=16%
GSEA_Upreg prot expr-VCaPER	BP	GO_RETROGRADE_TRANSPORT_ENDOSOME_TO_GOLGI	22	0.332506	1.06273	0.367483	0.68072	1	239	tags=18%, list=9%, signal=20%
GSEA_Upreg prot expr-VCaPER	BP	GO_ERK1_AND_ERK2_CASCADE	29	0.309745	1.06011	0.336658	0.681215	1	712	tags=55%, list=28%, signal=76%
GSEA_Upreg prot expr-VCaPER	BP	GO_REGULATION_OF_RESPONSE_TO_ENDOPLASMIC_RETICULUM_STRESS	27	0.312054	1.0613	0.334862	0.681223	1	713	tags=44%, list=28%, signal=61%
GSEA_Upreg prot expr-VCaPER	BP	GO_CELLULAR_RESPONSE_TO_PEPTIDE	66	0.254621	1.05622	0.348168	0.68169	1	281	tags=15%, list=11%, signal=17%
GSEA_Downreg prot expr-VCaPER	CC	GO_NUCLEAR_REPLICATION_FORK	15	-0.3971	-1.09008	0.341155	0.681895	1	684	tags=40%, list=27%, signal=54%
GSEA_Upreg prot expr-VCaPER	BP	GO_REGULATION_OF_CELL_JUNCTION_ASSEMBLY	29	0.309094	1.06045	0.376106	0.681918	1	470	tags=31%, list=19%, signal=38%
GSEA_Upreg prot expr-VCaPER	BP	GO_ACTIVATION_OF_CYSTEINE_TYPE_ENDOPEPTIDASE_ACTIVITY_INVOLVED_IN_APOPTOTIC_PROCESS	19	0.34406	1.05668	0.373464	0.682091	1	704	tags=58%, list=28%, signal=80%
GSEA_Downreg prot expr-VCaPER	CC	GO_CELL_SUBSTRATE_JUNCTION	162	-0.23728	-1.063	0.333333	0.682159	1	596	tags=30%, list=24%, signal=37%
GSEA_Upreg prot expr-VCaPER	BP	GO_UBIQUITIN_DEPENDENT_ERAD_PATHWAY	22	0.330362	1.06274	0.357466	0.682528	1	462	tags=36%, list=18%, signal=44%
GSEA_Upreg prot expr-VCaPER	BP	GO_RESPONSE_TO_PEPTIDE_HORMONE	81	0.242642	1.05706	0.346154	0.682803	1	406	tags=20%, list=16%, signal=23%
GSEA_Downreg prot expr-VCaPER	CC	GO_CENTROSOME	89	-0.265095	-1.07949	0.336026	0.683141	1	640	tags=30%, list=25%, signal=39%
GSEA_Downreg prot expr-VCaPER	CC	GO_PLASMA_MEMBRANE_REGION	156	-0.232432	-1.04067	0.368098	0.683329	1	520	tags=23%, list=21%, signal=27%
GSEA_Upreg prot expr-VCaPER	BP	GO_NUCLEOSIDE_MONOPHOSPHATE_METABOLIC_PROCESS	22	0.332072	1.05717	0.387168	0.68427	1	220	tags=14%, list=9%, signal=15%
GSEA_Upreg prot expr-VCaPER	BP	GO_REGULATION_OF_CATION_TRANSMEMBRANE_TRANSPORT	43	0.278436	1.05247	0.383333	0.685668	1	569	tags=28%, list=22%, signal=35%
GSEA_Upreg prot expr-VCaPER	BP	GO_FATTY_ACID_DERIVATIVE_BIOSYNTHETIC_PROCESS	22	0.331104	1.05425	0.355972	0.686016	1	192	tags=18%, list=8%, signal=20%
GSEA_Upreg prot expr-VCaPER	KEGG	KEGG_PYRUVATE_METABOLISM	24	0.318669	1.03081	0.432494	0.686234	1	494	tags=33%, list=19%, signal=41%
GSEA_Downreg prot expr-VCaPER	CC	GO_RNA_POLYMERASE_II_TRANSCRIPTION_REGULATOR_COMPLEX	31	-0.325319	-1.08526	0.341818	0.686606	1	668	tags=35%, list=26%, signal=48%
GSEA_Upreg prot expr-VCaPER	BP	GO_TISSUE_HOMEOSTASIS	42	0.281929	1.05274	0.374707	0.686807	1	173	tags=17%, list=7%, signal=18%
GSEA_Downreg prot expr-VCaPER	CC	GO_CORTICAL_ACTIN_CYTOSKELETON	19	-0.371742	-1.10243	0.325976	0.686877	1	734	tags=42%, list=29%, signal=59%
GSEA_Upreg prot expr-VCaPER	BP	GO_STRESS_FIBER_ASSEMBLY	18	0.347036	1.05323	0.394495	0.687279	1	63	tags=11%, list=2%, signal=11%
GSEA_Downreg prot expr-VCaPER	BP	GO_PROTEIN_DEPHOSPHORYLATION	54	-0.319651	-1.20472	0.178982	0.687635	1	444	tags=30%, list=18%, signal=35%
GSEA_Downreg prot expr-VCaPER	BP	GO_REGULATION_OF_EXTENT_OF_CELL_GROWTH	17	-0.418972	-1.20307	0.214418	0.689961	1	800	tags=65%, list=32%, signal=94%
GSEA_Upreg prot expr-VCaPER	BP	GO_CHAPERONE_MEDIATED_PROTEIN_FOLDING	29	0.299769	1.05027	0.380952	0.690141	1	135	tags=17%, list=5%, signal=18%
GSEA_Downreg prot expr-VCaPER	CC	GO_EXTERNAL_SIDE_OF_PLASMA_MEMBRANE	27	-0.344684	-1.10507	0.324653	0.690459	1	131	tags=19%, list=5%, signal=19%
GSEA_Downreg prot expr-VCaPER	CC	GO_MICROTUBULE_ASSOCIATED_COMPLEX	27	-0.338487	-1.0902	0.322742	0.691991	1	88	tags=11%, list=3%, signal=11%
GSEA_Upreg prot expr-VCaPER	CC	GO_CELL_CELL_CONTACT_ZONE	20	0.303807	0.962208	0.486683	0.695879	1	424	tags=25%, list=17%, signal=30%
GSEA_Upreg prot expr-VCaPER	BP	GO_REGULATION_OF_SUBSTRATE_ADHESION_DEPENDENT_CELL_SPREADING	15	0.365313	1.04762	0.379828	0.695991	1	753	tags=47%, list=30%, signal=66%
GSEA_Upreg prot expr-VCaPER	BP	GO_ORGANIC_ACID_BIOSYNTHETIC_PROCESS	60	0.260059	1.04682	0.378713	0.69645	1	159	tags=12%, list=6%, signal=12%
GSEA_Upreg prot expr-VCaPER	BP	GO_NUCLEOSIDE_TRIPHOSPHATE_METABOLIC_PROCESS	29	0.307749	1.04357	0.4	0.698648	1	204	tags=14%, list=8%, signal=15%
GSEA_Upreg prot expr-VCaPER	BP	GO_NEGATIVE_REGULATION_OF_CELL_DEATH	177	0.214295	1.04471	0.372372	0.69904	1	462	tags=23%, list=18%, signal=26%
GSEA_Upreg prot expr-VCaPER	BP	GO_REGULATION_OF_PHOSPHORYLATION	227	0.204119	1.04281	0.321981	0.699143	1	718	tags=35%, list=28%, signal=44%
GSEA_Downreg prot expr-VCaPER	BP	GO_ANTIGEN_PROCESSING_AND_PRESENTATION_OF_PEPTIDE_ANTIGEN	67	-0.310018	-1.19848	0.184713	0.699149	1	730	tags=48%, list=29%, signal=65%
GSEA_Upreg prot expr-VCaPER	BP	GO_GLYCEROPHOSPHOLIPID_METABOLIC_PROCESS	34	0.289831	1.04381	0.406103	0.699656	1	657	tags=38%, list=26%, signal=51%
GSEA_Downreg prot expr-VCaPER	BP	GO_ALCOHOL_BIOSYNTHETIC_PROCESS	35	-0.354308	-1.19924	0.201401	0.699968	1	128	tags=17%, list=5%, signal=18%
GSEA_Upreg prot expr-VCaPER	BP	GO_RESPONSE_TO_OXYGEN_CONTAINING_COMPOUND	272	0.196962	1.04111	0.336842	0.70056	1	462	tags=21%, list=18%, signal=23%
GSEA_Upreg prot expr-VCaPER	BP	GO_NEGATIVE_REGULATION_OF_APOPTOTIC_SIGNALING_PATHWAY	54	0.26428	1.04168	0.372146	0.700662	1	448	tags=26%, list=18%, signal=31%
GSEA_Upreg prot expr-VCaPER	BP	GO_NEGATIVE_REGULATION_OF_RESPONSE_TO_STIMULUS	232	0.203289	1.04049	0.325503	0.700712	1	305	tags=15%, list=12%, signal=16%
GSEA_Upreg prot expr-VCaPER	BP	GO_POSITIVE_REGULATION_OF_CELL_DEATH	120	0.225818	1.04473	0.355114	0.70078	1	341	tags=18%, list=13%, signal=20%
GSEA_Downreg prot expr-VCaPER	MF	GO_ENZYME_REGULATOR_ACTIVITY	161	-0.306908	-1.38352	0.0175695	0.70115	1	518	tags=31%, list=20%, signal=37%
GSEA_Downreg prot expr-VCaPER	CC	GO_POSTSYNAPTIC_MEMBRANE	29	-0.333099	-1.09063	0.328179	0.701613	1	460	tags=28%, list=18%, signal=33%
GSEA_Downreg prot expr-VCaPER	BP	GO_NUCLEOSOME_ASSEMBLY	22	-0.393637	-1.1967	0.224265	0.701635	1	550	tags=36%, list=22%, signal=46%
GSEA_Downreg prot expr-VCaPER	BP	GO_MUSCLE_CONTRACTION	45	-0.327262	-1.19352	0.191736	0.70235	1	424	tags=29%, list=17%, signal=34%
GSEA_Upreg prot expr-VCaPER	BP	GO_REGULATION_OF_MITOCHONDRIAL_MEMBRANE_PERMEABILITY_INVOLVED_IN_APOPTOTIC_PROCESS	16	0.355458	1.03934	0.434091	0.70235	1	236	tags=25%, list=9%, signal=27%
GSEA_Downreg prot expr-VCaPER	BP	GO_DOUBLE_STRAND_BREAK_REPAIR	49	-0.322574	-1.19435	0.184348	0.702825	1	781	tags=47%, list=31%, signal=67%
GSEA_Downreg prot expr-VCaPER	BP	GO_POLYOL_METABOLIC_PROCESS	19	-0.407028	-1.19512	0.238267	0.703555	1	99	tags=16%, list=4%, signal=16%
GSEA_Upreg prot expr-VCaPER	MF	GO_SNARE_BINDING	32	0.304764	1.08479	0.322196	0.703993	1	382	tags=19%, list=15%, signal=22%
GSEA_Upreg prot expr-VCaPER	BP	GO_POSITIVE_REGULATION_OF_CATALYTIC_ACTIVITY	227	0.206445	1.03815	0.338558	0.704123	1	547	tags=25%, list=22%, signal=29%
GSEA_Upreg prot expr-VCaPER	KEGG	KEGG_AXON_GUIDANCE	21	0.30209	0.972065	0.496471	0.705501	1	745	tags=52%, list=29%, signal=74%
GSEA_Upreg prot expr-VCaPER	BP	GO_NEGATIVE_REGULATION_OF_TRANSMEMBRANE_TRANSPORT	20	0.320568	1.037	0.375286	0.705646	1	272	tags=20%, list=11%, signal=22%
GSEA_Downreg prot expr-VCaPER	CC	GO_SM_LIKE_PROTEIN_FAMILY_COMPLEX	44	-0.303918	-1.09262	0.319048	0.705972	1	357	tags=18%, list=14%, signal=21%
GSEA_Downreg prot expr-VCaPER	BP	GO_PROTEIN_AUTOPHOSPHORYLATION	21	-0.392186	-1.19143	0.235602	0.70623	1	393	tags=38%, list=16%, signal=45%
GSEA_Upreg prot expr-VCaPER	CC	GO_GOLGI_STACK	23	0.298329	0.954401	0.527711	0.706516	1	239	tags=17%, list=9%, signal=19%
GSEA_Upreg prot expr-VCaPER	BP	GO_UNSATURATED_FATTY_ACID_METABOLIC_PROCESS	18	0.339909	1.03595	0.37819	0.707105	1	246	tags=22%, list=10%, signal=24%
GSEA_Downreg prot expr-VCaPER	MF	GO_SNRNA_BINDING	22	-0.429364	-1.3204	0.144348	0.707873	1	386	tags=27%, list=15%, signal=32%
GSEA_Upreg prot expr-VCaPER	MF	GO_ACTIVE_ION_TRANSMEMBRANE_TRANSPORTER_ACTIVITY	26	0.323399	1.09352	0.338028	0.711083	1	545	tags=38%, list=22%, signal=48%
GSEA_Upreg prot expr-VCaPER	MF	GO_SIGNALING_RECEPTOR_BINDING	196	0.217305	1.08731	0.213855	0.7126	1	303	tags=17%, list=12%, signal=18%
GSEA_Upreg prot expr-VCaPER	BP	GO_MOVEMENT_IN_HOST_ENVIRONMENT	39	0.276413	1.0333	0.368039	0.713017	1	476	tags=28%, list=19%, signal=34%
GSEA_Upreg prot expr-VCaPER	MF	GO_CARBOXYLIC_ESTER_HYDROLASE_ACTIVITY	24	0.337091	1.09741	0.325843	0.715923	1	629	tags=42%, list=25%, signal=55%
GSEA_Upreg prot expr-VCaPER	MF	GO_ORGANIC_ACID_BINDING	27	0.333723	1.10261	0.323741	0.716562	1	274	tags=22%, list=11%, signal=25%
GSEA_Downreg prot expr-VCaPER	BP	GO_STRIATED_MUSCLE_CONTRACTION	22	-0.383937	-1.18698	0.230769	0.718105	1	632	tags=36%, list=25%, signal=48%
GSEA_Upreg prot expr-VCaPER	BP	GO_CELL_KILLING	19	0.330165	1.02531	0.422988	0.718766	1	292	tags=26%, list=12%, signal=30%
GSEA_Upreg prot expr-VCaPER	BP	GO_CENTRAL_NERVOUS_SYSTEM_DEVELOPMENT	156	0.213713	1.02459	0.402941	0.71912	1	392	tags=19%, list=15%, signal=21%
GSEA_Downreg prot expr-VCaPER	MF	GO_CLATHRIN_BINDING	16	-0.450181	-1.29134	0.158813	0.719311	1	506	tags=38%, list=20%, signal=47%
GSEA_Upreg prot expr-VCaPER	BP	GO_REGULATION_OF_LIPID_METABOLIC_PROCESS	59	0.250471	1.02985	0.383663	0.719531	1	277	tags=19%, list=11%, signal=20%
GSEA_Upreg prot expr-VCaPER	BP	GO_ESTABLISHMENT_OF_PROTEIN_LOCALIZATION_TO_VACUOLE	15	0.358027	1.02865	0.427252	0.719558	1	499	tags=33%, list=20%, signal=41%
GSEA_Upreg prot expr-VCaPER	BP	GO_RESPONSE_TO_GROWTH_FACTOR	102	0.226225	1.02904	0.38172	0.720121	1	552	tags=25%, list=22%, signal=31%
GSEA_Upreg prot expr-VCaPER	BP	GO_EPITHELIAL_TUBE_MORPHOGENESIS	46	0.275333	1.03024	0.382134	0.720234	1	305	tags=17%, list=12%, signal=19%
GSEA_Upreg prot expr-VCaPER	BP	GO_POSITIVE_REGULATION_OF_I_KAPPAB_KINASE_NF_KAPPAB_SIGNALING	30	0.297578	1.02539	0.437653	0.720264	1	856	tags=57%, list=34%, signal=85%
GSEA_Upreg prot expr-VCaPER	BP	GO_PURINE_CONTAINING_COMPOUND_METABOLIC_PROCESS	127	0.21887	1.02647	0.39886	0.720613	1	279	tags=14%, list=11%, signal=15%
GSEA_Upreg prot expr-VCaPER	BP	GO_CELLULAR_MODIFIED_AMINO_ACID_METABOLIC_PROCESS	41	0.272752	1.02571	0.395631	0.721113	1	330	tags=22%, list=13%, signal=25%
GSEA_Downreg prot expr-VCaPER	CC	GO_REPLICATION_FORK	19	-0.351606	-1.02391	0.427256	0.721237	1	684	tags=37%, list=27%, signal=50%
GSEA_Upreg prot expr-VCaPER	BP	GO_DEVELOPMENT_OF_PRIMARY_SEXUAL_CHARACTERISTICS	35	0.287994	1.02679	0.414286	0.721391	1	753	tags=43%, list=30%, signal=60%
GSEA_Upreg prot expr-VCaPER	BP	GO_CELL_RECOGNITION	22	0.323651	1.02708	0.403423	0.722292	1	347	tags=32%, list=14%, signal=37%
GSEA_Downreg prot expr-VCaPER	MF	GO_PHOSPHOPROTEIN_BINDING	16	-0.473593	-1.33517	0.132969	0.724631	1	894	tags=63%, list=35%, signal=96%
GSEA_Downreg prot expr-VCaPER	BP	GO_MICROTUBULE_BASED_TRANSPORT	46	-0.328649	-1.18328	0.2	0.727425	1	504	tags=28%, list=20%, signal=35%
GSEA_Downreg prot expr-VCaPER	MF	GO_ACTIN_BINDING	85	-0.326384	-1.32424	0.078203	0.728197	1	657	tags=33%, list=26%, signal=43%
GSEA_Downreg prot expr-VCaPER	BP	GO_MODIFICATION_DEPENDENT_MACROMOLECULE_CATABOLIC_PROCESS	130	-0.270598	-1.18187	0.144928	0.728751	1	803	tags=45%, list=32%, signal=62%
GSEA_Upreg prot expr-VCaPER	BP	GO_REGULATION_OF_PROTEIN_KINASE_ACTIVITY	105	0.226579	1.01823	0.397849	0.72876	1	99	tags=10%, list=4%, signal=10%
GSEA_Upreg prot expr-VCaPER	BP	GO_REGULATION_OF_LYMPHOCYTE_DIFFERENTIATION	17	0.334874	1.01663	0.419643	0.729809	1	301	tags=24%, list=12%, signal=27%
GSEA_Upreg prot expr-VCaPER	BP	GO_REGULATION_OF_ACTIN_FILAMENT_BUNDLE_ASSEMBLY	19	0.330101	1.01848	0.414352	0.729815	1	63	tags=11%, list=2%, signal=11%
GSEA_Upreg prot expr-VCaPER	BP	GO_NEGATIVE_REGULATION_OF_INTRINSIC_APOPTOTIC_SIGNALING_PATHWAY	26	0.306047	1.02008	0.414868	0.730321	1	184	tags=19%, list=7%, signal=21%
GSEA_Upreg prot expr-VCaPER	BP	GO_POSITIVE_REGULATION_OF_PHOSPHORUS_METABOLIC_PROCESS	134	0.213615	1.01871	0.4	0.730826	1	718	tags=36%, list=28%, signal=47%
GSEA_Upreg prot expr-VCaPER	BP	GO_VITAMIN_METABOLIC_PROCESS	21	0.330439	1.01681	0.432372	0.731046	1	390	tags=38%, list=15%, signal=45%
GSEA_Upreg prot expr-VCaPER	BP	GO_MALE_GAMETE_GENERATION	56	0.24857	1.01542	0.436364	0.731711	1	305	tags=20%, list=12%, signal=22%
GSEA_Upreg prot expr-VCaPER	BP	GO_PROTEIN_TARGETING_TO_MITOCHONDRION	41	0.271599	1.01878	0.397059	0.732354	1	584	tags=37%, list=23%, signal=47%
GSEA_Downreg prot expr-VCaPER	BP	GO_CEREBRAL_CORTEX_DEVELOPMENT	27	-0.362602	-1.1796	0.232727	0.733805	1	2	tags=4%, list=0%, signal=4%
GSEA_Downreg prot expr-VCaPER	MF	GO_GTPASE_BINDING	73	-0.329553	-1.30345	0.076661	0.738079	1	408	tags=26%, list=16%, signal=30%
GSEA_Upreg prot expr-VCaPER	BP	GO_NEGATIVE_REGULATION_OF_CELLULAR_AMIDE_METABOLIC_PROCESS	43	0.265115	1.01265	0.430052	0.738149	1	100	tags=9%, list=4%, signal=10%
GSEA_Upreg prot expr-VCaPER	BP	GO_REGULATION_OF_TRANSPORT	289	0.191274	1.01129	0.416031	0.740483	1	298	tags=13%, list=12%, signal=14%
GSEA_Upreg prot expr-VCaPER	BP	GO_RESPONSE_TO_MOLECULE_OF_BACTERIAL_ORIGIN	30	0.291646	1.01001	0.431078	0.740723	1	333	tags=27%, list=13%, signal=30%
GSEA_Downreg prot expr-VCaPER	BP	GO_ANIMAL_ORGAN_MORPHOGENESIS	123	-0.268795	-1.17663	0.15109	0.741207	1	771	tags=40%, list=30%, signal=54%
GSEA_Upreg prot expr-VCaPER	BP	GO_NUCLEOBASE_CONTAINING_SMALL_MOLECULE_METABOLIC_PROCESS	152	0.209998	1.01024	0.424332	0.741815	1	279	tags=14%, list=11%, signal=15%
GSEA_Upreg prot expr-VCaPER	BP	GO_RESPONSE_TO_ENDOGENOUS_STIMULUS	275	0.191551	1.00855	0.41	0.743123	1	718	tags=32%, list=28%, signal=39%
GSEA_Upreg prot expr-VCaPER	BP	GO_APOPTOTIC_SIGNALING_PATHWAY	126	0.217091	1.00666	0.446866	0.743419	1	662	tags=33%, list=26%, signal=43%
GSEA_Upreg prot expr-VCaPER	CC	GO_RIBOSOME	142	0.19698	0.932265	0.625995	0.743437	1	598	tags=30%, list=24%, signal=37%
GSEA_Upreg prot expr-VCaPER	BP	GO_CELLULAR_RESPONSE_TO_ORGANIC_CYCLIC_COMPOUND	105	0.224035	1.00769	0.455285	0.74385	1	757	tags=39%, list=30%, signal=53%
GSEA_Upreg prot expr-VCaPER	BP	GO_NEURAL_TUBE_DEVELOPMENT	23	0.308425	1.00694	0.46028	0.744333	1	372	tags=22%, list=15%, signal=25%
GSEA_Upreg prot expr-VCaPER	BP	GO_NEGATIVE_REGULATION_OF_PROTEIN_SERINE_THREONINE_KINASE_ACTIVITY	21	0.313706	1.00575	0.484777	0.744494	1	64	tags=14%, list=3%, signal=15%
GSEA_Upreg prot expr-VCaPER	MF	GO_HYDROLASE_ACTIVITY_ACTING_ON_GLYCOSYL_BONDS	24	0.319343	1.06567	0.370546	0.747385	1	121	tags=17%, list=5%, signal=17%
GSEA_Upreg prot expr-VCaPER	BP	GO_INTRA_GOLGI_VESICLE_MEDIATED_TRANSPORT	16	0.333375	1.00257	0.434599	0.74849	1	403	tags=19%, list=16%, signal=22%
GSEA_Upreg prot expr-VCaPER	BP	GO_REGULATION_OF_TRANSPORTER_ACTIVITY	42	0.263281	1.00273	0.431707	0.749739	1	569	tags=26%, list=22%, signal=33%
GSEA_Upreg prot expr-VCaPER	BP	GO_AMINOGLYCAN_CATABOLIC_PROCESS	15	0.3581	1.00078	0.436831	0.75029	1	221	tags=27%, list=9%, signal=29%
GSEA_Upreg prot expr-VCaPER	BP	GO_REGULATION_OF_HORMONE_SECRETION	39	0.270022	1.00017	0.487472	0.750332	1	460	tags=28%, list=18%, signal=34%
GSEA_Upreg prot expr-VCaPER	BP	GO_ORGANIC_HYDROXY_COMPOUND_METABOLIC_PROCESS	93	0.228084	1.00303	0.464824	0.750589	1	473	tags=27%, list=19%, signal=32%
GSEA_Upreg prot expr-VCaPER	CC	GO_NUCLEAR_ENVELOPE	125	0.200631	0.932947	0.615979	0.75062	1	484	tags=22%, list=19%, signal=25%
GSEA_Downreg prot expr-VCaPER	MF	GO_SH3_DOMAIN_BINDING	16	-0.464724	-1.29154	0.16158	0.75088	1	90	tags=19%, list=4%, signal=19%
GSEA_Downreg prot expr-VCaPER	BP	GO_COAGULATION	53	-0.309736	-1.17275	0.212693	0.75132	1	186	tags=15%, list=7%, signal=16%
GSEA_Upreg prot expr-VCaPER	BP	GO_PLACENTA_DEVELOPMENT	21	0.323345	1.00081	0.450237	0.751904	1	417	tags=29%, list=16%, signal=34%
GSEA_Downreg prot expr-VCaPER	CC	GO_TRANSPORT_VESICLE_MEMBRANE	50	-0.271604	-1.00981	0.437705	0.752082	1	1006	tags=54%, list=40%, signal=88%
GSEA_Upreg prot expr-VCaPER	BP	GO_REGULATION_OF_UBIQUITIN_DEPENDENT_PROTEIN_CATABOLIC_PROCESS	41	0.267159	0.998927	0.461347	0.752139	1	275	tags=17%, list=11%, signal=19%
GSEA_Downreg prot expr-VCaPER	MF	GO_IRON_ION_BINDING	15	-0.474599	-1.33761	0.139576	0.756417	1	464	tags=40%, list=18%, signal=49%
GSEA_Upreg prot expr-VCaPER	BP	GO_NUCLEOSIDE_PHOSPHATE_CATABOLIC_PROCESS	15	0.341512	0.995975	0.445676	0.758962	1	220	tags=20%, list=9%, signal=22%
GSEA_Upreg prot expr-VCaPER	BP	GO_POSITIVE_REGULATION_OF_PROTEIN_MODIFICATION_PROCESS	164	0.206225	0.995247	0.451149	0.759296	1	718	tags=35%, list=28%, signal=45%
GSEA_Downreg prot expr-VCaPER	CC	GO_CELL_BODY	101	-0.235471	-0.997752	0.446228	0.759589	1	699	tags=36%, list=28%, signal=47%
GSEA_Upreg prot expr-VCaPER	BP	GO_RIBOSE_PHOSPHATE_BIOSYNTHETIC_PROCESS	54	0.244346	0.992722	0.426768	0.761392	1	279	tags=17%, list=11%, signal=18%
GSEA_Downreg prot expr-VCaPER	BP	GO_SECRETION	318	-0.23938	-1.16901	0.12202	0.761703	1	463	tags=22%, list=18%, signal=24%
GSEA_Upreg prot expr-VCaPER	BP	GO_ERYTHROCYTE_HOMEOSTASIS	22	0.314619	0.992071	0.452489	0.761816	1	363	tags=27%, list=14%, signal=32%
GSEA_Upreg prot expr-VCaPER	BP	GO_CELL_JUNCTION_ASSEMBLY	66	0.239096	0.993703	0.458549	0.761998	1	685	tags=33%, list=27%, signal=44%
GSEA_Upreg prot expr-VCaPER	BP	GO_CIRCULATORY_SYSTEM_DEVELOPMENT	118	0.217129	0.992843	0.461756	0.762747	1	460	tags=25%, list=18%, signal=29%
GSEA_Downreg prot expr-VCaPER	CC	GO_TRANSFERASE_COMPLEX	139	-0.224746	-1.00291	0.449925	0.762925	1	728	tags=32%, list=29%, signal=42%
GSEA_Upreg prot expr-VCaPER	MF	GO_ACTIVE_TRANSMEMBRANE_TRANSPORTER_ACTIVITY	35	0.295478	1.05495	0.371703	0.765531	1	463	tags=37%, list=18%, signal=45%
GSEA_Downreg prot expr-VCaPER	BP	GO_REGULATION_OF_PROTEIN_MODIFICATION_BY_SMALL_PROTEIN_CONJUGATION_OR_REMOVAL	51	-0.311283	-1.16677	0.217608	0.766313	1	813	tags=49%, list=32%, signal=71%
GSEA_Downreg prot expr-VCaPER	BP	GO_MEMBRANE_DOCKING	48	-0.31196	-1.16274	0.218644	0.766743	1	492	tags=29%, list=19%, signal=36%
GSEA_Downreg prot expr-VCaPER	BP	GO_CELL_DEATH_IN_RESPONSE_TO_OXIDATIVE_STRESS	23	-0.375939	-1.16354	0.29326	0.767386	1	440	tags=35%, list=17%, signal=42%
GSEA_Downreg prot expr-VCaPER	CC	GO_DENDRITIC_TREE	103	-0.237621	-0.99803	0.450321	0.767698	1	174	tags=12%, list=7%, signal=12%
GSEA_Downreg prot expr-VCaPER	BP	GO_POSTTRANSCRIPTIONAL_REGULATION_OF_GENE_EXPRESSION	213	-0.249073	-1.16513	0.142241	0.768661	1	916	tags=45%, list=36%, signal=65%
GSEA_Downreg prot expr-VCaPER	BP	GO_ANTEROGRADE_AXONAL_TRANSPORT	15	-0.413636	-1.16395	0.275797	0.769325	1	34	tags=13%, list=1%, signal=13%
GSEA_Downreg prot expr-VCaPER	BP	GO_TELOMERE_ORGANIZATION	50	-0.312947	-1.15464	0.23366	0.771994	1	899	tags=54%, list=35%, signal=82%
GSEA_Downreg prot expr-VCaPER	BP	GO_REGULATION_OF_DEFENSE_RESPONSE	91	-0.282859	-1.15906	0.20915	0.773402	1	803	tags=48%, list=32%, signal=68%
GSEA_Downreg prot expr-VCaPER	BP	GO_EPITHELIUM_DEVELOPMENT	176	-0.253788	-1.15812	0.164384	0.773442	1	736	tags=37%, list=29%, signal=48%
GSEA_Downreg prot expr-VCaPER	BP	GO_CARBOHYDRATE_BIOSYNTHETIC_PROCESS	38	-0.333981	-1.15996	0.254457	0.773484	1	681	tags=37%, list=27%, signal=50%
GSEA_Downreg prot expr-VCaPER	BP	GO_CHROMATIN_ORGANIZATION_INVOLVED_IN_REGULATION_OF_TRANSCRIPTION	23	-0.369314	-1.14678	0.270417	0.77361	1	276	tags=17%, list=11%, signal=19%
GSEA_Downreg prot expr-VCaPER	BP	GO_CELL_ACTIVATION_INVOLVED_IN_IMMUNE_RESPONSE	177	-0.252316	-1.15483	0.178354	0.774663	1	546	tags=29%, list=22%, signal=35%
GSEA_Downreg prot expr-VCaPER	BP	GO_VESICLE_DOCKING_INVOLVED_IN_EXOCYTOSIS	15	-0.415221	-1.14827	0.285714	0.774939	1	492	tags=33%, list=19%, signal=41%
GSEA_Downreg prot expr-VCaPER	BP	GO_STRIATED_MUSCLE_CELL_DIFFERENTIATION	46	-0.319539	-1.15264	0.252046	0.77577	1	209	tags=22%, list=8%, signal=23%
GSEA_Downreg prot expr-VCaPER	BP	GO_PROTEIN_LOCALIZATION_TO_CHROMOSOME	29	-0.350342	-1.14696	0.267025	0.776266	1	695	tags=52%, list=27%, signal=70%
GSEA_Downreg prot expr-VCaPER	BP	GO_DNA_DEPENDENT_DNA_REPLICATION	33	-0.338799	-1.14857	0.262697	0.777172	1	684	tags=48%, list=27%, signal=66%
GSEA_Downreg prot expr-VCaPER	BP	GO_CIRCULATORY_SYSTEM_PROCESS	62	-0.300003	-1.13848	0.256735	0.777408	1	374	tags=19%, list=15%, signal=22%
GSEA_Downreg prot expr-VCaPER	BP	GO_TISSUE_REMODELING	17	-0.405396	-1.15486	0.279152	0.778016	1	270	tags=24%, list=11%, signal=26%
GSEA_Downreg prot expr-VCaPER	BP	GO_RECOMBINATIONAL_REPAIR	33	-0.344054	-1.15578	0.253546	0.778197	1	781	tags=52%, list=31%, signal=73%
GSEA_Downreg prot expr-VCaPER	BP	GO_REGULATION_OF_PEPTIDASE_ACTIVITY	78	-0.284457	-1.14362	0.227929	0.778442	1	287	tags=21%, list=11%, signal=22%
GSEA_Upreg prot expr-VCaPER	MF	GO_ENZYME_ACTIVATOR_ACTIVITY	76	0.243709	1.04571	0.371007	0.778551	1	508	tags=25%, list=20%, signal=30%
GSEA_Downreg prot expr-VCaPER	BP	GO_NEGATIVE_REGULATION_OF_PROTEOLYSIS	67	-0.289941	-1.13982	0.250809	0.778942	1	430	tags=27%, list=17%, signal=32%
GSEA_Downreg prot expr-VCaPER	BP	GO_INNATE_IMMUNE_RESPONSE	121	-0.259535	-1.13699	0.208931	0.77944	1	551	tags=31%, list=22%, signal=38%
GSEA_Downreg prot expr-VCaPER	BP	GO_POSITIVE_REGULATION_OF_PROTEIN_MODIFICATION_BY_SMALL_PROTEIN_CONJUGATION_OR_REMOVAL	26	-0.356974	-1.13875	0.259325	0.779529	1	813	tags=54%, list=32%, signal=78%
GSEA_Downreg prot expr-VCaPER	BP	GO_NEGATIVE_REGULATION_OF_SUPRAMOLECULAR_FIBER_ORGANIZATION	32	-0.345939	-1.14876	0.274194	0.779709	1	535	tags=34%, list=21%, signal=43%
GSEA_Downreg prot expr-VCaPER	BP	GO_LEUKOCYTE_MEDIATED_IMMUNITY	187	-0.248211	-1.14044	0.191111	0.780035	1	546	tags=28%, list=22%, signal=33%
GSEA_Downreg prot expr-VCaPER	BP	GO_MAINTENANCE_OF_LOCATION_IN_CELL	36	-0.333667	-1.14402	0.262799	0.780151	1	287	tags=22%, list=11%, signal=25%
GSEA_Downreg prot expr-VCaPER	BP	GO_NEGATIVE_REGULATION_OF_ESTABLISHMENT_OF_PROTEIN_LOCALIZATION	29	-0.348046	-1.1419	0.280072	0.781209	1	751	tags=52%, list=30%, signal=73%
GSEA_Downreg prot expr-VCaPER	BP	GO_CYTOSOLIC_CALCIUM_ION_TRANSPORT	17	-0.399706	-1.14094	0.308244	0.781483	1	287	tags=29%, list=11%, signal=33%
GSEA_Downreg prot expr-VCaPER	BP	GO_TRANSPORT_ALONG_MICROTUBULE	44	-0.318298	-1.1491	0.222597	0.781874	1	504	tags=27%, list=20%, signal=33%
GSEA_Upreg prot expr-VCaPER	BP	GO_POSITIVE_REGULATION_OF_SYNAPTIC_TRANSMISSION	23	0.305142	0.984738	0.498866	0.781896	1	99	tags=13%, list=4%, signal=13%
GSEA_Downreg prot expr-VCaPER	CC	GO_NUCLEAR_PERIPHERY	50	-0.266827	-0.986404	0.488411	0.782833	1	467	tags=20%, list=18%, signal=24%
GSEA_Downreg prot expr-VCaPER	BP	GO_PEPTIDYL_AMINO_ACID_MODIFICATION	201	-0.247353	-1.14949	0.174041	0.783963	1	550	tags=25%, list=22%, signal=30%
GSEA_Downreg prot expr-VCaPER	BP	GO_NEGATIVE_REGULATION_OF_CELL_CYCLE_G1_S_PHASE_TRANSITION	16	-0.41001	-1.13375	0.313187	0.788028	1	854	tags=56%, list=34%, signal=84%
GSEA_Downreg prot expr-VCaPER	BP	GO_ANTIGEN_PROCESSING_AND_PRESENTATION	76	-0.284891	-1.13279	0.258675	0.788168	1	730	tags=45%, list=29%, signal=61%
GSEA_Upreg prot expr-VCaPER	BP	GO_GLYCOSYLATION	24	0.300471	0.981962	0.470588	0.788456	1	917	tags=54%, list=36%, signal=84%
GSEA_Downreg prot expr-VCaPER	MF	GO_GTPASE_REGULATOR_ACTIVITY	27	-0.388363	-1.26426	0.165794	0.794858	1	458	tags=37%, list=18%, signal=45%
GSEA_Upreg prot expr-VCaPER	BP	GO_IMPORT_ACROSS_PLASMA_MEMBRANE	20	0.311046	0.977832	0.45977	0.795189	1	463	tags=35%, list=18%, signal=42%
GSEA_Upreg prot expr-VCaPER	BP	GO_VACUOLAR_TRANSPORT	32	0.268448	0.976021	0.492925	0.795377	1	499	tags=28%, list=20%, signal=35%
GSEA_Upreg prot expr-VCaPER	BP	GO_INORGANIC_ANION_TRANSPORT	18	0.318913	0.978277	0.489362	0.795597	1	584	tags=44%, list=23%, signal=57%
GSEA_Upreg prot expr-VCaPER	BP	GO_REGULATION_OF_CELLULAR_RESPONSE_TO_INSULIN_STIMULUS	15	0.333395	0.9771	0.480952	0.795685	1	2	tags=7%, list=0%, signal=7%
GSEA_Upreg prot expr-VCaPER	BP	GO_NEURON_DEATH	64	0.23711	0.976404	0.50995	0.795999	1	718	tags=39%, list=28%, signal=53%
GSEA_Upreg prot expr-VCaPER	BP	GO_RIBOSE_PHOSPHATE_METABOLIC_PROCESS	118	0.21449	0.97851	0.5	0.79665	1	279	tags=14%, list=11%, signal=15%
GSEA_Upreg prot expr-VCaPER	MF	GO_CATION_TRANSMEMBRANE_TRANSPORTER_ACTIVITY	40	0.274356	1.02	0.422983	0.797564	1	463	tags=33%, list=18%, signal=39%
GSEA_Downreg prot expr-VCaPER	BP	GO_REGULATION_OF_POSTSYNAPSE_ORGANIZATION	19	-0.381368	-1.12853	0.295956	0.800605	1	757	tags=58%, list=30%, signal=82%
GSEA_Downreg prot expr-VCaPER	BP	GO_REGULATION_OF_ACTIN_FILAMENT_BASED_PROCESS	74	-0.282819	-1.12561	0.25585	0.80137	1	659	tags=32%, list=26%, signal=43%
GSEA_Upreg prot expr-VCaPER	BP	GO_ICOSANOID_METABOLIC_PROCESS	16	0.324611	0.973298	0.495495	0.801503	1	86	tags=13%, list=3%, signal=13%
GSEA_Downreg prot expr-VCaPER	CC	GO_TIGHT_JUNCTION	23	-0.316983	-0.976445	0.497479	0.802084	1	549	tags=30%, list=22%, signal=38%
GSEA_Upreg prot expr-VCaPER	MF	GO_NADP_BINDING	15	0.3582	1.02778	0.424779	0.803465	1	169	tags=27%, list=7%, signal=28%
GSEA_Downreg prot expr-VCaPER	BP	GO_RESPONSE_TO_WOUNDING	104	-0.267132	-1.12567	0.241058	0.804303	1	186	tags=13%, list=7%, signal=13%
GSEA_Upreg prot expr-VCaPER	BP	GO_REGIONALIZATION	23	0.308154	0.970975	0.501129	0.804769	1	525	tags=35%, list=21%, signal=43%
GSEA_Upreg prot expr-VCaPER	BP	GO_POSITIVE_REGULATION_OF_CELL_DEVELOPMENT	80	0.224005	0.9715	0.536709	0.805072	1	476	tags=21%, list=19%, signal=25%
GSEA_Upreg prot expr-VCaPER	BP	GO_MESENCHYMAL_CELL_DIFFERENTIATION	26	0.293524	0.970017	0.484091	0.805832	1	301	tags=15%, list=12%, signal=17%
GSEA_Downreg prot expr-VCaPER	BP	GO_CARDIAC_MUSCLE_CONTRACTION	17	-0.39537	-1.12334	0.318182	0.806004	1	424	tags=29%, list=17%, signal=35%
GSEA_Downreg prot expr-VCaPER	BP	GO_REGULATION_OF_MUSCLE_CONTRACTION	20	-0.375047	-1.12599	0.327306	0.806369	1	424	tags=35%, list=17%, signal=42%
GSEA_Downreg prot expr-VCaPER	CC	GO_ER_TO_GOLGI_TRANSPORT_VESICLE_MEMBRANE	19	-0.324442	-0.971527	0.490018	0.806578	1	770	tags=47%, list=30%, signal=68%
GSEA_Downreg prot expr-VCaPER	BP	GO_CYTOSKELETON_ORGANIZATION	209	-0.238796	-1.12014	0.229261	0.808007	1	659	tags=30%, list=26%, signal=37%
GSEA_Upreg prot expr-VCaPER	MF	GO_CHAPERONE_BINDING	44	0.269874	1.02115	0.409548	0.809212	1	540	tags=39%, list=21%, signal=48%
GSEA_Downreg prot expr-VCaPER	BP	GO_REGULATION_OF_OXIDATIVE_STRESS_INDUCED_CELL_DEATH	18	-0.384479	-1.12062	0.311355	0.809481	1	440	tags=33%, list=17%, signal=40%
GSEA_Downreg prot expr-VCaPER	BP	GO_REGULATION_OF_HEMOPOIESIS	74	-0.282461	-1.12149	0.258649	0.809632	1	899	tags=57%, list=35%, signal=85%
GSEA_Downreg prot expr-VCaPER	BP	GO_REGULATION_OF_DNA_REPAIR	26	-0.354346	-1.11046	0.309187	0.811449	1	982	tags=69%, list=39%, signal=112%
GSEA_Downreg prot expr-VCaPER	BP	GO_REGULATION_OF_SMALL_MOLECULE_METABOLIC_PROCESS	99	-0.270325	-1.11789	0.248418	0.812816	1	928	tags=52%, list=37%, signal=78%
GSEA_Upreg prot expr-VCaPER	MF	GO_CARBON_OXYGEN_LYASE_ACTIVITY	23	0.313392	1.01008	0.43662	0.813017	1	246	tags=17%, list=10%, signal=19%
GSEA_Downreg prot expr-VCaPER	BP	GO_POSITIVE_REGULATION_OF_TELOMERE_MAINTENANCE_VIA_TELOMERE_LENGTHENING	15	-0.39001	-1.10719	0.326786	0.8137	1	695	tags=53%, list=27%, signal=73%
GSEA_Upreg prot expr-VCaPER	MF	GO_MODIFIED_AMINO_ACID_BINDING	17	0.344484	1.02962	0.397291	0.81379	1	125	tags=24%, list=5%, signal=25%
GSEA_Downreg prot expr-VCaPER	BP	GO_REGULATION_OF_TRANS_SYNAPTIC_SIGNALING	61	-0.28475	-1.11053	0.283388	0.814265	1	309	tags=16%, list=12%, signal=18%
GSEA_Upreg prot expr-VCaPER	BP	GO_REGULATION_OF_ATP_METABOLIC_PROCESS	44	0.250512	0.966335	0.497561	0.814829	1	894	tags=48%, list=35%, signal=72%
GSEA_Downreg prot expr-VCaPER	BP	GO_DEVELOPMENTAL_GROWTH	81	-0.274531	-1.10766	0.276596	0.815087	1	855	tags=48%, list=34%, signal=70%
GSEA_Downreg prot expr-VCaPER	BP	GO_NUCLEIC_ACID_PHOSPHODIESTER_BOND_HYDROLYSIS	82	-0.274299	-1.11106	0.263242	0.815558	1	470	tags=23%, list=19%, signal=28%
GSEA_Downreg prot expr-VCaPER	BP	GO_MYELOID_LEUKOCYTE_ACTIVATION	172	-0.242741	-1.10812	0.24613	0.816522	1	546	tags=29%, list=22%, signal=35%
GSEA_Upreg prot expr-VCaPER	BP	GO_SENSORY_PERCEPTION	36	0.264436	0.964372	0.517647	0.816818	1	346	tags=22%, list=14%, signal=25%
GSEA_Upreg prot expr-VCaPER	BP	GO_AGING	64	0.23192	0.964848	0.531579	0.817183	1	457	tags=28%, list=18%, signal=33%
GSEA_Downreg prot expr-VCaPER	BP	GO_NEGATIVE_REGULATION_OF_BINDING	36	-0.323679	-1.0968	0.331104	0.81755	1	660	tags=39%, list=26%, signal=52%
GSEA_Downreg prot expr-VCaPER	BP	GO_MYOFIBRIL_ASSEMBLY	16	-0.388016	-1.11114	0.332743	0.818456	1	171	tags=19%, list=7%, signal=20%
GSEA_Downreg prot expr-VCaPER	BP	GO_EPIDERMAL_CELL_DIFFERENTIATION	30	-0.335627	-1.1016	0.329331	0.818554	1	622	tags=33%, list=25%, signal=44%
GSEA_Downreg prot expr-VCaPER	BP	GO_RESPONSE_TO_BIOTIC_STIMULUS	196	-0.238304	-1.09814	0.260741	0.818618	1	551	tags=28%, list=22%, signal=33%
GSEA_Downreg prot expr-VCaPER	BP	GO_ACTIN_FILAMENT_BASED_PROCESS	130	-0.256506	-1.11195	0.242199	0.818765	1	659	tags=32%, list=26%, signal=40%
GSEA_Downreg prot expr-VCaPER	BP	GO_KERATINOCYTE_DIFFERENTIATION	22	-0.357216	-1.1041	0.360215	0.81899	1	537	tags=27%, list=21%, signal=34%
GSEA_Upreg prot expr-VCaPER	BP	GO_ANTERIOR_POSTERIOR_PATTERN_SPECIFICATION	15	0.334836	0.962362	0.516129	0.81903	1	525	tags=40%, list=21%, signal=50%
GSEA_Downreg prot expr-VCaPER	BP	GO_REGULATION_OF_BINDING	80	-0.269659	-1.0929	0.291734	0.819265	1	565	tags=30%, list=22%, signal=37%
GSEA_Upreg prot expr-VCaPER	BP	GO_REGULATION_OF_NIK_NF_KAPPAB_SIGNALING	19	0.318159	0.962758	0.481651	0.819639	1	788	tags=53%, list=31%, signal=76%
GSEA_Downreg prot expr-VCaPER	BP	GO_SUPRAMOLECULAR_FIBER_ORGANIZATION	117	-0.257508	-1.10218	0.27673	0.819702	1	659	tags=33%, list=26%, signal=43%
GSEA_Downreg prot expr-VCaPER	BP	GO_DNA_CONFORMATION_CHANGE	76	-0.277792	-1.10303	0.283142	0.819794	1	550	tags=28%, list=22%, signal=34%
GSEA_Downreg prot expr-VCaPER	BP	GO_POSITIVE_REGULATION_OF_DEVELOPMENTAL_GROWTH	19	-0.368993	-1.09686	0.307832	0.820325	1	854	tags=53%, list=34%, signal=79%
GSEA_Downreg prot expr-VCaPER	BP	GO_INTRACELLULAR_ESTROGEN_RECEPTOR_SIGNALING_PATHWAY	20	-0.37042	-1.09845	0.33564	0.820509	1	668	tags=40%, list=26%, signal=54%
GSEA_Downreg prot expr-VCaPER	BP	GO_NEGATIVE_REGULATION_OF_PROTEIN_MODIFICATION_BY_SMALL_PROTEIN_CONJUGATION_OR_REMOVAL	19	-0.374402	-1.09932	0.33157	0.820522	1	774	tags=47%, list=31%, signal=68%
GSEA_Downreg prot expr-VCaPER	BP	GO_DNA_REPLICATION	62	-0.28545	-1.10438	0.285962	0.821061	1	684	tags=37%, list=27%, signal=50%
GSEA_Downreg prot expr-VCaPER	CC	GO_NUCLEAR_BODY	207	-0.206302	-0.962911	0.55506	0.821324	1	387	tags=15%, list=15%, signal=16%
GSEA_Downreg prot expr-VCaPER	BP	GO_REGULATION_OF_CELL_MORPHOGENESIS_INVOLVED_IN_DIFFERENTIATION	54	-0.295609	-1.11209	0.290429	0.821425	1	800	tags=43%, list=32%, signal=61%
GSEA_Upreg prot expr-VCaPER	BP	GO_ORGANONITROGEN_COMPOUND_BIOSYNTHETIC_PROCESS	435	0.176034	0.960878	0.619231	0.821564	1	279	tags=13%, list=11%, signal=12%
GSEA_Downreg prot expr-VCaPER	BP	GO_NEGATIVE_REGULATION_OF_PROTEIN_BINDING	27	-0.338272	-1.09305	0.33913	0.821677	1	487	tags=30%, list=19%, signal=36%
GSEA_Upreg prot expr-VCaPER	BP	GO_CELLULAR_RESPONSE_TO_HORMONE_STIMULUS	117	0.207907	0.960206	0.576119	0.821738	1	345	tags=16%, list=14%, signal=18%
GSEA_Downreg prot expr-VCaPER	BP	GO_REGULATION_OF_SYNAPSE_STRUCTURE_OR_ACTIVITY	34	-0.3198	-1.09951	0.323792	0.822879	1	706	tags=47%, list=28%, signal=64%
GSEA_Downreg prot expr-VCaPER	BP	GO_EXOCYTIC_PROCESS	22	-0.361524	-1.11253	0.31295	0.822933	1	492	tags=27%, list=19%, signal=34%
GSEA_Downreg prot expr-VCaPER	BP	GO_REGULATION_OF_BODY_FLUID_LEVELS	71	-0.284313	-1.11327	0.269716	0.823453	1	257	tags=17%, list=10%, signal=18%
GSEA_Downreg prot expr-VCaPER	BP	GO_DNA_GEOMETRIC_CHANGE	36	-0.315376	-1.09406	0.327402	0.82404	1	899	tags=50%, list=35%, signal=76%
GSEA_Downreg prot expr-VCaPER	BP	GO_ENDOSOME_ORGANIZATION	23	-0.35951	-1.1139	0.301533	0.824312	1	302	tags=17%, list=12%, signal=20%
GSEA_Downreg prot expr-VCaPER	BP	GO_SIGNAL_RELEASE	80	-0.270732	-1.09309	0.299174	0.824475	1	254	tags=15%, list=10%, signal=16%
GSEA_Upreg prot expr-VCaPER	BP	GO_RESPONSE_TO_NUTRIENT	32	0.269355	0.95777	0.537559	0.825603	1	409	tags=25%, list=16%, signal=29%
GSEA_Downreg prot expr-VCaPER	CC	GO_APICAL_JUNCTION_COMPLEX	26	-0.3033	-0.955061	0.52677	0.825674	1	549	tags=27%, list=22%, signal=34%
GSEA_Downreg prot expr-VCaPER	BP	GO_RESPONSE_TO_RADIATION	71	-0.277441	-1.09016	0.30198	0.825843	1	485	tags=25%, list=19%, signal=30%
GSEA_Upreg prot expr-VCaPER	BP	GO_REGULATION_OF_GENERATION_OF_PRECURSOR_METABOLITES_AND_ENERGY	46	0.246477	0.958211	0.53717	0.826032	1	894	tags=48%, list=35%, signal=73%
GSEA_Upreg prot expr-VCaPER	BP	GO_DEVELOPMENTAL_PROCESS_INVOLVED_IN_REPRODUCTION	123	0.206016	0.955713	0.586777	0.826228	1	333	tags=17%, list=13%, signal=19%
GSEA_Upreg prot expr-VCaPER	BP	GO_CELLULAR_CARBOHYDRATE_METABOLIC_PROCESS	41	0.253201	0.955877	0.555	0.827555	1	115	tags=12%, list=5%, signal=13%
GSEA_Upreg prot expr-VCaPER	BP	GO_REGULATION_OF_ATPASE_ACTIVITY	32	0.267676	0.956478	0.501139	0.827562	1	540	tags=25%, list=21%, signal=31%
GSEA_Downreg prot expr-VCaPER	CC	GO_PERINUCLEAR_REGION_OF_CYTOPLASM	144	-0.216624	-0.956165	0.560821	0.831847	1	383	tags=18%, list=15%, signal=20%
GSEA_Upreg prot expr-VCaPER	BP	GO_NEGATIVE_REGULATION_OF_DEFENSE_RESPONSE	20	0.304666	0.952953	0.509091	0.832537	1	303	tags=25%, list=12%, signal=28%
GSEA_Upreg prot expr-VCaPER	BP	GO_CELL_CHEMOTAXIS	27	0.27937	0.951468	0.538106	0.833411	1	301	tags=26%, list=12%, signal=29%
GSEA_Downreg prot expr-VCaPER	BP	GO_POSITIVE_REGULATION_OF_MRNA_PROCESSING	20	-0.365571	-1.087	0.337838	0.833787	1	981	tags=60%, list=39%, signal=97%
GSEA_Upreg prot expr-VCaPER	BP	GO_ERBB_SIGNALING_PATHWAY	27	0.273366	0.951674	0.525	0.83454	1	203	tags=19%, list=8%, signal=20%
GSEA_Upreg prot expr-VCaPER	BP	GO_NUCLEAR_CHROMOSOME_SEGREGATION	48	0.240114	0.949321	0.536643	0.835977	1	397	tags=19%, list=16%, signal=22%
GSEA_Downreg prot expr-VCaPER	BP	GO_EPITHELIAL_CELL_DIFFERENTIATION	89	-0.26063	-1.08529	0.3086	0.83681	1	678	tags=29%, list=27%, signal=38%
GSEA_Upreg prot expr-VCaPER	BP	GO_APPENDAGE_MORPHOGENESIS	15	0.328588	0.9495	0.496788	0.837265	1	450	tags=27%, list=18%, signal=32%
GSEA_Downreg prot expr-VCaPER	BP	GO_MUSCLE_TISSUE_DEVELOPMENT	52	-0.288215	-1.08219	0.318792	0.838688	1	232	tags=19%, list=9%, signal=21%
GSEA_Downreg prot expr-VCaPER	BP	GO_TISSUE_MORPHOGENESIS	101	-0.256799	-1.08383	0.300493	0.83872	1	597	tags=33%, list=24%, signal=41%
GSEA_Downreg prot expr-VCaPER	BP	GO_POSITIVE_REGULATION_OF_DNA_METABOLIC_PROCESS	49	-0.297377	-1.08284	0.338409	0.839247	1	991	tags=61%, list=39%, signal=99%
GSEA_Upreg prot expr-VCaPER	BP	GO_CELLULAR_RESPONSE_TO_PEPTIDE_HORMONE_STIMULUS	59	0.233716	0.946734	0.543902	0.839894	1	378	tags=17%, list=15%, signal=19%
GSEA_Upreg prot expr-VCaPER	BP	GO_CELLULAR_RESPONSE_TO_TOPOLOGICALLY_INCORRECT_PROTEIN	44	0.249512	0.947305	0.535	0.839995	1	595	tags=32%, list=23%, signal=41%
GSEA_Downreg prot expr-VCaPER	CC	GO_INTRINSIC_COMPONENT_OF_SYNAPTIC_VESICLE_MEMBRANE	15	-0.337561	-0.933223	0.549816	0.840066	1	16	tags=7%, list=1%, signal=7%
GSEA_Upreg prot expr-VCaPER	BP	GO_POSITIVE_REGULATION_OF_CYTOKINE_PRODUCTION	53	0.239291	0.945623	0.55198	0.84122	1	299	tags=21%, list=12%, signal=23%
GSEA_Downreg prot expr-VCaPER	CC	GO_SIDE_OF_MEMBRANE	76	-0.234841	-0.936111	0.561258	0.841282	1	309	tags=17%, list=12%, signal=19%
GSEA_Downreg prot expr-VCaPER	BP	GO_REGULATION_OF_PEPTIDYL_SERINE_PHOSPHORYLATION	18	-0.378046	-1.07892	0.364286	0.841719	1	521	tags=39%, list=21%, signal=49%
GSEA_Downreg prot expr-VCaPER	CC	GO_NUCLEAR_MATRIX	37	-0.269278	-0.945794	0.53413	0.841899	1	467	tags=22%, list=18%, signal=26%
GSEA_Downreg prot expr-VCaPER	BP	GO_REGULATION_OF_CELL_CYCLE_ARREST	17	-0.374977	-1.08047	0.367876	0.841948	1	779	tags=53%, list=31%, signal=76%
GSEA_Downreg prot expr-VCaPER	CC	GO_NEURON_PROJECTION_TERMINUS	19	-0.317073	-0.93903	0.537634	0.842291	1	195	tags=16%, list=8%, signal=17%
GSEA_Upreg prot expr-VCaPER	BP	GO_NEGATIVE_REGULATION_OF_RNA_SPLICING	16	0.320977	0.944199	0.533958	0.84366	1	682	tags=50%, list=27%, signal=68%
GSEA_Downreg prot expr-VCaPER	BP	GO_INTRACELLULAR_PROTEIN_TRANSPORT	389	-0.216016	-1.07898	0.26506	0.844377	1	791	tags=35%, list=31%, signal=44%
GSEA_Downreg prot expr-VCaPER	CC	GO_PROTEIN_DNA_COMPLEX	32	-0.280009	-0.941414	0.552316	0.84461	1	684	tags=38%, list=27%, signal=51%
GSEA_Downreg prot expr-VCaPER	MF	GO_DAMAGED_DNA_BINDING	16	-0.43905	-1.24374	0.193606	0.844716	1	768	tags=63%, list=30%, signal=89%
GSEA_Downreg prot expr-VCaPER	BP	GO_REGULATION_OF_RESPONSE_TO_EXTERNAL_STIMULUS	125	-0.245402	-1.07252	0.323664	0.846605	1	459	tags=26%, list=18%, signal=30%
GSEA_Downreg prot expr-VCaPER	MF	GO_PROTEIN_DOMAIN_SPECIFIC_BINDING	157	-0.239741	-1.09	0.245253	0.848526	1	713	tags=33%, list=28%, signal=43%
GSEA_Downreg prot expr-VCaPER	BP	GO_DENDRITE_DEVELOPMENT	43	-0.300494	-1.07433	0.350427	0.848818	1	452	tags=23%, list=18%, signal=28%
GSEA_Downreg prot expr-VCaPER	BP	GO_AMINOGLYCAN_METABOLIC_PROCESS	19	-0.365696	-1.07268	0.327957	0.848881	1	406	tags=26%, list=16%, signal=31%
GSEA_Upreg prot expr-VCaPER	BP	GO_RESPONSE_TO_LIPID	135	0.198072	0.940865	0.618529	0.849464	1	341	tags=16%, list=13%, signal=18%
GSEA_Downreg prot expr-VCaPER	BP	GO_CELLULAR_RESPONSE_TO_KETONE	18	-0.374532	-1.07302	0.363964	0.850529	1	977	tags=78%, list=39%, signal=126%
GSEA_Downreg prot expr-VCaPER	CC	GO_TRANSPORT_VESICLE	100	-0.221396	-0.92584	0.621019	0.851045	1	500	tags=22%, list=20%, signal=26%
GSEA_Upreg prot expr-VCaPER	BP	GO_ACTOMYOSIN_STRUCTURE_ORGANIZATION	37	0.257805	0.940877	0.57072	0.851204	1	343	tags=19%, list=14%, signal=22%
GSEA_Downreg prot expr-VCaPER	BP	GO_RESPONSE_TO_ABIOTIC_STIMULUS	254	-0.22388	-1.07446	0.268786	0.851295	1	492	tags=22%, list=19%, signal=25%
GSEA_Downreg prot expr-VCaPER	MF	GO_DRUG_BINDING	24	-0.331031	-1.04689	0.399654	0.851334	1	741	tags=42%, list=29%, signal=58%
GSEA_Downreg prot expr-VCaPER	BP	GO_REGULATION_OF_DENDRITE_DEVELOPMENT	30	-0.328792	-1.07515	0.351255	0.851791	1	452	tags=27%, list=18%, signal=32%
GSEA_Upreg prot expr-VCaPER	BP	GO_ALCOHOL_METABOLIC_PROCESS	74	0.217213	0.938542	0.606557	0.852555	1	473	tags=26%, list=19%, signal=31%
GSEA_Downreg prot expr-VCaPER	BP	GO_TELOMERE_MAINTENANCE_VIA_TELOMERE_LENGTHENING	32	-0.315284	-1.06747	0.349829	0.853134	1	695	tags=44%, list=27%, signal=60%
GSEA_Downreg prot expr-VCaPER	MF	GO_TRNA_BINDING	18	-0.356284	-1.02411	0.421793	0.853437	1	556	tags=28%, list=22%, signal=35%
GSEA_Upreg prot expr-VCaPER	BP	GO_POSITIVE_REGULATION_OF_HYDROLASE_ACTIVITY	112	0.203589	0.938865	0.606952	0.85345	1	480	tags=23%, list=19%, signal=27%
GSEA_Downreg prot expr-VCaPER	CC	GO_EXOCYTIC_VESICLE	52	-0.243462	-0.914898	0.607553	0.854052	1	87	tags=8%, list=3%, signal=8%
GSEA_Downreg prot expr-VCaPER	BP	GO_MAINTENANCE_OF_PROTEIN_LOCATION_IN_CELL	19	-0.363512	-1.05824	0.386364	0.854495	1	964	tags=63%, list=38%, signal=101%
GSEA_Downreg prot expr-VCaPER	MF	GO_CALCIUM_ION_BINDING	92	-0.265672	-1.09327	0.291793	0.854707	1	365	tags=23%, list=14%, signal=26%
GSEA_Downreg prot expr-VCaPER	CC	GO_AZUROPHIL_GRANULE_MEMBRANE	20	-0.304677	-0.917737	0.565543	0.854967	1	136	tags=15%, list=5%, signal=16%
GSEA_Downreg prot expr-VCaPER	BP	GO_ORGANELLE_TRANSPORT_ALONG_MICROTUBULE	26	-0.334664	-1.06757	0.359932	0.85562	1	24	tags=8%, list=1%, signal=8%
GSEA_Downreg prot expr-VCaPER	BP	GO_POSITIVE_REGULATION_OF_PROTEIN_CONTAINING_COMPLEX_ASSEMBLY	52	-0.28939	-1.05942	0.34904	0.855923	1	763	tags=38%, list=30%, signal=54%
GSEA_Downreg prot expr-VCaPER	BP	GO_PROTEIN_LOCALIZATION_TO_CELL_PERIPHERY	77	-0.269292	-1.06261	0.351759	0.856102	1	493	tags=26%, list=19%, signal=31%
GSEA_Upreg prot expr-VCaPER	MF	GO_HYDROLASE_ACTIVITY_ACTING_ON_CARBON_NITROGEN_BUT_NOT_PEPTIDE_BONDS	24	0.301916	0.98659	0.448037	0.856284	1	277	tags=29%, list=11%, signal=32%
GSEA_Downreg prot expr-VCaPER	CC	GO_SYNAPTIC_VESICLE_MEMBRANE	24	-0.292263	-0.920491	0.574394	0.856302	1	500	tags=21%, list=20%, signal=26%
GSEA_Downreg prot expr-VCaPER	BP	GO_MICROTUBULE_BASED_PROCESS	127	-0.243523	-1.05846	0.332827	0.856468	1	504	tags=24%, list=20%, signal=28%
GSEA_Downreg prot expr-VCaPER	BP	GO_REGULATION_OF_SYNAPTIC_VESICLE_CYCLE	18	-0.373299	-1.06315	0.393195	0.85693	1	174	tags=11%, list=7%, signal=12%
GSEA_Downreg prot expr-VCaPER	BP	GO_PALLIUM_DEVELOPMENT	35	-0.306051	-1.05499	0.38422	0.857476	1	2	tags=3%, list=0%, signal=3%
GSEA_Downreg prot expr-VCaPER	BP	GO_RESPONSE_TO_LIGHT_STIMULUS	48	-0.292412	-1.06376	0.344051	0.857757	1	483	tags=27%, list=19%, signal=33%
GSEA_Downreg prot expr-VCaPER	BP	GO_POSITIVE_REGULATION_OF_ACTIN_FILAMENT_POLYMERIZATION	20	-0.359683	-1.06775	0.364963	0.857824	1	734	tags=30%, list=29%, signal=42%
GSEA_Upreg prot expr-VCaPER	MF	GO_CELL_ADHESION_MEDIATOR_ACTIVITY	21	0.296017	0.92388	0.581081	0.858008	1	83	tags=14%, list=3%, signal=15%
GSEA_Downreg prot expr-VCaPER	BP	GO_PROTEIN_STABILIZATION	55	-0.280596	-1.06038	0.36876	0.858155	1	701	tags=44%, list=28%, signal=59%
GSEA_Downreg prot expr-VCaPER	BP	GO_RETROGRADE_VESICLE_MEDIATED_TRANSPORT_GOLGI_TO_ENDOPLASMIC_RETICULUM	25	-0.334593	-1.05082	0.393162	0.858492	1	399	tags=20%, list=16%, signal=24%
GSEA_Downreg prot expr-VCaPER	BP	GO_POSITIVE_REGULATION_OF_AUTOPHAGY	20	-0.355264	-1.05946	0.378947	0.858562	1	427	tags=30%, list=17%, signal=36%
GSEA_Downreg prot expr-VCaPER	BP	GO_DNA_DAMAGE_RESPONSE_SIGNAL_TRANSDUCTION_BY_P53_CLASS_MEDIATOR	18	-0.367195	-1.05147	0.383128	0.85896	1	781	tags=50%, list=31%, signal=72%
GSEA_Downreg prot expr-VCaPER	BP	GO_RNA_PHOSPHODIESTER_BOND_HYDROLYSIS	54	-0.278528	-1.05222	0.375415	0.859027	1	470	tags=24%, list=19%, signal=29%
GSEA_Downreg prot expr-VCaPER	BP	GO_NEGATIVE_REGULATION_OF_CELLULAR_PROTEIN_LOCALIZATION	26	-0.337496	-1.06814	0.355124	0.859183	1	942	tags=65%, list=37%, signal=103%
GSEA_Downreg prot expr-VCaPER	BP	GO_REGULATION_OF_DEVELOPMENTAL_GROWTH	42	-0.299836	-1.06409	0.370748	0.859355	1	854	tags=48%, list=34%, signal=71%
GSEA_Downreg prot expr-VCaPER	BP	GO_REGULATION_OF_ANATOMICAL_STRUCTURE_MORPHOGENESIS	162	-0.234486	-1.0559	0.33532	0.859812	1	800	tags=40%, list=32%, signal=54%
GSEA_Downreg prot expr-VCaPER	BP	GO_ACTIVATION_OF_IMMUNE_RESPONSE	86	-0.262491	-1.06466	0.338558	0.860102	1	771	tags=42%, list=30%, signal=58%
GSEA_Downreg prot expr-VCaPER	BP	GO_POSITIVE_REGULATION_OF_DNA_REPAIR	15	-0.377499	-1.055	0.396739	0.86018	1	982	tags=67%, list=39%, signal=108%
GSEA_Downreg prot expr-VCaPER	BP	GO_REGULATION_OF_CYTOSOLIC_CALCIUM_ION_CONCENTRATION	24	-0.340744	-1.05261	0.378136	0.8603	1	287	tags=25%, list=11%, signal=28%
GSEA_Downreg prot expr-VCaPER	BP	GO_SENSORY_PERCEPTION_OF_MECHANICAL_STIMULUS	19	-0.359087	-1.06051	0.34965	0.860516	1	622	tags=42%, list=25%, signal=55%
GSEA_Downreg prot expr-VCaPER	MF	GO_PHOSPHATASE_ACTIVITY	37	-0.322607	-1.13984	0.255102	0.860692	1	292	tags=19%, list=12%, signal=21%
GSEA_Downreg prot expr-VCaPER	BP	GO_NEGATIVE_REGULATION_OF_PROTEIN_CONTAINING_COMPLEX_DISASSEMBLY	17	-0.367694	-1.053	0.386809	0.86171	1	657	tags=41%, list=26%, signal=55%
GSEA_Downreg prot expr-VCaPER	MF	GO_MOLECULAR_TRANSDUCER_ACTIVITY	34	-0.342424	-1.17476	0.228522	0.863179	1	131	tags=15%, list=5%, signal=15%
GSEA_Downreg prot expr-VCaPER	MF	GO_MAGNESIUM_ION_BINDING	50	-0.312101	-1.1334	0.252427	0.863334	1	586	tags=36%, list=23%, signal=46%
GSEA_Downreg prot expr-VCaPER	MF	GO_PROTEIN_N_TERMINUS_BINDING	34	-0.31732	-1.10102	0.299296	0.863336	1	744	tags=35%, list=29%, signal=49%
GSEA_Downreg prot expr-VCaPER	MF	GO_CADHERIN_BINDING	158	-0.274037	-1.23147	0.105185	0.864079	1	773	tags=39%, list=31%, signal=53%
GSEA_Downreg prot expr-VCaPER	MF	GO_CELL_ADHESION_MOLECULE_BINDING	185	-0.237327	-1.09541	0.267188	0.864395	1	669	tags=33%, list=26%, signal=42%
GSEA_Downreg prot expr-VCaPER	MF	GO_TRANSCRIPTION_FACTOR_BINDING	147	-0.21986	-0.971742	0.520701	0.864489	1	690	tags=31%, list=27%, signal=40%
GSEA_Downreg prot expr-VCaPER	MF	GO_ACTIN_FILAMENT_BINDING	44	-0.281932	-1.01643	0.432217	0.864566	1	622	tags=30%, list=25%, signal=38%
GSEA_Downreg prot expr-VCaPER	MF	GO_ACTIVATING_TRANSCRIPTION_FACTOR_BINDING	15	-0.375005	-1.02466	0.422535	0.864987	1	975	tags=67%, list=38%, signal=108%
GSEA_Downreg prot expr-VCaPER	MF	GO_ISOMERASE_ACTIVITY	60	-0.27169	-1.04691	0.360269	0.865944	1	608	tags=37%, list=24%, signal=47%
GSEA_Upreg prot expr-VCaPER	BP	GO_HEPATICOBILIARY_SYSTEM_DEVELOPMENT	35	0.25537	0.933063	0.566745	0.866289	1	271	tags=17%, list=11%, signal=19%
GSEA_Upreg prot expr-VCaPER	MF	GO_DISULFIDE_OXIDOREDUCTASE_ACTIVITY	27	0.292328	0.988232	0.454965	0.866584	1	268	tags=26%, list=11%, signal=29%
GSEA_Downreg prot expr-VCaPER	BP	GO_RESPONSE_TO_OXYGEN_LEVELS	92	-0.252907	-1.04767	0.382979	0.866607	1	730	tags=39%, list=29%, signal=53%
GSEA_Upreg prot expr-VCaPER	BP	GO_PHAGOCYTOSIS	44	0.245818	0.930961	0.564987	0.866882	1	195	tags=11%, list=8%, signal=12%
GSEA_Upreg prot expr-VCaPER	BP	GO_CELLULAR_RESPONSE_TO_NITROGEN_COMPOUND	113	0.200635	0.932119	0.595442	0.867129	1	462	tags=19%, list=18%, signal=23%
GSEA_Upreg prot expr-VCaPER	BP	GO_LOCOMOTORY_BEHAVIOR	22	0.296102	0.931092	0.568075	0.86829	1	220	tags=18%, list=9%, signal=20%
GSEA_Upreg prot expr-VCaPER	BP	GO_CELLULAR_AMIDE_METABOLIC_PROCESS	366	0.173544	0.929826	0.739437	0.868333	1	291	tags=14%, list=11%, signal=14%
GSEA_Downreg prot expr-VCaPER	MF	GO_CYTOSKELETAL_PROTEIN_BINDING	196	-0.243709	-1.12108	0.227003	0.868495	1	660	tags=29%, list=26%, signal=36%
GSEA_Upreg prot expr-VCaPER	MF	GO_REPRESSING_TRANSCRIPTION_FACTOR_BINDING	24	0.28899	0.924333	0.587112	0.869436	1	478	tags=38%, list=19%, signal=46%
GSEA_Downreg prot expr-VCaPER	MF	GO_PHOSPHATASE_REGULATOR_ACTIVITY	19	-0.391312	-1.14314	0.293194	0.869663	1	444	tags=47%, list=18%, signal=57%
GSEA_Downreg prot expr-VCaPER	MF	GO_DNA_HELICASE_ACTIVITY	19	-0.34383	-1.01046	0.422939	0.869884	1	899	tags=63%, list=35%, signal=97%
GSEA_Downreg prot expr-VCaPER	MF	GO_CHANNEL_REGULATOR_ACTIVITY	24	-0.381825	-1.19318	0.222826	0.869982	1	2	tags=4%, list=0%, signal=4%
GSEA_Downreg prot expr-VCaPER	MF	GO_PROTEIN_SERINE_THREONINE_KINASE_ACTIVITY	25	-0.325855	-1.03226	0.404887	0.870372	1	416	tags=32%, list=16%, signal=38%
GSEA_Downreg prot expr-VCaPER	MF	GO_TRANSFERASE_ACTIVITY_TRANSFERRING_PHOSPHORUS_CONTAINING_GROUPS	83	-0.269558	-1.115	0.259142	0.871503	1	496	tags=27%, list=20%, signal=32%
GSEA_Downreg prot expr-VCaPER	MF	GO_ENDOPEPTIDASE_ACTIVITY	62	-0.248461	-0.960935	0.531773	0.872359	1	457	tags=24%, list=18%, signal=29%
GSEA_Downreg prot expr-VCaPER	MF	GO_HYDROLASE_ACTIVITY_ACTING_ON_CARBON_NITROGEN_BUT_NOT_PEPTIDE_BONDS_IN_LINEAR_AMIDES	17	-0.36763	-1.03585	0.411661	0.872781	1	104	tags=24%, list=4%, signal=24%
GSEA_Upreg prot expr-VCaPER	MF	GO_HISTONE_DEACETYLASE_BINDING	29	0.284698	0.956328	0.510022	0.872831	1	571	tags=34%, list=23%, signal=44%
GSEA_Upreg prot expr-VCaPER	BP	GO_PROTEIN_LOCALIZATION_TO_MITOCHONDRION	52	0.231401	0.927519	0.608374	0.873334	1	584	tags=33%, list=23%, signal=42%
GSEA_Downreg prot expr-VCaPER	MF	GO_STRUCTURAL_CONSTITUENT_OF_CYTOSKELETON	24	-0.352636	-1.10329	0.331532	0.874031	1	571	tags=29%, list=23%, signal=37%
GSEA_Upreg prot expr-VCaPER	BP	GO_PROTEIN_LOCALIZATION_TO_CELL_JUNCTION	29	0.269675	0.926496	0.55902	0.87449	1	524	tags=34%, list=21%, signal=43%
GSEA_Downreg prot expr-VCaPER	BP	GO_G_PROTEIN_COUPLED_RECEPTOR_SIGNALING_PATHWAY	49	-0.287422	-1.04452	0.386107	0.874793	1	309	tags=14%, list=12%, signal=16%
GSEA_Downreg prot expr-VCaPER	MF	GO_CATALYTIC_ACTIVITY_ACTING_ON_A_TRNA	19	-0.331575	-0.971771	0.495591	0.875926	1	384	tags=21%, list=15%, signal=25%
GSEA_Upreg prot expr-VCaPER	BP	GO_ENZYME_LINKED_RECEPTOR_PROTEIN_SIGNALING_PATHWAY	151	0.192577	0.924711	0.652038	0.875951	1	173	tags=9%, list=7%, signal=9%
GSEA_Upreg prot expr-VCaPER	BP	GO_RESPONSE_TO_HYDROGEN_PEROXIDE	37	0.256694	0.925228	0.592075	0.876287	1	449	tags=30%, list=18%, signal=36%
GSEA_Downreg prot expr-VCaPER	MF	GO_RIBONUCLEOTIDE_BINDING	317	-0.209086	-1.02554	0.381153	0.87632	1	699	tags=31%, list=28%, signal=37%
GSEA_Downreg prot expr-VCaPER	MF	GO_LIGASE_ACTIVITY	36	-0.28084	-0.963683	0.510815	0.876684	1	556	tags=31%, list=22%, signal=39%
GSEA_Upreg prot expr-VCaPER	MF	GO_CIS_REGULATORY_REGION_SEQUENCE_SPECIFIC_DNA_BINDING	81	0.224463	0.974921	0.514286	0.877753	1	980	tags=47%, list=39%, signal=74%
GSEA_Downreg prot expr-VCaPER	MF	GO_PHOSPHATASE_BINDING	36	-0.295167	-1.04773	0.410163	0.87829	1	568	tags=33%, list=22%, signal=42%
GSEA_Downreg prot expr-VCaPER	BP	GO_ORGANELLE_ASSEMBLY	163	-0.229946	-1.04173	0.357698	0.879181	1	931	tags=47%, list=37%, signal=70%
GSEA_Downreg prot expr-VCaPER	MF	GO_TRANSITION_METAL_ION_BINDING	153	-0.256976	-1.14628	0.195046	0.879386	1	480	tags=26%, list=19%, signal=30%
GSEA_Downreg prot expr-VCaPER	MF	GO_SCAFFOLD_PROTEIN_BINDING	15	-0.436714	-1.17713	0.268156	0.879572	1	928	tags=53%, list=37%, signal=84%
GSEA_Upreg prot expr-VCaPER	BP	GO_REGULATION_OF_PROTEIN_SERINE_THREONINE_KINASE_ACTIVITY	59	0.225011	0.922644	0.620155	0.88	1	96	tags=10%, list=4%, signal=10%
GSEA_Upreg prot expr-VCaPER	BP	GO_CELL_CELL_JUNCTION_ASSEMBLY	28	0.269893	0.916731	0.5875	0.880204	1	856	tags=46%, list=34%, signal=69%
GSEA_Downreg prot expr-VCaPER	BP	GO_INTRINSIC_APOPTOTIC_SIGNALING_PATHWAY_IN_RESPONSE_TO_OXIDATIVE_STRESS	16	-0.371594	-1.04221	0.394973	0.880269	1	374	tags=31%, list=15%, signal=36%
GSEA_Downreg prot expr-VCaPER	MF	GO_TRANSFERASE_ACTIVITY_TRANSFERRING_ALKYL_OR_ARYL_OTHER_THAN_METHYL_GROUPS	15	-0.411824	-1.15184	0.291592	0.880423	1	573	tags=47%, list=23%, signal=60%
GSEA_Downreg prot expr-VCaPER	CC	GO_KINETOCHORE	33	-0.268027	-0.901463	0.598604	0.880932	1	942	tags=45%, list=37%, signal=71%
GSEA_Upreg prot expr-VCaPER	MF	GO_MRNA_3_UTR_BINDING	41	0.254002	0.943673	0.544186	0.881602	1	706	tags=37%, list=28%, signal=50%
GSEA_Upreg prot expr-VCaPER	BP	GO_SULFUR_COMPOUND_METABOLIC_PROCESS	94	0.206218	0.916756	0.653747	0.881896	1	371	tags=20%, list=15%, signal=23%
GSEA_Upreg prot expr-VCaPER	BP	GO_REGULATION_OF_CALCIUM_ION_TRANSPORT	24	0.273239	0.918013	0.596847	0.881967	1	599	tags=38%, list=24%, signal=49%
GSEA_Upreg prot expr-VCaPER	BP	GO_REGULATION_OF_CYSTEINE_TYPE_ENDOPEPTIDASE_ACTIVITY	48	0.233598	0.917307	0.607595	0.882063	1	341	tags=25%, list=13%, signal=28%
GSEA_Upreg prot expr-VCaPER	MF	GO_SERINE_HYDROLASE_ACTIVITY	21	0.291344	0.924377	0.577566	0.882266	1	54	tags=14%, list=2%, signal=14%
GSEA_Upreg prot expr-VCaPER	BP	GO_NEGATIVE_REGULATION_OF_PROTEIN_CATABOLIC_PROCESS	39	0.244864	0.91849	0.587444	0.882393	1	172	tags=13%, list=7%, signal=14%
GSEA_Upreg prot expr-VCaPER	MF	GO_ORGANIC_ANION_TRANSMEMBRANE_TRANSPORTER_ACTIVITY	18	0.303225	0.909859	0.58371	0.882413	1	358	tags=39%, list=14%, signal=45%
GSEA_Upreg prot expr-VCaPER	BP	GO_RESPONSE_TO_EXTRACELLULAR_STIMULUS	86	0.20315	0.913304	0.663317	0.88263	1	473	tags=26%, list=19%, signal=30%
GSEA_Upreg prot expr-VCaPER	MF	GO_CYSTEINE_TYPE_PEPTIDASE_ACTIVITY	17	0.315417	0.948122	0.517621	0.882685	1	276	tags=24%, list=11%, signal=26%
GSEA_Upreg prot expr-VCaPER	MF	GO_ATPASE_REGULATOR_ACTIVITY	19	0.307645	0.957976	0.501149	0.882706	1	355	tags=26%, list=14%, signal=30%
GSEA_Upreg prot expr-VCaPER	KEGG	KEGG_MELANOGENESIS	15	0.298644	0.874351	0.646316	0.882999	1	645	tags=47%, list=25%, signal=62%
GSEA_Upreg prot expr-VCaPER	BP	GO_TRANSFORMING_GROWTH_FACTOR_BETA_RECEPTOR_SIGNALING_PATHWAY	30	0.264144	0.910516	0.62201	0.883292	1	470	tags=23%, list=19%, signal=28%
GSEA_Upreg prot expr-VCaPER	BP	GO_RESPONSE_TO_CARBOHYDRATE	38	0.246922	0.913525	0.577273	0.883816	1	460	tags=26%, list=18%, signal=32%
GSEA_Downreg prot expr-VCaPER	MF	GO_CATALYTIC_ACTIVITY_ACTING_ON_DNA	42	-0.271908	-0.972955	0.488449	0.883816	1	501	tags=31%, list=20%, signal=38%
GSEA_Downreg prot expr-VCaPER	MF	GO_PROTEASE_BINDING	21	-0.39435	-1.18269	0.248714	0.88394	1	286	tags=24%, list=11%, signal=27%
GSEA_Upreg prot expr-VCaPER	BP	GO_POSITIVE_REGULATION_OF_NEURON_PROJECTION_DEVELOPMENT	38	0.25214	0.918525	0.588808	0.884095	1	524	tags=26%, list=21%, signal=33%
GSEA_Downreg prot expr-VCaPER	BP	GO_MICROTUBULE_ORGANIZING_CENTER_ORGANIZATION	21	-0.345453	-1.03946	0.38676	0.884366	1	931	tags=57%, list=37%, signal=90%
GSEA_Downreg prot expr-VCaPER	MF	GO_RECEPTOR_REGULATOR_ACTIVITY	22	-0.378439	-1.15654	0.276292	0.884546	1	222	tags=18%, list=9%, signal=20%
GSEA_Upreg prot expr-VCaPER	BP	GO_REGULATION_OF_PROTEIN_BINDING	47	0.234047	0.910639	0.606796	0.884679	1	350	tags=23%, list=14%, signal=27%
GSEA_Upreg prot expr-VCaPER	BP	GO_MODULATION_OF_PROCESS_OF_OTHER_ORGANISM	31	0.260636	0.911268	0.578313	0.884738	1	301	tags=16%, list=12%, signal=18%
GSEA_Upreg prot expr-VCaPER	BP	GO_NUCLEOSIDE_TRIPHOSPHATE_BIOSYNTHETIC_PROCESS	19	0.298139	0.919666	0.577167	0.884747	1	204	tags=16%, list=8%, signal=17%
GSEA_Upreg prot expr-VCaPER	BP	GO_NEGATIVE_REGULATION_OF_MAPK_CASCADE	25	0.280041	0.914324	0.599526	0.885142	1	120	tags=12%, list=5%, signal=12%
GSEA_Upreg prot expr-VCaPER	BP	GO_REGULATION_OF_INSULIN_SECRETION	29	0.26835	0.913568	0.604027	0.885469	1	460	tags=31%, list=18%, signal=37%
GSEA_Upreg prot expr-VCaPER	BP	GO_NEGATIVE_REGULATION_OF_MRNA_PROCESSING	18	0.305188	0.918598	0.549774	0.88569	1	682	tags=50%, list=27%, signal=68%
GSEA_Upreg prot expr-VCaPER	BP	GO_NEURON_APOPTOTIC_PROCESS	44	0.239815	0.919934	0.601942	0.885725	1	718	tags=43%, list=28%, signal=59%
GSEA_Downreg prot expr-VCaPER	BP	GO_EMBRYO_DEVELOPMENT_ENDING_IN_BIRTH_OR_EGG_HATCHING	95	-0.248448	-1.03661	0.40033	0.885869	1	623	tags=26%, list=25%, signal=34%
GSEA_Upreg prot expr-VCaPER	BP	GO_REGULATION_OF_CHROMOSOME_SEGREGATION	19	0.300244	0.91136	0.559633	0.886249	1	866	tags=53%, list=34%, signal=79%
GSEA_Downreg prot expr-VCaPER	MF	GO_HEAT_SHOCK_PROTEIN_BINDING	45	-0.308038	-1.10506	0.317568	0.886483	1	631	tags=38%, list=25%, signal=49%
GSEA_Upreg prot expr-VCaPER	BP	GO_CELL_FATE_COMMITMENT	18	0.29762	0.908668	0.587822	0.886648	1	782	tags=56%, list=31%, signal=80%
GSEA_Downreg prot expr-VCaPER	BP	GO_CELL_PROJECTION_ORGANIZATION	211	-0.222165	-1.03774	0.368794	0.887343	1	509	tags=21%, list=20%, signal=24%
GSEA_Downreg prot expr-VCaPER	BP	GO_NEGATIVE_REGULATION_OF_PROTEIN_METABOLIC_PROCESS	211	-0.22254	-1.03694	0.369369	0.887428	1	445	tags=23%, list=18%, signal=25%
GSEA_Downreg prot expr-VCaPER	MF	GO_UBIQUITIN_LIKE_PROTEIN_BINDING	29	-0.32535	-1.05433	0.360544	0.887814	1	543	tags=34%, list=21%, signal=43%
GSEA_Downreg prot expr-VCaPER	MF	GO_MRNA_BINDING	132	-0.256718	-1.12135	0.2336	0.888215	1	774	tags=36%, list=31%, signal=50%
GSEA_Downreg prot expr-VCaPER	CC	GO_AXON_CYTOPLASM	20	-0.300515	-0.894857	0.603509	0.888956	1	34	tags=10%, list=1%, signal=10%
GSEA_Downreg prot expr-VCaPER	MF	GO_PROTEIN_PHOSPHATASE_BINDING	28	-0.296791	-0.975148	0.49429	0.889271	1	443	tags=29%, list=17%, signal=34%
GSEA_Downreg prot expr-VCaPER	BP	GO_NEGATIVE_REGULATION_OF_TRANSFERASE_ACTIVITY	49	-0.282279	-1.03165	0.403685	0.889555	1	392	tags=29%, list=15%, signal=33%
GSEA_Downreg prot expr-VCaPER	BP	GO_POSITIVE_REGULATION_OF_IMMUNE_RESPONSE	114	-0.243318	-1.03232	0.388633	0.889754	1	571	tags=29%, list=23%, signal=36%
GSEA_Downreg prot expr-VCaPER	BP	GO_METHYLATION	68	-0.262931	-1.03303	0.392915	0.889982	1	415	tags=19%, list=16%, signal=22%
GSEA_Downreg prot expr-VCaPER	MF	GO_HYDROLASE_ACTIVITY_ACTING_ON_ACID_ANHYDRIDES	189	-0.251906	-1.16158	0.159763	0.890083	1	501	tags=23%, list=20%, signal=27%
GSEA_Downreg prot expr-VCaPER	BP	GO_REGULATION_OF_CELLULAR_COMPONENT_BIOGENESIS	177	-0.228607	-1.03367	0.368188	0.890514	1	770	tags=36%, list=30%, signal=48%
GSEA_Downreg prot expr-VCaPER	MF	GO_ION_CHANNEL_REGULATOR_ACTIVITY	21	-0.401099	-1.19524	0.20922	0.890623	1	2	tags=5%, list=0%, signal=5%
GSEA_Downreg prot expr-VCaPER	CC	GO_SMALL_NUCLEAR_RIBONUCLEOPROTEIN_COMPLEX	39	-0.256362	-0.890659	0.62167	0.890713	1	850	tags=36%, list=34%, signal=53%
GSEA_Upreg prot expr-VCaPER	BP	GO_APPENDAGE_DEVELOPMENT	16	0.302094	0.90616	0.584071	0.891431	1	450	tags=25%, list=18%, signal=30%
GSEA_Downreg prot expr-VCaPER	BP	GO_NEGATIVE_REGULATION_OF_PHOSPHORUS_METABOLIC_PROCESS	97	-0.249998	-1.03023	0.399351	0.891715	1	459	tags=28%, list=18%, signal=33%
GSEA_Downreg prot expr-VCaPER	BP	GO_PEPTIDYL_LYSINE_METHYLATION	25	-0.321786	-1.03405	0.392361	0.892024	1	781	tags=40%, list=31%, signal=57%
GSEA_Downreg prot expr-VCaPER	MF	GO_TAU_PROTEIN_BINDING	17	-0.338503	-0.978166	0.482696	0.892499	1	175	tags=18%, list=7%, signal=19%
GSEA_Downreg prot expr-VCaPER	MF	GO_GUANYL_NUCLEOTIDE_EXCHANGE_FACTOR_ACTIVITY	16	-0.372593	-1.04812	0.374312	0.892659	1	317	tags=31%, list=13%, signal=35%
GSEA_Upreg prot expr-VCaPER	MF	GO_ANION_TRANSMEMBRANE_TRANSPORTER_ACTIVITY	30	0.273018	0.92533	0.554779	0.892705	1	545	tags=47%, list=22%, signal=59%
GSEA_Upreg prot expr-VCaPER	BP	GO_CELLULAR_RESPONSE_TO_CALCIUM_ION	16	0.312269	0.903016	0.589286	0.892972	1	505	tags=38%, list=20%, signal=47%
GSEA_Upreg prot expr-VCaPER	BP	GO_CELLULAR_RESPONSE_TO_OXYGEN_CONTAINING_COMPOUND	181	0.182176	0.903534	0.746875	0.89334	1	462	tags=19%, list=18%, signal=22%
GSEA_Upreg prot expr-VCaPER	MF	GO_STEROID_HORMONE_RECEPTOR_BINDING	27	0.266203	0.900429	0.613426	0.893911	1	359	tags=19%, list=14%, signal=21%
GSEA_Upreg prot expr-VCaPER	BP	GO_HORMONE_TRANSPORT	46	0.23806	0.903816	0.60794	0.894309	1	460	tags=26%, list=18%, signal=31%
GSEA_Downreg prot expr-VCaPER	CC	GO_AZUROPHIL_GRANULE	67	-0.223628	-0.885525	0.677966	0.89431	1	406	tags=19%, list=16%, signal=22%
GSEA_Upreg prot expr-VCaPER	BP	GO_BEHAVIOR	70	0.209999	0.901828	0.673469	0.894465	1	305	tags=17%, list=12%, signal=19%
GSEA_Upreg prot expr-VCaPER	MF	GO_GDP_BINDING	36	0.264964	0.958794	0.503686	0.895346	1	718	tags=47%, list=28%, signal=65%
GSEA_Downreg prot expr-VCaPER	MF	GO_PEPTIDASE_ACTIVITY	105	-0.234671	-0.981431	0.494488	0.895523	1	725	tags=40%, list=29%, signal=54%
GSEA_Upreg prot expr-VCaPER	BP	GO_FC_RECEPTOR_MEDIATED_STIMULATORY_SIGNALING_PATHWAY	22	0.280168	0.903891	0.600457	0.895852	1	9	tags=5%, list=0%, signal=5%
GSEA_Downreg prot expr-VCaPER	MF	GO_PROTEIN_C_TERMINUS_BINDING	52	-0.288915	-1.06632	0.352234	0.896382	1	607	tags=33%, list=24%, signal=42%
GSEA_Downreg prot expr-VCaPER	CC	GO_H4_HISTONE_ACETYLTRANSFERASE_COMPLEX	17	-0.305689	-0.881057	0.615665	0.896424	1	1019	tags=47%, list=40%, signal=78%
GSEA_Downreg prot expr-VCaPER	BP	GO_MAINTENANCE_OF_LOCATION	47	-0.28338	-1.02793	0.411765	0.896872	1	440	tags=26%, list=17%, signal=30%
GSEA_Downreg prot expr-VCaPER	MF	GO_ZINC_ION_BINDING	114	-0.249013	-1.06079	0.33126	0.898466	1	374	tags=22%, list=15%, signal=25%
GSEA_Upreg prot expr-VCaPER	CC	GO_EXTRINSIC_COMPONENT_OF_PLASMA_MEMBRANE	40	0.232971	0.86322	0.716707	0.899016	1	227	tags=15%, list=9%, signal=16%
GSEA_Downreg prot expr-VCaPER	MF	GO_SECONDARY_ACTIVE_TRANSMEMBRANE_TRANSPORTER_ACTIVITY	15	-0.390371	-1.05576	0.406082	0.899234	1	28	tags=13%, list=1%, signal=13%
GSEA_Downreg prot expr-VCaPER	MF	GO_NUCLEOSIDE_TRIPHOSPHATASE_REGULATOR_ACTIVITY	46	-0.277506	-0.996963	0.450586	0.899671	1	492	tags=28%, list=19%, signal=34%
GSEA_Upreg prot expr-VCaPER	CC	GO_PERIKARYON	21	0.269229	0.858182	0.668934	0.900021	1	99	tags=14%, list=4%, signal=15%
GSEA_Downreg prot expr-VCaPER	MF	GO_NUCLEASE_ACTIVITY	39	-0.278892	-0.984036	0.49322	0.900831	1	470	tags=23%, list=19%, signal=28%
GSEA_Upreg prot expr-VCaPER	MF	GO_DNA_BINDING_TRANSCRIPTION_ACTIVATOR_ACTIVITY	33	0.256797	0.927181	0.567442	0.901171	1	301	tags=15%, list=12%, signal=17%
GSEA_Upreg prot expr-VCaPER	MF	GO_MICROTUBULE_BINDING	41	0.257109	0.961541	0.521092	0.902551	1	538	tags=34%, list=21%, signal=43%
GSEA_Downreg prot expr-VCaPER	MF	GO_UBIQUITIN_BINDING	25	-0.313758	-0.986982	0.472628	0.90453	1	512	tags=32%, list=20%, signal=40%
GSEA_Downreg prot expr-VCaPER	MF	GO_ADENYL_NUCLEOTIDE_BINDING	238	-0.22716	-1.06883	0.292035	0.905257	1	707	tags=34%, list=28%, signal=42%
GSEA_Upreg prot expr-VCaPER	BP	GO_SIGNAL_TRANSDUCTION_BY_PROTEIN_PHOSPHORYLATION	120	0.191475	0.892964	0.724044	0.905702	1	173	tags=10%, list=7%, signal=10%
GSEA_Downreg prot expr-VCaPER	MF	GO_HYDROLASE_ACTIVITY_ACTING_ON_ESTER_BONDS	124	-0.226467	-0.990476	0.471125	0.906837	1	476	tags=21%, list=19%, signal=25%
GSEA_Upreg prot expr-VCaPER	BP	GO_CELL_SUBSTRATE_ADHESION	48	0.228301	0.893131	0.65404	0.907004	1	100	tags=10%, list=4%, signal=11%
GSEA_Upreg prot expr-VCaPER	MF	GO_NAD_BINDING	31	0.250697	0.885215	0.641975	0.907544	1	473	tags=29%, list=19%, signal=35%
GSEA_Upreg prot expr-VCaPER	MF	GO_VITAMIN_BINDING	21	0.27701	0.889986	0.625581	0.90784	1	393	tags=29%, list=16%, signal=34%
GSEA_Upreg prot expr-VCaPER	BP	GO_REGULATION_OF_PHOSPHORUS_METABOLIC_PROCESS	261	0.172896	0.893381	0.821053	0.908113	1	718	tags=33%, list=28%, signal=41%
GSEA_Upreg prot expr-VCaPER	BP	GO_POSITIVE_REGULATION_OF_NERVOUS_SYSTEM_DEVELOPMENT	66	0.212656	0.894652	0.683698	0.908181	1	93	tags=8%, list=4%, signal=8%
GSEA_Downreg prot expr-VCaPER	BP	GO_NEGATIVE_REGULATION_OF_ACTIN_FILAMENT_POLYMERIZATION	16	-0.367854	-1.02387	0.433996	0.908186	1	657	tags=38%, list=26%, signal=50%
GSEA_Upreg prot expr-VCaPER	BP	GO_CHROMOSOME_SEGREGATION	63	0.216984	0.895292	0.679452	0.908296	1	420	tags=19%, list=17%, signal=22%
GSEA_Upreg prot expr-VCaPER	BP	GO_REGULATION_OF_METAL_ION_TRANSPORT	48	0.230041	0.893851	0.662088	0.908658	1	290	tags=17%, list=11%, signal=18%
GSEA_Downreg prot expr-VCaPER	BP	GO_VESICLE_DOCKING	23	-0.328574	-1.0197	0.425094	0.908894	1	255	tags=17%, list=10%, signal=19%
GSEA_Downreg prot expr-VCaPER	BP	GO_FERTILIZATION	24	-0.321228	-1.02181	0.436697	0.909768	1	728	tags=42%, list=29%, signal=58%
GSEA_Upreg prot expr-VCaPER	BP	GO_PROTEIN_KINASE_B_SIGNALING	32	0.256163	0.895301	0.613301	0.910024	1	309	tags=19%, list=12%, signal=21%
GSEA_Downreg prot expr-VCaPER	BP	GO_CILIUM_ORGANIZATION	37	-0.295356	-1.02238	0.436187	0.910503	1	956	tags=59%, list=38%, signal=94%
GSEA_Upreg prot expr-VCaPER	BP	GO_MULTICELLULAR_ORGANISM_REPRODUCTION	86	0.206897	0.890144	0.689076	0.911075	1	485	tags=23%, list=19%, signal=28%
GSEA_Downreg prot expr-VCaPER	BP	GO_MAINTENANCE_OF_PROTEIN_LOCATION	23	-0.327569	-1.01971	0.414722	0.9115	1	964	tags=61%, list=38%, signal=97%
GSEA_Downreg prot expr-VCaPER	BP	GO_REGULATION_OF_ORGANELLE_ASSEMBLY	40	-0.292641	-1.02046	0.411966	0.911585	1	956	tags=58%, list=38%, signal=91%
GSEA_Downreg prot expr-VCaPER	BP	GO_REGULATION_OF_CELL_MORPHOGENESIS	79	-0.249903	-1.0166	0.401639	0.911802	1	800	tags=37%, list=32%, signal=52%
GSEA_Upreg prot expr-VCaPER	MF	GO_METALLOEXOPEPTIDASE_ACTIVITY	20	0.297468	0.928011	0.531111	0.912847	1	103	tags=15%, list=4%, signal=16%
GSEA_Upreg prot expr-VCaPER	BP	GO_RESPONSE_TO_ESTRADIOL	24	0.27162	0.885348	0.634529	0.912894	1	757	tags=46%, list=30%, signal=65%
GSEA_Upreg prot expr-VCaPER	BP	GO_NEGATIVE_REGULATION_OF_MITOCHONDRION_ORGANIZATION	17	0.298798	0.885677	0.623557	0.913765	1	713	tags=47%, list=28%, signal=65%
GSEA_Upreg prot expr-VCaPER	BP	GO_PROCESS_UTILIZING_AUTOPHAGIC_MECHANISM	122	0.189818	0.886195	0.75	0.914217	1	400	tags=19%, list=16%, signal=21%
GSEA_Downreg prot expr-VCaPER	BP	GO_NCRNA_TRANSCRIPTION	33	-0.304887	-1.01664	0.426056	0.914286	1	1042	tags=61%, list=41%, signal=102%
GSEA_Upreg prot expr-VCaPER	BP	GO_PURINE_NUCLEOSIDE_TRIPHOSPHATE_METABOLIC_PROCESS	22	0.2748	0.887463	0.63981	0.914409	1	850	tags=55%, list=34%, signal=81%
GSEA_Upreg prot expr-VCaPER	BP	GO_MEMBRANE_LIPID_METABOLIC_PROCESS	27	0.261345	0.888164	0.642032	0.914475	1	284	tags=19%, list=11%, signal=21%
GSEA_Upreg prot expr-VCaPER	BP	GO_REGULATION_OF_PROTEIN_MODIFICATION_PROCESS	266	0.172008	0.883271	0.856655	0.914635	1	314	tags=14%, list=12%, signal=15%
GSEA_Downreg prot expr-VCaPER	BP	GO_DNA_PACKAGING	43	-0.282648	-1.015	0.434256	0.914774	1	308	tags=19%, list=12%, signal=21%
GSEA_Upreg prot expr-VCaPER	BP	GO_REGULATION_OF_MITOCHONDRIAL_MEMBRANE_POTENTIAL	20	0.283464	0.883898	0.63785	0.914808	1	770	tags=55%, list=30%, signal=78%
GSEA_Upreg prot expr-VCaPER	BP	GO_CELLULAR_RESPONSE_TO_UV	16	0.298703	0.886393	0.578947	0.915472	1	127	tags=13%, list=5%, signal=13%
GSEA_Downreg prot expr-VCaPER	BP	GO_CELL_MORPHOGENESIS_INVOLVED_IN_NEURON_DIFFERENTIATION	90	-0.244224	-1.01156	0.435275	0.915844	1	800	tags=41%, list=32%, signal=58%
GSEA_Downreg prot expr-VCaPER	BP	GO_DEFENSE_RESPONSE_TO_OTHER_ORGANISM	140	-0.227044	-1.01303	0.423729	0.916164	1	779	tags=40%, list=31%, signal=55%
GSEA_Downreg prot expr-VCaPER	BP	GO_MUSCLE_CELL_DIFFERENTIATION	57	-0.264932	-1.01686	0.422629	0.916246	1	209	tags=18%, list=8%, signal=19%
GSEA_Upreg prot expr-VCaPER	BP	GO_MITOCHONDRIAL_OUTER_MEMBRANE_PERMEABILIZATION	15	0.301355	0.880937	0.615385	0.916982	1	209	tags=20%, list=8%, signal=22%
GSEA_Upreg prot expr-VCaPER	BP	GO_STRESS_ACTIVATED_PROTEIN_KINASE_SIGNALING_CASCADE	27	0.26013	0.878752	0.609865	0.917111	1	99	tags=11%, list=4%, signal=11%
GSEA_Upreg prot expr-VCaPER	BP	GO_REGULATION_OF_PROTEIN_ACETYLATION	18	0.290109	0.881435	0.586375	0.917497	1	439	tags=33%, list=17%, signal=40%
GSEA_Downreg prot expr-VCaPER	BP	GO_MAMMARY_GLAND_DEVELOPMENT	24	-0.323155	-1.01177	0.438261	0.917744	1	575	tags=33%, list=23%, signal=43%
GSEA_Upreg prot expr-VCaPER	BP	GO_REGULATION_OF_MEMBRANE_PERMEABILITY	22	0.274819	0.879096	0.641892	0.91802	1	236	tags=18%, list=9%, signal=20%
GSEA_Downreg prot expr-VCaPER	BP	GO_HEART_DEVELOPMENT	63	-0.260859	-1.00997	0.427136	0.918594	1	549	tags=30%, list=22%, signal=38%
GSEA_Downreg prot expr-VCaPER	BP	GO_ACTIN_FILAMENT_ORGANIZATION	76	-0.251874	-1.01309	0.455161	0.918597	1	659	tags=32%, list=26%, signal=41%
GSEA_Downreg prot expr-VCaPER	MF	GO_KINASE_ACTIVITY	56	-0.313011	-1.19589	0.189145	0.918774	1	416	tags=27%, list=16%, signal=31%
GSEA_Upreg prot expr-VCaPER	BP	GO_REGULATION_OF_CELLULAR_CARBOHYDRATE_METABOLIC_PROCESS	17	0.296859	0.879461	0.621212	0.918793	1	115	tags=12%, list=5%, signal=12%
GSEA_Upreg prot expr-VCaPER	BP	GO_RESPONSE_TO_AXON_INJURY	18	0.289224	0.876095	0.645833	0.922129	1	704	tags=39%, list=28%, signal=53%
GSEA_Downreg prot expr-VCaPER	MF	GO_PROTEIN_KINASE_ACTIVITY	33	-0.361498	-1.21038	0.19933	0.922318	1	416	tags=33%, list=16%, signal=39%
GSEA_Downreg prot expr-VCaPER	BP	GO_POSITIVE_REGULATION_OF_BINDING	40	-0.288053	-1.00574	0.430796	0.922632	1	521	tags=38%, list=21%, signal=46%
GSEA_Downreg prot expr-VCaPER	BP	GO_METENCEPHALON_DEVELOPMENT	19	-0.336905	-1.00335	0.45359	0.922985	1	498	tags=21%, list=20%, signal=26%
GSEA_Upreg prot expr-VCaPER	BP	GO_REGULATION_OF_PEPTIDE_HORMONE_SECRETION	31	0.24552	0.875006	0.641089	0.923249	1	460	tags=29%, list=18%, signal=35%
GSEA_Upreg prot expr-VCaPER	BP	GO_INSULIN_SECRETION	35	0.245382	0.872742	0.654118	0.923732	1	460	tags=29%, list=18%, signal=34%
GSEA_Downreg prot expr-VCaPER	BP	GO_RESPONSE_TO_KETONE	43	-0.281696	-1.007	0.439502	0.923737	1	943	tags=58%, list=37%, signal=91%
GSEA_Downreg prot expr-VCaPER	BP	GO_EMBRYONIC_ORGAN_MORPHOGENESIS	25	-0.317233	-1.00455	0.453901	0.924011	1	623	tags=36%, list=25%, signal=47%
GSEA_Downreg prot expr-VCaPER	BP	GO_CYTOSOLIC_TRANSPORT	37	-0.286471	-1.0076	0.445017	0.924136	1	286	tags=16%, list=11%, signal=18%
GSEA_Upreg prot expr-VCaPER	BP	GO_CELLULAR_RESPONSE_TO_EXTERNAL_STIMULUS	40	0.235251	0.873882	0.667482	0.92436	1	470	tags=28%, list=19%, signal=33%
GSEA_Downreg prot expr-VCaPER	BP	GO_SIGNAL_TRANSDUCTION_IN_RESPONSE_TO_DNA_DAMAGE	23	-0.323035	-1.00132	0.450777	0.924418	1	912	tags=52%, list=36%, signal=81%
GSEA_Upreg prot expr-VCaPER	BP	GO_REGULATION_OF_PEPTIDYL_TYROSINE_PHOSPHORYLATION	20	0.274165	0.873124	0.615012	0.924458	1	439	tags=30%, list=17%, signal=36%
GSEA_Downreg prot expr-VCaPER	BP	GO_DEFENSE_RESPONSE	182	-0.218524	-1.00358	0.432635	0.924747	1	551	tags=26%, list=22%, signal=31%
GSEA_Upreg prot expr-VCaPER	CC	GO_SCHAFFER_COLLATERAL_CA1_SYNAPSE	17	0.284058	0.836306	0.715247	0.924941	1	935	tags=59%, list=37%, signal=93%
GSEA_Downreg prot expr-VCaPER	BP	GO_POSITIVE_REGULATION_OF_MRNA_METABOLIC_PROCESS	32	-0.302607	-1.0058	0.446918	0.925005	1	981	tags=50%, list=39%, signal=81%
GSEA_Downreg prot expr-VCaPER	BP	GO_MUSCLE_STRUCTURE_DEVELOPMENT	87	-0.248318	-1.00182	0.462639	0.925383	1	340	tags=20%, list=13%, signal=22%
GSEA_Upreg prot expr-VCaPER	CC	GO_CLATHRIN_COATED_PIT	17	0.274903	0.840158	0.675991	0.927566	1	455	tags=29%, list=18%, signal=36%
GSEA_Upreg prot expr-VCaPER	BP	GO_NEURAL_PRECURSOR_CELL_PROLIFERATION	19	0.278123	0.864963	0.677725	0.928997	1	782	tags=58%, list=31%, signal=83%
GSEA_Upreg prot expr-VCaPER	BP	GO_LEUKOCYTE_CHEMOTAXIS	19	0.281257	0.869197	0.654846	0.929077	1	274	tags=26%, list=11%, signal=29%
GSEA_Downreg prot expr-VCaPER	MF	GO_SNORNA_BINDING	21	-0.308472	-0.936646	0.535714	0.929576	1	854	tags=38%, list=34%, signal=57%
GSEA_Upreg prot expr-VCaPER	BP	GO_SENSORY_SYSTEM_DEVELOPMENT	36	0.236795	0.866848	0.687979	0.929601	1	704	tags=33%, list=28%, signal=46%
GSEA_Downreg prot expr-VCaPER	BP	GO_MONOSACCHARIDE_METABOLIC_PROCESS	63	-0.254902	-0.998874	0.463533	0.929845	1	443	tags=25%, list=17%, signal=30%
GSEA_Upreg prot expr-VCaPER	BP	GO_FAT_CELL_DIFFERENTIATION	21	0.27866	0.865221	0.65035	0.930002	1	421	tags=24%, list=17%, signal=28%
GSEA_Upreg prot expr-VCaPER	BP	GO_INTRINSIC_APOPTOTIC_SIGNALING_PATHWAY	67	0.209994	0.869305	0.725191	0.9305	1	457	tags=22%, list=18%, signal=27%
GSEA_Upreg prot expr-VCaPER	BP	GO_ORGANOPHOSPHATE_METABOLIC_PROCESS	198	0.174204	0.866972	0.826748	0.931007	1	436	tags=18%, list=17%, signal=20%
GSEA_Downreg prot expr-VCaPER	BP	GO_REGULATION_OF_INTRACELLULAR_TRANSPORT	97	-0.23979	-0.997019	0.453968	0.931251	1	982	tags=48%, list=39%, signal=76%
GSEA_Upreg prot expr-VCaPER	BP	GO_IMPORT_INTO_NUCLEUS	55	0.21663	0.86528	0.713964	0.931549	1	805	tags=40%, list=32%, signal=57%
GSEA_Downreg prot expr-VCaPER	BP	GO_REGULATION_OF_MACROAUTOPHAGY	41	-0.279788	-0.996121	0.482877	0.931732	1	319	tags=20%, list=13%, signal=22%
GSEA_Upreg prot expr-VCaPER	BP	GO_MEMBRANE_ORGANIZATION	198	0.17099	0.862965	0.871186	0.932051	1	298	tags=14%, list=12%, signal=14%
GSEA_Upreg prot expr-VCaPER	BP	GO_IRON_ION_HOMEOSTASIS	18	0.291494	0.867215	0.610599	0.932135	1	460	tags=33%, list=18%, signal=40%
GSEA_Downreg prot expr-VCaPER	BP	GO_NEGATIVE_REGULATION_OF_PROTEIN_MODIFICATION_PROCESS	108	-0.235933	-0.995007	0.462382	0.932742	1	403	tags=23%, list=16%, signal=26%
GSEA_Downreg prot expr-VCaPER	BP	GO_PROTEOLYSIS	320	-0.205529	-0.997113	0.472299	0.933469	1	457	tags=21%, list=18%, signal=22%
GSEA_Upreg prot expr-VCaPER	BP	GO_MITOTIC_CYTOKINESIS	20	0.275506	0.860191	0.698238	0.933506	1	718	tags=45%, list=28%, signal=62%
GSEA_Upreg prot expr-VCaPER	BP	GO_REGULATION_OF_PEPTIDYL_LYSINE_ACETYLATION	16	0.290292	0.861609	0.632517	0.933527	1	439	tags=31%, list=17%, signal=38%
GSEA_Upreg prot expr-VCaPER	BP	GO_REGULATION_OF_EXOCYTOSIS	42	0.23092	0.860772	0.699029	0.933806	1	173	tags=12%, list=7%, signal=13%
GSEA_Upreg prot expr-VCaPER	BP	GO_SULFUR_COMPOUND_CATABOLIC_PROCESS	17	0.284055	0.859102	0.675439	0.934334	1	330	tags=24%, list=13%, signal=27%
GSEA_Downreg prot expr-VCaPER	BP	GO_REGULATION_OF_CELLULAR_PROTEIN_LOCALIZATION	149	-0.224659	-0.993416	0.472308	0.935398	1	800	tags=38%, list=32%, signal=53%
GSEA_Downreg prot expr-VCaPER	BP	GO_REGULATION_OF_DNA_BINDING	22	-0.322418	-0.992366	0.451557	0.93623	1	800	tags=45%, list=32%, signal=66%
GSEA_Upreg prot expr-VCaPER	BP	GO_MULTICELLULAR_ORGANISMAL_HOMEOSTASIS	68	0.200646	0.839211	0.790155	0.936724	1	424	tags=22%, list=17%, signal=26%
GSEA_Upreg prot expr-VCaPER	BP	GO_MORPHOGENESIS_OF_A_BRANCHING_STRUCTURE	29	0.242158	0.839999	0.706897	0.936821	1	149	tags=10%, list=6%, signal=11%
GSEA_Upreg prot expr-VCaPER	BP	GO_ENDOPLASMIC_RETICULUM_UNFOLDED_PROTEIN_RESPONSE	33	0.240706	0.851889	0.711491	0.937203	1	464	tags=24%, list=18%, signal=29%
GSEA_Upreg prot expr-VCaPER	BP	GO_NUCLEOSIDE_MONOPHOSPHATE_BIOSYNTHETIC_PROCESS	16	0.292474	0.856353	0.654028	0.937257	1	220	tags=13%, list=9%, signal=14%
GSEA_Upreg prot expr-VCaPER	BP	GO_CELLULAR_RESPONSE_TO_ENDOGENOUS_STIMULUS	218	0.167175	0.846614	0.893891	0.937285	1	718	tags=31%, list=28%, signal=39%
GSEA_Upreg prot expr-VCaPER	BP	GO_MESENCHYME_DEVELOPMENT	30	0.242859	0.841874	0.723971	0.937576	1	301	tags=13%, list=12%, signal=15%
GSEA_Upreg prot expr-VCaPER	BP	GO_RESPONSE_TO_FATTY_ACID	20	0.281008	0.850964	0.670616	0.937593	1	197	tags=15%, list=8%, signal=16%
GSEA_Upreg prot expr-VCaPER	BP	GO_MIDBRAIN_DEVELOPMENT	17	0.285014	0.856829	0.680751	0.937895	1	881	tags=65%, list=35%, signal=99%
GSEA_Downreg prot expr-VCaPER	CC	GO_CYTOPLASMIC_SIDE_OF_MEMBRANE	43	-0.237099	-0.855843	0.718381	0.937985	1	468	tags=23%, list=18%, signal=28%
GSEA_Upreg prot expr-VCaPER	BP	GO_BRANCHING_MORPHOGENESIS_OF_AN_EPITHELIAL_TUBE	23	0.26582	0.847821	0.662708	0.938016	1	34	tags=9%, list=1%, signal=9%
GSEA_Upreg prot expr-VCaPER	BP	GO_NEGATIVE_REGULATION_OF_DEVELOPMENTAL_PROCESS	96	0.189643	0.843924	0.818414	0.938077	1	129	tags=10%, list=5%, signal=11%
GSEA_Upreg prot expr-VCaPER	BP	GO_RESPONSE_TO_UV	25	0.254225	0.846879	0.690867	0.938325	1	373	tags=20%, list=15%, signal=23%
GSEA_Upreg prot expr-VCaPER	BP	GO_POSITIVE_REGULATION_OF_SECRETION	58	0.209817	0.840053	0.764706	0.938336	1	460	tags=22%, list=18%, signal=27%
GSEA_Upreg prot expr-VCaPER	BP	GO_NEGATIVE_REGULATION_OF_DNA_BINDING_TRANSCRIPTION_FACTOR_ACTIVITY	17	0.283144	0.842284	0.685644	0.938337	1	460	tags=35%, list=18%, signal=43%
GSEA_Upreg prot expr-VCaPER	BP	GO_RIBONUCLEOSIDE_TRIPHOSPHATE_METABOLIC_PROCESS	20	0.268553	0.8491	0.652466	0.938454	1	850	tags=55%, list=34%, signal=82%
GSEA_Upreg prot expr-VCaPER	BP	GO_CELLULAR_PROCESS_INVOLVED_IN_REPRODUCTION_IN_MULTICELLULAR_ORGANISM	27	0.250467	0.842983	0.702765	0.938459	1	745	tags=41%, list=29%, signal=57%
GSEA_Upreg prot expr-VCaPER	BP	GO_ACTIN_FILAMENT_BUNDLE_ORGANIZATION	32	0.244452	0.84835	0.689157	0.938506	1	90	tags=9%, list=4%, signal=10%
GSEA_Upreg prot expr-VCaPER	BP	GO_EMBRYONIC_MORPHOGENESIS	60	0.20846	0.845232	0.742627	0.93868	1	344	tags=15%, list=14%, signal=17%
GSEA_Downreg prot expr-VCaPER	BP	GO_REGULATION_OF_ORGANELLE_ORGANIZATION	269	-0.205383	-0.989285	0.494236	0.938795	1	781	tags=35%, list=31%, signal=45%
GSEA_Upreg prot expr-VCaPER	BP	GO_NEGATIVE_REGULATION_OF_CELL_DIFFERENTIATION	67	0.20233	0.851909	0.746736	0.938833	1	129	tags=10%, list=5%, signal=11%
GSEA_Upreg prot expr-VCaPER	BP	GO_CELLULAR_RESPONSE_TO_EXTRACELLULAR_STIMULUS	32	0.237454	0.844283	0.721951	0.939058	1	462	tags=28%, list=18%, signal=34%
GSEA_Upreg prot expr-VCaPER	BP	GO_RESPONSE_TO_TRANSFORMING_GROWTH_FACTOR_BETA	34	0.236476	0.849483	0.70297	0.93921	1	470	tags=24%, list=19%, signal=28%
GSEA_Upreg prot expr-VCaPER	BP	GO_NEGATIVE_REGULATION_OF_NEURON_APOPTOTIC_PROCESS	21	0.262066	0.840287	0.736264	0.939419	1	303	tags=19%, list=12%, signal=21%
GSEA_Downreg prot expr-VCaPER	MF	GO_RIBONUCLEOPROTEIN_COMPLEX_BINDING	52	-0.232867	-0.867291	0.708042	0.939586	1	671	tags=31%, list=26%, signal=41%
GSEA_Upreg prot expr-VCaPER	BP	GO_RESPONSE_TO_STEROID_HORMONE	67	0.204363	0.852261	0.778589	0.939731	1	757	tags=39%, list=30%, signal=54%
GSEA_Upreg prot expr-VCaPER	BP	GO_REGULATION_OF_NERVOUS_SYSTEM_DEVELOPMENT	115	0.183151	0.834566	0.834758	0.939757	1	150	tags=10%, list=6%, signal=10%
GSEA_Upreg prot expr-VCaPER	BP	GO_RIBOSOMAL_LARGE_SUBUNIT_BIOGENESIS	37	0.231341	0.854476	0.712617	0.939799	1	217	tags=16%, list=9%, signal=17%
GSEA_Downreg prot expr-VCaPER	BP	GO_CALCIUM_MEDIATED_SIGNALING	16	-0.355306	-0.990423	0.472998	0.940055	1	285	tags=25%, list=11%, signal=28%
GSEA_Upreg prot expr-VCaPER	BP	GO_ORGANELLE_FISSION	73	0.203753	0.85358	0.764075	0.940094	1	762	tags=34%, list=30%, signal=48%
GSEA_Upreg prot expr-VCaPER	BP	GO_NEURAL_TUBE_FORMATION	16	0.282596	0.835721	0.665948	0.940542	1	276	tags=19%, list=11%, signal=21%
GSEA_Upreg prot expr-VCaPER	BP	GO_STEROID_BIOSYNTHETIC_PROCESS	38	0.226458	0.836477	0.730952	0.940616	1	289	tags=21%, list=11%, signal=23%
GSEA_Upreg prot expr-VCaPER	BP	GO_PROTEIN_REFOLDING	15	0.301967	0.852532	0.649049	0.940765	1	129	tags=27%, list=5%, signal=28%
GSEA_Downreg prot expr-VCaPER	BP	GO_CELLULAR_RESPONSE_TO_CARBOHYDRATE_STIMULUS	20	-0.331168	-0.98484	0.486535	0.941039	1	103	tags=15%, list=4%, signal=16%
GSEA_Downreg prot expr-VCaPER	BP	GO_POSITIVE_REGULATION_OF_RESPONSE_TO_DNA_DAMAGE_STIMULUS	21	-0.325008	-0.983308	0.496324	0.941083	1	983	tags=52%, list=39%, signal=85%
GSEA_Downreg prot expr-VCaPER	BP	GO_NEURON_DIFFERENTIATION	175	-0.217339	-0.989312	0.463873	0.94126	1	521	tags=21%, list=21%, signal=25%
GSEA_Upreg prot expr-VCaPER	BP	GO_INSULIN_RECEPTOR_SIGNALING_PATHWAY	26	0.253934	0.834623	0.708046	0.941276	1	378	tags=23%, list=15%, signal=27%
GSEA_Downreg prot expr-VCaPER	BP	GO_HOMOTYPIC_CELL_CELL_ADHESION	22	-0.323536	-0.983876	0.489655	0.941592	1	657	tags=41%, list=26%, signal=55%
GSEA_Downreg prot expr-VCaPER	MF	GO_SMALL_GTPASE_BINDING	49	-0.327311	-1.19824	0.201268	0.941705	1	408	tags=24%, list=16%, signal=29%
GSEA_Downreg prot expr-VCaPER	MF	GO_RRNA_BINDING	36	-0.27133	-0.924008	0.589965	0.941766	1	838	tags=50%, list=33%, signal=74%
GSEA_Upreg prot expr-VCaPER	BP	GO_MITOTIC_NUCLEAR_DIVISION	53	0.20914	0.830377	0.763224	0.941803	1	343	tags=15%, list=14%, signal=17%
GSEA_Downreg prot expr-VCaPER	BP	GO_RIBONUCLEOPROTEIN_COMPLEX_BIOGENESIS	200	-0.214064	-0.987505	0.478261	0.942328	1	865	tags=38%, list=34%, signal=53%
GSEA_Upreg prot expr-VCaPER	BP	GO_NEGATIVE_REGULATION_OF_MRNA_METABOLIC_PROCESS	36	0.227651	0.830769	0.727488	0.942682	1	706	tags=39%, list=28%, signal=53%
GSEA_Downreg prot expr-VCaPER	BP	GO_POSITIVE_REGULATION_OF_DNA_BIOSYNTHETIC_PROCESS	25	-0.313492	-0.986477	0.488696	0.943212	1	695	tags=48%, list=27%, signal=65%
GSEA_Downreg prot expr-VCaPER	BP	GO_NEGATIVE_REGULATION_OF_CYSTEINE_TYPE_ENDOPEPTIDASE_ACTIVITY	19	-0.329963	-0.985672	0.471767	0.943306	1	423	tags=32%, list=17%, signal=38%
GSEA_Downreg prot expr-VCaPER	BP	GO_PROTEASOMAL_PROTEIN_CATABOLIC_PROCESS	107	-0.23133	-0.984912	0.485484	0.943321	1	747	tags=41%, list=29%, signal=56%
GSEA_Downreg prot expr-VCaPER	BP	GO_REGULATION_OF_RESPONSE_TO_OXIDATIVE_STRESS	20	-0.333056	-0.97712	0.483986	0.943479	1	440	tags=30%, list=17%, signal=36%
GSEA_Downreg prot expr-VCaPER	BP	GO_REGULATION_OF_IMMUNE_RESPONSE	137	-0.221952	-0.981616	0.503086	0.943817	1	597	tags=30%, list=24%, signal=37%
GSEA_Upreg prot expr-VCaPER	BP	GO_REGULATION_OF_SODIUM_ION_TRANSMEMBRANE_TRANSPORTER_ACTIVITY	15	0.288294	0.830955	0.708609	0.943913	1	265	tags=20%, list=10%, signal=22%
GSEA_Downreg prot expr-VCaPER	BP	GO_NUCLEOSOME_ORGANIZATION	37	-0.288365	-0.975437	0.505902	0.944019	1	550	tags=24%, list=22%, signal=31%
GSEA_Downreg prot expr-VCaPER	BP	GO_REGULATION_OF_ESTABLISHMENT_OF_PROTEIN_LOCALIZATION_TO_MITOCHONDRION	20	-0.324431	-0.97457	0.480274	0.944343	1	791	tags=55%, list=31%, signal=79%
GSEA_Downreg prot expr-VCaPER	MF	GO_PHOSPHORIC_ESTER_HYDROLASE_ACTIVITY	49	-0.235131	-0.869529	0.686567	0.944471	1	292	tags=16%, list=12%, signal=18%
GSEA_Upreg prot expr-VCaPER	BP	GO_APICAL_JUNCTION_ASSEMBLY	18	0.274164	0.831389	0.70045	0.944631	1	470	tags=28%, list=19%, signal=34%
GSEA_Upreg prot expr-VCaPER	BP	GO_GLYCOSYL_COMPOUND_METABOLIC_PROCESS	34	0.228289	0.828044	0.750577	0.944895	1	220	tags=12%, list=9%, signal=13%
GSEA_Downreg prot expr-VCaPER	CC	GO_PLASMA_MEMBRANE_PROTEIN_COMPLEX	63	-0.221349	-0.856471	0.708191	0.945206	1	312	tags=16%, list=12%, signal=18%
GSEA_Downreg prot expr-VCaPER	BP	GO_MICROTUBULE_CYTOSKELETON_ORGANIZATION	83	-0.239762	-0.977185	0.48495	0.945761	1	504	tags=23%, list=20%, signal=28%
GSEA_Downreg prot expr-VCaPER	BP	GO_POSITIVE_REGULATION_OF_RNA_SPLICING	21	-0.317653	-0.975649	0.489324	0.945827	1	715	tags=38%, list=28%, signal=53%
GSEA_Downreg prot expr-VCaPER	BP	GO_MORPHOGENESIS_OF_AN_EPITHELIUM	93	-0.236396	-0.980082	0.485362	0.94622	1	736	tags=39%, list=29%, signal=53%
GSEA_Downreg prot expr-VCaPER	BP	GO_POSITIVE_REGULATION_OF_TELOMERE_MAINTENANCE	21	-0.320417	-0.978552	0.488117	0.946303	1	776	tags=52%, list=31%, signal=75%
GSEA_Downreg prot expr-VCaPER	BP	GO_DNA_REPAIR	118	-0.226068	-0.977299	0.491987	0.947829	1	781	tags=36%, list=31%, signal=50%
GSEA_Downreg prot expr-VCaPER	MF	GO_GTPASE_ACTIVITY	78	-0.227858	-0.925991	0.621212	0.948028	1	492	tags=22%, list=19%, signal=26%
GSEA_Downreg prot expr-VCaPER	BP	GO_DEVELOPMENTAL_GROWTH_INVOLVED_IN_MORPHOGENESIS	34	-0.283381	-0.97864	0.477431	0.948482	1	800	tags=53%, list=32%, signal=76%
GSEA_Downreg prot expr-VCaPER	BP	GO_REGULATION_OF_SUPRAMOLECULAR_FIBER_ORGANIZATION	71	-0.247677	-0.971031	0.513158	0.948713	1	659	tags=31%, list=26%, signal=41%
GSEA_Downreg prot expr-VCaPER	BP	GO_REGULATION_OF_RESPONSE_TO_STRESS	253	-0.203517	-0.971567	0.534188	0.949431	1	781	tags=38%, list=31%, signal=49%
GSEA_Downreg prot expr-VCaPER	BP	GO_DNA_RECOMBINATION	59	-0.256345	-0.971815	0.509151	0.951153	1	781	tags=41%, list=31%, signal=57%
GSEA_Upreg prot expr-VCaPER	BP	GO_RESPONSE_TO_CALCIUM_ION	33	0.230908	0.823991	0.752809	0.951321	1	505	tags=27%, list=20%, signal=34%
GSEA_Downreg prot expr-VCaPER	CC	GO_NUCLEAR_SPECK	123	-0.193652	-0.842114	0.779687	0.951643	1	223	tags=10%, list=9%, signal=10%
GSEA_Downreg prot expr-VCaPER	KEGG	KEGG_CALCIUM_SIGNALING_PATHWAY	20	-0.237532	-0.706938	0.859459	0.951793	1	243	tags=20%, list=10%, signal=22%
GSEA_Upreg prot expr-VCaPER	MF	GO_HSP70_PROTEIN_BINDING	15	0.30717	0.861583	0.64823	0.952328	1	433	tags=33%, list=17%, signal=40%
GSEA_Downreg prot expr-VCaPER	BP	GO_CELLULAR_COMPONENT_MORPHOGENESIS	121	-0.224891	-0.968433	0.522342	0.952348	1	207	tags=12%, list=8%, signal=12%
GSEA_Downreg prot expr-VCaPER	BP	GO_CELLULAR_GLUCOSE_HOMEOSTASIS	21	-0.323662	-0.969003	0.499136	0.952954	1	103	tags=14%, list=4%, signal=15%
GSEA_Downreg prot expr-VCaPER	MF	GO_RAB_GTPASE_BINDING	18	-0.318614	-0.915191	0.591767	0.95341	1	249	tags=17%, list=10%, signal=18%
GSEA_Downreg prot expr-VCaPER	MF	GO_NUCLEOTIDYLTRANSFERASE_ACTIVITY	24	-0.281248	-0.874179	0.640071	0.953487	1	715	tags=38%, list=28%, signal=52%
GSEA_Downreg prot expr-VCaPER	MF	GO_CATALYTIC_ACTIVITY_ACTING_ON_RNA	91	-0.212433	-0.86965	0.72471	0.954345	1	490	tags=20%, list=19%, signal=24%
GSEA_Downreg prot expr-VCaPER	CC	GO_TRANSCRIPTION_REGULATOR_COMPLEX	67	-0.20578	-0.806786	0.801948	0.955867	1	894	tags=37%, list=35%, signal=56%
GSEA_Downreg prot expr-VCaPER	MF	GO_ACETYLTRANSFERASE_ACTIVITY	23	-0.290332	-0.889197	0.632163	0.956553	1	681	tags=35%, list=27%, signal=47%
GSEA_Downreg prot expr-VCaPER	CC	GO_TRANSCRIPTION_REPRESSOR_COMPLEX	20	-0.28193	-0.835836	0.688645	0.956647	1	438	tags=30%, list=17%, signal=36%
GSEA_Downreg prot expr-VCaPER	BP	GO_MAINTENANCE_OF_CELL_NUMBER	36	-0.278691	-0.966348	0.52027	0.956821	1	715	tags=28%, list=28%, signal=38%
GSEA_Upreg prot expr-VCaPER	MF	GO_METAL_ION_TRANSMEMBRANE_TRANSPORTER_ACTIVITY	18	0.273708	0.853911	0.65237	0.956888	1	463	tags=33%, list=18%, signal=40%
GSEA_Upreg prot expr-VCaPER	BP	GO_REGULATION_OF_PROTEIN_STABILITY	85	0.188448	0.820378	0.843284	0.956984	1	321	tags=16%, list=13%, signal=18%
GSEA_Downreg prot expr-VCaPER	CC	GO_NUCLEAR_CHROMOSOME	180	-0.186302	-0.843581	0.819423	0.957259	1	800	tags=30%, list=32%, signal=41%
GSEA_Downreg prot expr-VCaPER	MF	GO_UNFOLDED_PROTEIN_BINDING	61	-0.228773	-0.876602	0.694885	0.957613	1	695	tags=44%, list=27%, signal=60%
GSEA_Upreg prot expr-VCaPER	BP	GO_EPIDERMIS_DEVELOPMENT	43	0.218042	0.817569	0.780142	0.959118	1	167	tags=12%, list=7%, signal=12%
GSEA_Upreg prot expr-VCaPER	BP	GO_CARDIAC_MUSCLE_CELL_DIFFERENTIATION	16	0.276031	0.814314	0.690867	0.960434	1	526	tags=31%, list=21%, signal=39%
GSEA_Upreg prot expr-VCaPER	BP	GO_POSITIVE_REGULATION_OF_MEMBRANE_PERMEABILITY	17	0.272519	0.817676	0.725322	0.960533	1	209	tags=18%, list=8%, signal=19%
GSEA_Downreg prot expr-VCaPER	BP	GO_PEPTIDYL_THREONINE_MODIFICATION	17	-0.338863	-0.963643	0.5	0.960845	1	854	tags=59%, list=34%, signal=88%
GSEA_Upreg prot expr-VCaPER	BP	GO_CAMERA_TYPE_EYE_DEVELOPMENT	31	0.237531	0.815587	0.721839	0.961229	1	704	tags=35%, list=28%, signal=49%
GSEA_Upreg prot expr-VCaPER	BP	GO_CELL_MORPHOGENESIS	154	0.170431	0.811906	0.901408	0.961689	1	301	tags=14%, list=12%, signal=15%
GSEA_Upreg prot expr-VCaPER	BP	GO_CELLULAR_RESPONSE_TO_LIPID	88	0.187082	0.812658	0.857895	0.961821	1	341	tags=16%, list=13%, signal=18%
GSEA_Upreg prot expr-VCaPER	BP	GO_RESPONSE_TO_LEUKEMIA_INHIBITORY_FACTOR	22	0.255102	0.814391	0.739819	0.961893	1	578	tags=27%, list=23%, signal=35%
GSEA_Downreg prot expr-VCaPER	BP	GO_REGULATION_OF_ACTIN_FILAMENT_ORGANIZATION	54	-0.260923	-0.964032	0.512038	0.961962	1	659	tags=31%, list=26%, signal=42%
GSEA_Downreg prot expr-VCaPER	CC	GO_CLATHRIN_COATED_VESICLE	40	-0.228877	-0.807786	0.755408	0.962235	1	635	tags=35%, list=25%, signal=46%
GSEA_Downreg prot expr-VCaPER	CC	GO_EXTRINSIC_COMPONENT_OF_MEMBRANE	59	-0.212713	-0.812243	0.805825	0.962404	1	424	tags=15%, list=17%, signal=18%
GSEA_Upreg prot expr-VCaPER	BP	GO_REGULATION_OF_MITOCHONDRION_ORGANIZATION	49	0.205287	0.806847	0.810219	0.96304	1	713	tags=37%, list=28%, signal=50%
GSEA_Downreg prot expr-VCaPER	MF	GO_UBIQUITIN_LIKE_PROTEIN_LIGASE_BINDING	84	-0.215684	-0.882502	0.674757	0.963621	1	715	tags=36%, list=28%, signal=48%
GSEA_Downreg prot expr-VCaPER	MF	GO_HELICASE_ACTIVITY	39	-0.255407	-0.89066	0.637153	0.963851	1	900	tags=44%, list=36%, signal=67%
GSEA_Downreg prot expr-VCaPER	CC	GO_METHYLTRANSFERASE_COMPLEX	36	-0.23854	-0.819997	0.743151	0.963959	1	681	tags=31%, list=27%, signal=41%
GSEA_Upreg prot expr-VCaPER	BP	GO_PEPTIDE_HORMONE_SECRETION	38	0.218865	0.806956	0.8	0.964433	1	460	tags=26%, list=18%, signal=32%
GSEA_Upreg prot expr-VCaPER	BP	GO_RESPONSE_TO_MONOSACCHARIDE	32	0.230262	0.807617	0.785542	0.964806	1	460	tags=25%, list=18%, signal=30%
GSEA_Upreg prot expr-VCaPER	BP	GO_TRANSMEMBRANE_RECEPTOR_PROTEIN_SERINE_THREONINE_KINASE_SIGNALING_PATHWAY	44	0.207714	0.809225	0.776053	0.965128	1	470	tags=20%, list=19%, signal=25%
GSEA_Upreg prot expr-VCaPER	BP	GO_POSITIVE_REGULATION_OF_EPITHELIAL_CELL_PROLIFERATION	21	0.251862	0.804721	0.74942	0.965291	1	884	tags=57%, list=35%, signal=87%
GSEA_Downreg prot expr-VCaPER	MF	GO_IDENTICAL_PROTEIN_BINDING	391	-0.178123	-0.877801	0.836538	0.965303	1	472	tags=20%, list=19%, signal=21%
GSEA_Upreg prot expr-VCaPER	BP	GO_IMMUNE_SYSTEM_DEVELOPMENT	135	0.172278	0.808225	0.923547	0.965308	1	364	tags=16%, list=14%, signal=18%
GSEA_Upreg prot expr-VCaPER	BP	GO_ENDOMEMBRANE_SYSTEM_ORGANIZATION	105	0.178431	0.797122	0.891192	0.965843	1	694	tags=28%, list=27%, signal=36%
GSEA_Upreg prot expr-VCaPER	BP	GO_REGULATION_OF_SODIUM_ION_TRANSMEMBRANE_TRANSPORT	17	0.266815	0.797514	0.753555	0.966748	1	265	tags=18%, list=10%, signal=20%
GSEA_Downreg prot expr-VCaPER	CC	GO_AZUROPHIL_GRANULE_LUMEN	43	-0.228022	-0.814386	0.774527	0.966813	1	406	tags=21%, list=16%, signal=25%
GSEA_Upreg prot expr-VCaPER	BP	GO_ATP_DEPENDENT_CHROMATIN_REMODELING	29	0.231821	0.798203	0.769737	0.967213	1	1023	tags=62%, list=40%, signal=103%
GSEA_Upreg prot expr-VCaPER	BP	GO_PRIMARY_ALCOHOL_METABOLIC_PROCESS	17	0.269185	0.794375	0.773672	0.967438	1	459	tags=29%, list=18%, signal=36%
GSEA_Upreg prot expr-VCaPER	BP	GO_RESPONSE_TO_HEAT	60	0.196908	0.802481	0.871921	0.967693	1	577	tags=30%, list=23%, signal=38%
GSEA_Downreg prot expr-VCaPER	MF	GO_GUANYL_NUCLEOTIDE_BINDING	90	-0.217476	-0.897345	0.660535	0.967975	1	515	tags=23%, list=20%, signal=28%
GSEA_Downreg prot expr-VCaPER	CC	GO_CATALYTIC_COMPLEX	376	-0.157246	-0.785392	0.975839	0.968081	1	730	tags=27%, list=29%, signal=32%
GSEA_Upreg prot expr-VCaPER	BP	GO_GAMETE_GENERATION	72	0.191133	0.793013	0.8475	0.968202	1	305	tags=15%, list=12%, signal=17%
GSEA_Upreg prot expr-VCaPER	BP	GO_MYELOID_CELL_HOMEOSTASIS	28	0.233564	0.799435	0.8	0.968289	1	363	tags=21%, list=14%, signal=25%
GSEA_Upreg prot expr-VCaPER	BP	GO_REGULATION_OF_SECRETION	103	0.177182	0.798398	0.891738	0.968459	1	298	tags=15%, list=12%, signal=16%
GSEA_Upreg prot expr-VCaPER	BP	GO_ENDOSOMAL_TRANSPORT	60	0.196397	0.794696	0.826873	0.968487	1	239	tags=12%, list=9%, signal=13%
GSEA_Upreg prot expr-VCaPER	BP	GO_REGULATION_OF_SMALL_GTPASE_MEDIATED_SIGNAL_TRANSDUCTION	35	0.223324	0.791829	0.802956	0.968544	1	645	tags=37%, list=25%, signal=49%
GSEA_Downreg prot expr-VCaPER	MF	GO_PROTEIN_KINASE_A_BINDING	15	-0.330704	-0.905669	0.577696	0.968631	1	855	tags=53%, list=34%, signal=80%
GSEA_Downreg prot expr-VCaPER	BP	GO_CHROMOSOME_LOCALIZATION	18	-0.32504	-0.959395	0.498201	0.969525	1	697	tags=44%, list=28%, signal=61%
GSEA_Upreg prot expr-VCaPER	BP	GO_REGULATION_OF_ERBB_SIGNALING_PATHWAY	18	0.263595	0.7995	0.735632	0.969773	1	203	tags=17%, list=8%, signal=18%
GSEA_Downreg prot expr-VCaPER	BP	GO_REGULATION_OF_CELLULAR_LOCALIZATION	210	-0.203101	-0.95395	0.557549	0.970096	1	800	tags=34%, list=32%, signal=45%
GSEA_Downreg prot expr-VCaPER	BP	GO_LIPOSACCHARIDE_METABOLIC_PROCESS	17	-0.33043	-0.959878	0.5	0.970502	1	406	tags=24%, list=16%, signal=28%
GSEA_Downreg prot expr-VCaPER	BP	GO_ANIMAL_ORGAN_REGENERATION	18	-0.323851	-0.943981	0.523105	0.97063	1	577	tags=39%, list=23%, signal=50%
GSEA_Downreg prot expr-VCaPER	CC	GO_BRUSH_BORDER	24	-0.262257	-0.820879	0.722892	0.970728	1	568	tags=33%, list=22%, signal=43%
GSEA_Downreg prot expr-VCaPER	BP	GO_CELL_CYCLE_CHECKPOINT	36	-0.275928	-0.952982	0.531624	0.970892	1	854	tags=42%, list=34%, signal=62%
GSEA_Upreg prot expr-VCaPER	BP	GO_CELLULAR_IRON_ION_HOMEOSTASIS	15	0.278449	0.799599	0.763761	0.971207	1	460	tags=33%, list=18%, signal=40%
GSEA_Upreg prot expr-VCaPER	CC	GO_SPINDLE	76	0.188154	0.805981	0.851485	0.971731	1	209	tags=12%, list=8%, signal=13%
GSEA_Downreg prot expr-VCaPER	BP	GO_POSITIVE_REGULATION_OF_MRNA_SPLICING_VIA_SPLICEOSOME	17	-0.327395	-0.942796	0.536765	0.972087	1	687	tags=35%, list=27%, signal=48%
GSEA_Upreg prot expr-VCaPER	BP	GO_DNA_METHYLATION	15	0.27678	0.784904	0.758216	0.972098	1	711	tags=40%, list=28%, signal=55%
GSEA_Downreg prot expr-VCaPER	BP	GO_NEGATIVE_REGULATION_OF_NEURON_PROJECTION_DEVELOPMENT	22	-0.308627	-0.957805	0.513889	0.97223	1	336	tags=23%, list=13%, signal=26%
GSEA_Downreg prot expr-VCaPER	BP	GO_RESPONSE_TO_ACID_CHEMICAL	23	-0.307982	-0.954028	0.536713	0.972252	1	452	tags=22%, list=18%, signal=26%
GSEA_Downreg prot expr-VCaPER	MF	GO_PROTEIN_SERINE_THREONINE_PHOSPHATASE_ACTIVITY	18	-0.305683	-0.891685	0.606679	0.9723	1	215	tags=17%, list=8%, signal=18%
GSEA_Upreg prot expr-VCaPER	BP	GO_CELLULAR_RESPONSE_TO_STARVATION	17	0.260449	0.785633	0.772947	0.972519	1	646	tags=47%, list=25%, signal=63%
GSEA_Downreg prot expr-VCaPER	BP	GO_NEGATIVE_REGULATION_OF_PROTEIN_CONTAINING_COMPLEX_ASSEMBLY	34	-0.28337	-0.944087	0.55102	0.972597	1	535	tags=29%, list=21%, signal=37%
GSEA_Upreg prot expr-VCaPER	BP	GO_RESPONSE_TO_MECHANICAL_STIMULUS	25	0.245327	0.788398	0.787129	0.972798	1	470	tags=28%, list=19%, signal=34%
GSEA_Downreg prot expr-VCaPER	BP	GO_NEGATIVE_REGULATION_OF_CELL_PROJECTION_ORGANIZATION	25	-0.297849	-0.947814	0.520354	0.972851	1	336	tags=20%, list=13%, signal=23%
GSEA_Downreg prot expr-VCaPER	BP	GO_IMPORT_INTO_CELL	32	-0.289718	-0.956889	0.524618	0.972896	1	236	tags=19%, list=9%, signal=20%
GSEA_Downreg prot expr-VCaPER	BP	GO_REGULATION_OF_DNA_METABOLIC_PROCESS	77	-0.236678	-0.949275	0.538333	0.97311	1	781	tags=42%, list=31%, signal=58%
GSEA_Downreg prot expr-VCaPER	BP	GO_CELLULAR_PROTEIN_CATABOLIC_PROCESS	164	-0.212086	-0.954316	0.561051	0.973677	1	791	tags=41%, list=31%, signal=56%
GSEA_Downreg prot expr-VCaPER	BP	GO_NEURON_DEVELOPMENT	154	-0.211724	-0.955027	0.571642	0.973835	1	509	tags=20%, list=20%, signal=24%
GSEA_Upreg prot expr-VCaPER	BP	GO_SYNAPSE_ASSEMBLY	17	0.260244	0.786777	0.766509	0.97385	1	99	tags=12%, list=4%, signal=12%
GSEA_Downreg prot expr-VCaPER	BP	GO_REGULATION_OF_CELL_PROJECTION_ORGANIZATION	99	-0.229854	-0.955728	0.553798	0.973955	1	800	tags=36%, list=32%, signal=51%
GSEA_Upreg prot expr-VCaPER	BP	GO_SPHINGOLIPID_METABOLIC_PROCESS	23	0.240115	0.785692	0.785867	0.973988	1	277	tags=17%, list=11%, signal=19%
GSEA_Downreg prot expr-VCaPER	BP	GO_REGULATION_OF_CELLULAR_CATABOLIC_PROCESS	220	-0.203136	-0.949737	0.604651	0.974012	1	780	tags=38%, list=31%, signal=50%
GSEA_Upreg prot expr-VCaPER	BP	GO_POSITIVE_REGULATION_OF_SIGNALING	266	0.152255	0.782726	0.990506	0.974041	1	753	tags=33%, list=30%, signal=43%
GSEA_Downreg prot expr-VCaPER	BP	GO_NEGATIVE_REGULATION_OF_CELL_GROWTH	22	-0.309667	-0.944281	0.54188	0.974305	1	145	tags=14%, list=6%, signal=14%
GSEA_Downreg prot expr-VCaPER	BP	GO_REGULATION_OF_DENDRITIC_SPINE_DEVELOPMENT	17	-0.331204	-0.950317	0.525046	0.974535	1	706	tags=47%, list=28%, signal=65%
GSEA_Downreg prot expr-VCaPER	BP	GO_TRANSCRIPTION_COUPLED_NUCLEOTIDE_EXCISION_REPAIR	32	-0.281983	-0.948024	0.522361	0.974633	1	715	tags=31%, list=28%, signal=43%
GSEA_Upreg prot expr-VCaPER	BP	GO_REGULATION_OF_ALCOHOL_BIOSYNTHETIC_PROCESS	16	0.262924	0.781045	0.736842	0.975129	1	169	tags=13%, list=7%, signal=13%
GSEA_Downreg prot expr-VCaPER	BP	GO_PROTEIN_CATABOLIC_PROCESS	193	-0.206589	-0.950853	0.572555	0.975218	1	791	tags=40%, list=31%, signal=54%
GSEA_Downreg prot expr-VCaPER	CC	GO_NEUROMUSCULAR_JUNCTION	17	-0.269103	-0.785885	0.737548	0.975501	1	465	tags=24%, list=18%, signal=29%
GSEA_Downreg prot expr-VCaPER	BP	GO_CARBOHYDRATE_HOMEOSTASIS	36	-0.272331	-0.946164	0.531532	0.975713	1	842	tags=44%, list=33%, signal=66%
GSEA_Downreg prot expr-VCaPER	CC	GO_NUCLEAR_PORE	33	-0.235079	-0.790527	0.788889	0.975792	1	1000	tags=48%, list=39%, signal=79%
GSEA_Downreg prot expr-VCaPER	BP	GO_RECEPTOR_LOCALIZATION_TO_SYNAPSE	16	-0.334404	-0.945322	0.550802	0.975846	1	34	tags=13%, list=1%, signal=13%
GSEA_Downreg prot expr-VCaPER	BP	GO_LEUKOCYTE_APOPTOTIC_PROCESS	16	-0.329685	-0.944506	0.52	0.975959	1	211	tags=25%, list=8%, signal=27%
GSEA_Upreg prot expr-VCaPER	MF	GO_STRUCTURAL_MOLECULE_ACTIVITY	202	0.163481	0.821062	0.917721	0.975994	1	451	tags=19%, list=18%, signal=22%
GSEA_Downreg prot expr-VCaPER	CC	GO_CELL_CORTEX	58	-0.216436	-0.821524	0.770764	0.978155	1	659	tags=28%, list=26%, signal=36%
GSEA_Downreg prot expr-VCaPER	MF	GO_AMINOPEPTIDASE_ACTIVITY	23	-0.290215	-0.897504	0.590106	0.97911	1	662	tags=48%, list=26%, signal=64%
GSEA_Upreg prot expr-VCaPER	BP	GO_REGULATION_OF_CARBOHYDRATE_METABOLIC_PROCESS	41	0.206324	0.759855	0.858881	0.980927	1	115	tags=7%, list=5%, signal=8%
GSEA_Upreg prot expr-VCaPER	BP	GO_MITOCHONDRIAL_RNA_METABOLIC_PROCESS	17	0.253402	0.759974	0.786925	0.982327	1	933	tags=53%, list=37%, signal=83%
GSEA_Downreg prot expr-VCaPER	CC	GO_LATERAL_PLASMA_MEMBRANE	19	-0.260399	-0.771105	0.76661	0.982585	1	28	tags=5%, list=1%, signal=5%
GSEA_Upreg prot expr-VCaPER	BP	GO_RESPONSE_TO_TEMPERATURE_STIMULUS	67	0.185677	0.772567	0.899263	0.983139	1	595	tags=30%, list=23%, signal=38%
GSEA_Upreg prot expr-VCaPER	BP	GO_REGULATION_OF_PROTEIN_LOCALIZATION_TO_CELL_PERIPHERY	32	0.212611	0.760346	0.840686	0.983301	1	843	tags=47%, list=33%, signal=69%
GSEA_Upreg prot expr-VCaPER	BP	GO_HOMEOSTASIS_OF_NUMBER_OF_CELLS	41	0.203941	0.769265	0.832524	0.983327	1	509	tags=27%, list=20%, signal=33%
GSEA_Upreg prot expr-VCaPER	BP	GO_CYTOSKELETON_DEPENDENT_CYTOKINESIS	24	0.229584	0.761389	0.82494	0.983363	1	718	tags=38%, list=28%, signal=52%
GSEA_Upreg prot expr-VCaPER	BP	GO_CELLULAR_RESPONSE_TO_HEAT	52	0.193561	0.76356	0.874074	0.983589	1	577	tags=29%, list=23%, signal=37%
GSEA_Upreg prot expr-VCaPER	BP	GO_REGULATION_OF_CHOLESTEROL_BIOSYNTHETIC_PROCESS	16	0.262924	0.762393	0.779043	0.983631	1	169	tags=13%, list=7%, signal=13%
GSEA_Upreg prot expr-VCaPER	BP	GO_ANTIGEN_PROCESSING_AND_PRESENTATION_OF_PEPTIDE_OR_POLYSACCHARIDE_ANTIGEN_VIA_MHC_CLASS_II	30	0.221637	0.764592	0.802784	0.983714	1	343	tags=17%, list=14%, signal=19%
GSEA_Upreg prot expr-VCaPER	BP	GO_MITOTIC_SPINDLE_ASSEMBLY	22	0.240488	0.773242	0.795824	0.983744	1	82	tags=9%, list=3%, signal=9%
GSEA_Upreg prot expr-VCaPER	BP	GO_NEGATIVE_REGULATION_OF_RESPONSE_TO_DNA_DAMAGE_STIMULUS	17	0.252561	0.770803	0.776498	0.984147	1	178	tags=12%, list=7%, signal=13%
GSEA_Upreg prot expr-VCaPER	BP	GO_CELL_CELL_JUNCTION_ORGANIZATION	41	0.201951	0.766425	0.852941	0.98426	1	579	tags=27%, list=23%, signal=34%
GSEA_Upreg prot expr-VCaPER	BP	GO_REGULATION_OF_CHOLESTEROL_METABOLIC_PROCESS	17	0.261218	0.769681	0.787383	0.984291	1	169	tags=12%, list=7%, signal=13%
GSEA_Upreg prot expr-VCaPER	BP	GO_EPITHELIAL_TUBE_FORMATION	19	0.249589	0.764891	0.779698	0.984845	1	276	tags=16%, list=11%, signal=18%
GSEA_Upreg prot expr-VCaPER	BP	GO_RESPONSE_TO_ETHANOL	22	0.242087	0.773513	0.807963	0.984891	1	457	tags=32%, list=18%, signal=38%
GSEA_Upreg prot expr-VCaPER	BP	GO_PROTEIN_LOCALIZATION_TO_VACUOLE	19	0.248252	0.766699	0.815603	0.98545	1	499	tags=26%, list=20%, signal=33%
GSEA_Upreg prot expr-VCaPER	BP	GO_STEROID_HORMONE_MEDIATED_SIGNALING_PATHWAY	34	0.210904	0.746599	0.85122	0.985599	1	718	tags=38%, list=28%, signal=53%
GSEA_Upreg prot expr-VCaPER	BP	GO_SISTER_CHROMATID_COHESION	15	0.255669	0.750161	0.809412	0.985709	1	397	tags=20%, list=16%, signal=24%
GSEA_Downreg prot expr-VCaPER	BP	GO_CHROMOSOME_ORGANIZATION	260	-0.19631	-0.937593	0.602339	0.986086	1	699	tags=29%, list=28%, signal=36%
GSEA_Upreg prot expr-VCaPER	BP	GO_VESICLE_MEDIATED_TRANSPORT_IN_SYNAPSE	39	0.200876	0.7534	0.857143	0.986266	1	33	tags=5%, list=1%, signal=5%
GSEA_Downreg prot expr-VCaPER	MF	GO_RIBONUCLEASE_ACTIVITY	29	-0.244966	-0.813632	0.753497	0.986355	1	470	tags=24%, list=19%, signal=29%
GSEA_Upreg prot expr-VCaPER	BP	GO_REGULATION_OF_PROTEIN_LOCALIZATION_TO_PLASMA_MEMBRANE	24	0.219654	0.733215	0.864407	0.986364	1	843	tags=50%, list=33%, signal=74%
GSEA_Upreg prot expr-VCaPER	BP	GO_PLATELET_ACTIVATION	23	0.228859	0.747062	0.830022	0.986574	1	150	tags=13%, list=6%, signal=14%
GSEA_Upreg prot expr-VCaPER	BP	GO_POSITIVE_REGULATION_OF_PROTEIN_KINASE_ACTIVITY	68	0.177412	0.750363	0.94402	0.987011	1	718	tags=34%, list=28%, signal=46%
GSEA_Upreg prot expr-VCaPER	BP	GO_HINDBRAIN_DEVELOPMENT	26	0.216099	0.733835	0.870536	0.987222	1	927	tags=58%, list=37%, signal=90%
GSEA_Upreg prot expr-VCaPER	BP	GO_CELLULAR_RESPONSE_TO_REACTIVE_OXYGEN_SPECIES	31	0.216496	0.753827	0.864679	0.987249	1	439	tags=26%, list=17%, signal=31%
GSEA_Upreg prot expr-VCaPER	BP	GO_GOLGI_ORGANIZATION	31	0.204523	0.729619	0.902613	0.987299	1	694	tags=29%, list=27%, signal=39%
GSEA_Upreg prot expr-VCaPER	BP	GO_POSITIVE_REGULATION_OF_ORGANELLE_ASSEMBLY	16	0.247357	0.730963	0.838926	0.987311	1	79	tags=13%, list=3%, signal=13%
GSEA_Upreg prot expr-VCaPER	BP	GO_INTERACTION_WITH_HOST	58	0.177431	0.728173	0.939613	0.987325	1	486	tags=21%, list=19%, signal=25%
GSEA_Upreg prot expr-VCaPER	BP	GO_REGULATION_OF_CELL_DEVELOPMENT	129	0.160545	0.74752	0.963687	0.987532	1	476	tags=19%, list=19%, signal=23%
GSEA_Upreg prot expr-VCaPER	MF	GO_STRUCTURAL_CONSTITUENT_OF_RIBOSOME	111	0.181159	0.821236	0.852547	0.987919	1	598	tags=31%, list=24%, signal=38%
GSEA_Upreg prot expr-VCaPER	BP	GO_NEGATIVE_REGULATION_OF_BIOSYNTHETIC_PROCESS	245	0.143908	0.734374	0.996774	0.98813	1	551	tags=22%, list=22%, signal=26%
GSEA_Downreg prot expr-VCaPER	BP	GO_DNA_INTEGRITY_CHECKPOINT	28	-0.290125	-0.935342	0.525597	0.988135	1	854	tags=46%, list=34%, signal=69%
GSEA_Upreg prot expr-VCaPER	BP	GO_CARDIOCYTE_DIFFERENTIATION	18	0.248542	0.750653	0.812641	0.988153	1	100	tags=11%, list=4%, signal=11%
GSEA_Downreg prot expr-VCaPER	KEGG	KEGG_GLYCOLYSIS_GLUCONEOGENESIS	27	-0.219973	-0.709663	0.891419	0.988368	1	541	tags=30%, list=21%, signal=37%
GSEA_Upreg prot expr-VCaPER	BP	GO_POSITIVE_REGULATION_OF_TRANSPORTER_ACTIVITY	18	0.244719	0.741937	0.807531	0.988407	1	383	tags=22%, list=15%, signal=26%
GSEA_Upreg prot expr-VCaPER	BP	GO_REGULATION_OF_DNA_TEMPLATED_TRANSCRIPTION_ELONGATION	16	0.249148	0.724224	0.828194	0.98853	1	706	tags=31%, list=28%, signal=43%
GSEA_Upreg prot expr-VCaPER	BP	GO_NEGATIVE_REGULATION_OF_PROTEASOMAL_UBIQUITIN_DEPENDENT_PROTEIN_CATABOLIC_PROCESS	17	0.248939	0.742809	0.793617	0.988785	1	79	tags=12%, list=3%, signal=12%
GSEA_Upreg prot expr-VCaPER	BP	GO_REGULATION_OF_STEROID_METABOLIC_PROCESS	25	0.227244	0.735096	0.864802	0.988851	1	169	tags=12%, list=7%, signal=13%
GSEA_Upreg prot expr-VCaPER	BP	GO_POSITIVE_REGULATION_OF_MAP_KINASE_ACTIVITY	24	0.224919	0.739013	0.828442	0.988888	1	645	tags=33%, list=25%, signal=44%
GSEA_Upreg prot expr-VCaPER	BP	GO_NEGATIVE_REGULATION_OF_CELLULAR_CATABOLIC_PROCESS	72	0.17481	0.736214	0.920398	0.989082	1	189	tags=10%, list=7%, signal=10%
GSEA_Upreg prot expr-VCaPER	BP	GO_ENDOPLASMIC_RETICULUM_ORGANIZATION	18	0.246914	0.74006	0.827586	0.98911	1	466	tags=28%, list=18%, signal=34%
GSEA_Upreg prot expr-VCaPER	BP	GO_REGULATION_OF_HISTONE_MODIFICATION	35	0.200258	0.724984	0.873832	0.989284	1	408	tags=20%, list=16%, signal=24%
GSEA_Downreg prot expr-VCaPER	BP	GO_ESTABLISHMENT_OF_PROTEIN_LOCALIZATION_TO_ORGANELLE	226	-0.198066	-0.93563	0.622669	0.989643	1	791	tags=38%, list=31%, signal=51%
GSEA_Upreg prot expr-VCaPER	KEGG	KEGG_WNT_SIGNALING_PATHWAY	21	0.160174	0.512118	0.986667	0.989821	1	301	tags=14%, list=12%, signal=16%
GSEA_Upreg prot expr-VCaPER	BP	GO_POSITIVE_REGULATION_OF_NEURON_DIFFERENTIATION	45	0.189744	0.736786	0.907543	0.98995	1	524	tags=22%, list=21%, signal=28%
GSEA_Upreg prot expr-VCaPER	BP	GO_CYTOKINESIS	33	0.1968	0.72139	0.903553	0.990002	1	718	tags=39%, list=28%, signal=54%
GSEA_Downreg prot expr-VCaPER	BP	GO_GLUCOSE_METABOLIC_PROCESS	47	-0.259304	-0.933939	0.564437	0.990019	1	541	tags=30%, list=21%, signal=37%
GSEA_Upreg prot expr-VCaPER	BP	GO_REGULATION_OF_SODIUM_ION_TRANSPORT	19	0.232952	0.716148	0.860911	0.990852	1	265	tags=16%, list=10%, signal=18%
GSEA_Upreg prot expr-VCaPER	BP	GO_REGULATION_OF_CARDIAC_CONDUCTION	15	0.246199	0.711285	0.834146	0.991	1	515	tags=33%, list=20%, signal=42%
GSEA_Upreg prot expr-VCaPER	BP	GO_CELL_DIVISION	107	0.157025	0.712659	0.964912	0.991178	1	718	tags=34%, list=28%, signal=45%
GSEA_Downreg prot expr-VCaPER	MF	GO_ATPASE_ACTIVITY	87	-0.194697	-0.806268	0.840948	0.991515	1	900	tags=40%, list=36%, signal=60%
GSEA_Upreg prot expr-VCaPER	BP	GO_POSITIVE_REGULATION_OF_APOPTOTIC_SIGNALING_PATHWAY	40	0.19497	0.718167	0.906091	0.991741	1	518	tags=25%, list=20%, signal=31%
GSEA_Upreg prot expr-VCaPER	BP	GO_NEGATIVE_REGULATION_OF_ERBB_SIGNALING_PATHWAY	15	0.249526	0.713527	0.85	0.991866	1	579	tags=27%, list=23%, signal=34%
GSEA_Upreg prot expr-VCaPER	BP	GO_CIRCADIAN_RHYTHM	41	0.192387	0.716577	0.908451	0.991887	1	706	tags=37%, list=28%, signal=50%
GSEA_Upreg prot expr-VCaPER	MF	GO_BETA_CATENIN_BINDING	15	0.18101	0.512109	0.982301	0.993035	1	660	tags=40%, list=26%, signal=54%
GSEA_Upreg prot expr-VCaPER	BP	GO_DNA_METHYLATION_OR_DEMETHYLATION	16	0.245956	0.707538	0.861111	0.993042	1	711	tags=38%, list=28%, signal=52%
GSEA_Downreg prot expr-VCaPER	BP	GO_ESTABLISHMENT_OR_MAINTENANCE_OF_CELL_POLARITY	40	-0.267438	-0.932192	0.576792	0.993187	1	9	tags=5%, list=0%, signal=5%
GSEA_Downreg prot expr-VCaPER	MF	GO_SINGLE_STRANDED_RNA_BINDING	38	-0.237901	-0.824738	0.7625	0.993436	1	652	tags=29%, list=26%, signal=38%
GSEA_Upreg prot expr-VCaPER	CC	GO_CLUSTER_OF_ACTIN_BASED_CELL_PROJECTIONS	27	0.228379	0.780254	0.800464	0.993573	1	167	tags=15%, list=7%, signal=16%
GSEA_Upreg prot expr-VCaPER	KEGG	KEGG_AMYOTROPHIC_LATERAL_SCLEROSIS_ALS	16	0.269044	0.773211	0.761062	0.993701	1	297	tags=25%, list=12%, signal=28%
GSEA_Upreg prot expr-VCaPER	BP	GO_REGULATION_OF_CHROMATIN_ORGANIZATION	45	0.186047	0.704981	0.927059	0.993838	1	497	tags=22%, list=20%, signal=27%
GSEA_Downreg prot expr-VCaPER	BP	GO_REGULATION_OF_CELL_DIFFERENTIATION	231	-0.19848	-0.930819	0.649222	0.994943	1	784	tags=36%, list=31%, signal=48%
GSEA_Upreg prot expr-VCaPER	MF	GO_GROWTH_FACTOR_RECEPTOR_BINDING	19	0.264131	0.823963	0.718535	0.995181	1	670	tags=37%, list=26%, signal=50%
GSEA_Downreg prot expr-VCaPER	MF	GO_PRE_MRNA_BINDING	17	-0.169021	-0.485781	0.984348	0.995449	1	1060	tags=59%, list=42%, signal=100%
GSEA_Downreg prot expr-VCaPER	BP	GO_REGULATION_OF_NEURON_PROJECTION_DEVELOPMENT	69	-0.234883	-0.929826	0.603928	0.995723	1	800	tags=41%, list=32%, signal=58%
GSEA_Upreg prot expr-VCaPER	MF	GO_TRANSFERASE_ACTIVITY_TRANSFERRING_ACYL_GROUPS	41	0.22213	0.830021	0.726131	0.995753	1	396	tags=22%, list=16%, signal=26%
GSEA_Downreg prot expr-VCaPER	MF	GO_DNA_BINDING_TRANSCRIPTION_REPRESSOR_ACTIVITY	18	-0.295106	-0.837932	0.688766	0.995916	1	466	tags=28%, list=18%, signal=34%
GSEA_Downreg prot expr-VCaPER	MF	GO_ION_CHANNEL_BINDING	30	-0.249429	-0.813708	0.76007	0.995957	1	324	tags=13%, list=13%, signal=15%
GSEA_Downreg prot expr-VCaPER	KEGG	KEGG_CYSTEINE_AND_METHIONINE_METABOLISM	15	-0.167018	-0.463108	0.996416	0.996128	1	300	tags=13%, list=12%, signal=15%
GSEA_Downreg prot expr-VCaPER	CC	GO_SMALL_SUBUNIT_PROCESSOME	23	-0.183234	-0.576876	0.968067	0.996402	1	861	tags=39%, list=34%, signal=59%
GSEA_Upreg prot expr-VCaPER	BP	GO_NEGATIVE_REGULATION_OF_CYTOKINE_PRODUCTION	26	0.199831	0.690312	0.913044	0.996455	1	301	tags=19%, list=12%, signal=22%
GSEA_Upreg prot expr-VCaPER	BP	GO_CELLULAR_RESPONSE_TO_LIGHT_STIMULUS	20	0.217638	0.682594	0.862069	0.996691	1	127	tags=10%, list=5%, signal=10%
GSEA_Upreg prot expr-VCaPER	BP	GO_REGULATION_OF_RELEASE_OF_CYTOCHROME_C_FROM_MITOCHONDRIA	17	0.231918	0.698538	0.852804	0.99679	1	8	tags=6%, list=0%, signal=6%
GSEA_Upreg prot expr-VCaPER	BP	GO_REGULATION_OF_PROTEIN_DEPOLYMERIZATION	20	0.220705	0.69673	0.860045	0.99685	1	248	tags=15%, list=10%, signal=16%
GSEA_Upreg prot expr-VCaPER	BP	GO_NEGATIVE_REGULATION_OF_CHROMOSOME_ORGANIZATION	30	0.198466	0.691537	0.915816	0.99686	1	489	tags=23%, list=19%, signal=29%
GSEA_Downreg prot expr-VCaPER	CC	GO_SPINDLE_POLE	25	-0.234496	-0.743484	0.831283	0.996897	1	417	tags=16%, list=16%, signal=19%
GSEA_Downreg prot expr-VCaPER	CC	GO_CHROMATIN	162	-0.166092	-0.749717	0.963018	0.997022	1	683	tags=22%, list=27%, signal=28%
GSEA_Upreg prot expr-VCaPER	BP	GO_RHYTHMIC_PROCESS	53	0.17517	0.692537	0.949602	0.997477	1	706	tags=36%, list=28%, signal=49%
GSEA_Upreg prot expr-VCaPER	BP	GO_POSITIVE_REGULATION_OF_CYTOSKELETON_ORGANIZATION	44	0.180268	0.683128	0.942786	0.997741	1	63	tags=5%, list=2%, signal=5%
GSEA_Upreg prot expr-VCaPER	BP	GO_LYSOSOME_LOCALIZATION	15	0.242804	0.684586	0.86918	0.998108	1	298	tags=20%, list=12%, signal=23%
GSEA_Upreg prot expr-VCaPER	BP	GO_REGULATION_OF_PROTEIN_LOCALIZATION_TO_MEMBRANE	46	0.179309	0.693533	0.947368	0.998108	1	298	tags=15%, list=12%, signal=17%
GSEA_Upreg prot expr-VCaPER	BP	GO_REGULATION_OF_LIPID_BIOSYNTHETIC_PROCESS	32	0.191619	0.686394	0.906323	0.998168	1	277	tags=13%, list=11%, signal=14%
GSEA_Downreg prot expr-VCaPER	MF	GO_S_ADENOSYLMETHIONINE_DEPENDENT_METHYLTRANSFERASE_ACTIVITY	19	-0.284173	-0.817381	0.714044	0.998243	1	415	tags=26%, list=16%, signal=31%
GSEA_Upreg prot expr-VCaPER	BP	GO_SKELETAL_SYSTEM_DEVELOPMENT	37	0.193695	0.698541	0.922705	0.998273	1	305	tags=14%, list=12%, signal=15%
GSEA_Downreg prot expr-VCaPER	MF	GO_TRANSFERASE_ACTIVITY_TRANSFERRING_ONE_CARBON_GROUPS	27	-0.256639	-0.832094	0.703839	0.998387	1	415	tags=26%, list=16%, signal=31%
GSEA_Downreg prot expr-VCaPER	CC	GO_CONDENSED_CHROMOSOME	47	-0.123135	-0.448697	1	0.99853	1	489	tags=15%, list=19%, signal=18%
GSEA_Downreg prot expr-VCaPER	CC	GO_HISTONE_METHYLTRANSFERASE_COMPLEX	22	-0.234462	-0.714578	0.858144	0.998599	1	777	tags=36%, list=31%, signal=52%
GSEA_Upreg prot expr-VCaPER	CC	GO_HOST_CELLULAR_COMPONENT	36	0.123503	0.450788	1	0.99871	1	894	tags=39%, list=35%, signal=59%
GSEA_Downreg prot expr-VCaPER	CC	GO_CONDENSED_CHROMOSOME_CENTROMERIC_REGION	27	-0.230667	-0.754298	0.809612	0.999041	1	839	tags=33%, list=33%, signal=49%
GSEA_Upreg prot expr-VCaPER	BP	GO_POSITIVE_REGULATION_OF_CELL_PROJECTION_ORGANIZATION	55	0.165842	0.67739	0.969309	0.999099	1	93	tags=5%, list=4%, signal=6%
GSEA_Upreg prot expr-VCaPER	CC	GO_TRANSPORTER_COMPLEX	17	0.184383	0.544583	0.970183	0.999258	1	573	tags=29%, list=23%, signal=38%
GSEA_Upreg prot expr-VCaPER	BP	GO_MEIOTIC_CELL_CYCLE_PROCESS	15	0.149408	0.42359	0.995575	0.999336	1	521	tags=20%, list=21%, signal=25%
GSEA_Downreg prot expr-VCaPER	MF	GO_MODIFICATION_DEPENDENT_PROTEIN_BINDING	31	-0.156657	-0.514287	0.993019	0.999597	1	746	tags=32%, list=29%, signal=45%
GSEA_Upreg prot expr-VCaPER	CC	GO_U2_TYPE_CATALYTIC_STEP_2_SPLICEOSOME	23	0.219997	0.707596	0.869668	0.999745	1	814	tags=35%, list=32%, signal=51%
GSEA_Downreg prot expr-VCaPER	BP	GO_REGULATION_OF_POSTTRANSCRIPTIONAL_GENE_SILENCING	39	-0.110507	-0.382936	1	0.999765	1	1000	tags=38%, list=39%, signal=63%
GSEA_Downreg prot expr-VCaPER	CC	GO_INTERCALATED_DISC	15	-0.258621	-0.720907	0.82669	0.999766	1	632	tags=33%, list=25%, signal=44%
GSEA_Upreg prot expr-VCaPER	MF	GO_RNA_POLYMERASE_CORE_ENZYME_BINDING	16	0.18467	0.531953	0.976087	0.999906	1	2068	tags=100%, list=82%, signal=540%
GSEA_Upreg prot expr-VCaPER	BP	GO_REGULATION_OF_CELL_MATRIX_ADHESION	19	0.21803	0.669564	0.899329	1	1	63	tags=11%, list=2%, signal=11%
GSEA_Upreg prot expr-VCaPER	BP	GO_PYRUVATE_METABOLIC_PROCESS	58	0.162673	0.668605	0.981771	1	1	425	tags=19%, list=17%, signal=22%
GSEA_Upreg prot expr-VCaPER	BP	GO_NEGATIVE_REGULATION_OF_CATABOLIC_PROCESS	81	0.152311	0.663588	0.992366	1	1	189	tags=9%, list=7%, signal=9%
GSEA_Upreg prot expr-VCaPER	BP	GO_NCRNA_PROCESSING	126	0.14094	0.660814	1	1	1	785	tags=31%, list=31%, signal=43%
GSEA_Upreg prot expr-VCaPER	BP	GO_ACETYL_COA_METABOLIC_PROCESS	15	0.233364	0.654241	0.887356	1	1	425	tags=27%, list=17%, signal=32%
GSEA_Upreg prot expr-VCaPER	BP	GO_POSITIVE_REGULATION_OF_CELLULAR_BIOSYNTHETIC_PROCESS	311	0.125145	0.652767	1	1	1	541	tags=19%, list=21%, signal=21%
GSEA_Upreg prot expr-VCaPER	BP	GO_RIBONUCLEOSIDE_MONOPHOSPHATE_METABOLIC_PROCESS	18	0.217419	0.652228	0.919565	1	1	220	tags=11%, list=9%, signal=12%
GSEA_Upreg prot expr-VCaPER	BP	GO_LOCALIZATION_WITHIN_MEMBRANE	24	0.194656	0.644572	0.936073	1	1	365	tags=17%, list=14%, signal=19%
GSEA_Upreg prot expr-VCaPER	BP	GO_RESPONSE_TO_BMP	15	0.220919	0.641548	0.916667	1	1	630	tags=27%, list=25%, signal=35%
GSEA_Upreg prot expr-VCaPER	BP	GO_POSITIVE_REGULATION_OF_VIRAL_LIFE_CYCLE	27	0.190696	0.640943	0.926191	1	1	275	tags=15%, list=11%, signal=16%
GSEA_Upreg prot expr-VCaPER	BP	GO_LIMBIC_SYSTEM_DEVELOPMENT	17	0.209508	0.635909	0.927152	1	1	305	tags=18%, list=12%, signal=20%
GSEA_Upreg prot expr-VCaPER	BP	GO_VIRAL_LIFE_CYCLE	105	0.137392	0.633607	0.997348	1	1	579	tags=21%, list=23%, signal=26%
GSEA_Upreg prot expr-VCaPER	BP	GO_GERM_CELL_DEVELOPMENT	21	0.197134	0.630826	0.945946	1	1	713	tags=38%, list=28%, signal=53%
GSEA_Upreg prot expr-VCaPER	BP	GO_DNA_MODIFICATION	20	0.203472	0.627622	0.932243	1	1	763	tags=40%, list=30%, signal=57%
GSEA_Upreg prot expr-VCaPER	BP	GO_POSITIVE_REGULATION_OF_VIRAL_GENOME_REPLICATION	18	0.207145	0.625642	0.941315	1	1	275	tags=17%, list=11%, signal=19%
GSEA_Upreg prot expr-VCaPER	BP	GO_REGULATION_OF_DNA_RECOMBINATION	19	0.203211	0.621626	0.936364	1	1	486	tags=26%, list=19%, signal=32%
GSEA_Upreg prot expr-VCaPER	BP	GO_CELLULAR_RESPONSE_TO_STEROID_HORMONE_STIMULUS	45	0.161787	0.621408	0.970223	1	1	718	tags=36%, list=28%, signal=49%
GSEA_Upreg prot expr-VCaPER	BP	GO_DEVELOPMENTAL_MATURATION	28	0.178746	0.619103	0.945205	1	1	395	tags=14%, list=16%, signal=17%
GSEA_Upreg prot expr-VCaPER	BP	GO_REGULATION_OF_SIGNAL_TRANSDUCTION_BY_P53_CLASS_MEDIATOR	49	0.155074	0.615067	0.985437	1	1	588	tags=24%, list=23%, signal=31%
GSEA_Upreg prot expr-VCaPER	BP	GO_REGULATION_OF_CHROMOSOME_ORGANIZATION	84	0.142712	0.6127	1	1	1	539	tags=23%, list=21%, signal=28%
GSEA_Upreg prot expr-VCaPER	BP	GO_REGULATION_OF_CARBOHYDRATE_CATABOLIC_PROCESS	30	0.175205	0.612694	0.975057	1	1	676	tags=30%, list=27%, signal=40%
GSEA_Upreg prot expr-VCaPER	BP	GO_ANATOMICAL_STRUCTURE_MATURATION	17	0.206293	0.609502	0.95045	1	1	395	tags=18%, list=16%, signal=21%
GSEA_Upreg prot expr-VCaPER	BP	GO_EPITHELIAL_CELL_DEVELOPMENT	39	0.163919	0.606223	0.966019	1	1	686	tags=36%, list=27%, signal=48%
GSEA_Upreg prot expr-VCaPER	BP	GO_POSITIVE_REGULATION_OF_TYPE_I_INTERFERON_PRODUCTION	18	0.196134	0.604156	0.942478	1	1	280	tags=17%, list=11%, signal=19%
GSEA_Upreg prot expr-VCaPER	BP	GO_NCRNA_EXPORT_FROM_NUCLEUS	26	0.181021	0.600383	0.968523	1	1	2079	tags=100%, list=82%, signal=551%
GSEA_Upreg prot expr-VCaPER	BP	GO_TRNA_TRANSPORT	25	0.180949	0.600107	0.961353	1	1	2079	tags=100%, list=82%, signal=551%
GSEA_Upreg prot expr-VCaPER	BP	GO_REGULATION_OF_CELL_SHAPE	26	0.175934	0.591078	0.963235	1	1	757	tags=31%, list=30%, signal=43%
GSEA_Upreg prot expr-VCaPER	BP	GO_EPITHELIAL_TO_MESENCHYMAL_TRANSITION	21	0.181854	0.582699	0.970944	1	1	2076	tags=100%, list=82%, signal=549%
GSEA_Upreg prot expr-VCaPER	BP	GO_NCRNA_METABOLIC_PROCESS	146	0.120654	0.581678	1	1	1	785	tags=29%, list=31%, signal=40%
GSEA_Upreg prot expr-VCaPER	BP	GO_DNA_DAMAGE_RESPONSE_DETECTION_OF_DNA_DAMAGE	15	0.194157	0.566655	0.977876	1	1	714	tags=40%, list=28%, signal=55%
GSEA_Upreg prot expr-VCaPER	BP	GO_POSITIVE_REGULATION_OF_GENE_EXPRESSION_EPIGENETIC	18	0.184371	0.566129	0.973856	1	1	856	tags=39%, list=34%, signal=58%
GSEA_Upreg prot expr-VCaPER	BP	GO_REGULATION_OF_PROTEIN_IMPORT	21	0.181492	0.562447	0.968037	1	1	805	tags=43%, list=32%, signal=62%
GSEA_Upreg prot expr-VCaPER	BP	GO_POSITIVE_REGULATION_OF_TRANSLATION	43	0.149138	0.560926	0.990676	1	1	824	tags=35%, list=33%, signal=51%
GSEA_Upreg prot expr-VCaPER	BP	GO_RRNA_METABOLIC_PROCESS	99	0.122541	0.548994	1	1	1	785	tags=31%, list=31%, signal=44%
GSEA_Upreg prot expr-VCaPER	BP	GO_COVALENT_CHROMATIN_MODIFICATION	91	0.119423	0.540154	1	1	1	538	tags=21%, list=21%, signal=26%
GSEA_Upreg prot expr-VCaPER	BP	GO_DEVELOPMENT_OF_PRIMARY_FEMALE_SEXUAL_CHARACTERISTICS	15	0.179582	0.525303	0.979638	1	1	713	tags=40%, list=28%, signal=55%
GSEA_Upreg prot expr-VCaPER	BP	GO_REGULATION_OF_MEMBRANE_POTENTIAL	53	0.130284	0.521116	1	1	1	786	tags=36%, list=31%, signal=51%
GSEA_Upreg prot expr-VCaPER	BP	GO_MULTICELLULAR_ORGANISM_GROWTH	24	0.148207	0.495588	0.995098	1	1	2161	tags=100%, list=85%, signal=673%
GSEA_Upreg prot expr-VCaPER	BP	GO_REGULATION_OF_NUCLEOTIDE_METABOLIC_PROCESS	33	0.131117	0.473351	1	1	1	693	tags=27%, list=27%, signal=37%
GSEA_Upreg prot expr-VCaPER	BP	GO_REGULATION_OF_DNA_REPLICATION	22	0.148536	0.471354	1	1	1	737	tags=32%, list=29%, signal=44%
GSEA_Upreg prot expr-VCaPER	BP	GO_RNA_STABILIZATION	20	0.151593	0.469541	0.993348	1	1	706	tags=30%, list=28%, signal=41%
GSEA_Upreg prot expr-VCaPER	BP	GO_POSITIVE_REGULATION_OF_CHROMATIN_ORGANIZATION	28	0.133258	0.450972	1	1	1	673	tags=25%, list=27%, signal=34%
GSEA_Upreg prot expr-VCaPER	BP	GO_POSITIVE_REGULATION_OF_CELL_CYCLE_PHASE_TRANSITION	17	0.146592	0.448547	1	1	1	521	tags=24%, list=21%, signal=29%
GSEA_Upreg prot expr-VCaPER	BP	GO_POSITIVE_REGULATION_OF_MITOCHONDRION_ORGANIZATION	29	0.131235	0.446263	0.997669	1	1	704	tags=31%, list=28%, signal=42%
GSEA_Upreg prot expr-VCaPER	BP	GO_NEGATIVE_REGULATION_OF_RNA_CATABOLIC_PROCESS	23	0.129631	0.425004	1	1	1	735	tags=30%, list=29%, signal=42%
GSEA_Upreg prot expr-VCaPER	CC	GO_NUCLEOLUS	271	0.153103	0.78136	0.99639	1	1	688	tags=27%, list=27%, signal=33%
GSEA_Upreg prot expr-VCaPER	CC	GO_APICAL_PLASMA_MEMBRANE	41	0.207225	0.762482	0.861985	1	1	409	tags=27%, list=16%, signal=31%
GSEA_Upreg prot expr-VCaPER	CC	GO_PRESYNAPTIC_ACTIVE_ZONE	15	0.250058	0.737989	0.831776	1	1	280	tags=20%, list=11%, signal=22%
GSEA_Upreg prot expr-VCaPER	CC	GO_SMALL_RIBOSOMAL_SUBUNIT	48	0.187247	0.724988	0.891509	1	1	598	tags=31%, list=24%, signal=40%
GSEA_Upreg prot expr-VCaPER	CC	GO_NEURON_SPINE	31	0.207018	0.720195	0.870588	1	1	579	tags=29%, list=23%, signal=37%
GSEA_Upreg prot expr-VCaPER	CC	GO_SPECIFIC_GRANULE_LUMEN	15	0.254107	0.720036	0.829493	1	1	270	tags=27%, list=11%, signal=30%
GSEA_Upreg prot expr-VCaPER	CC	GO_APICAL_PART_OF_CELL	51	0.18167	0.709284	0.938575	1	1	409	tags=24%, list=16%, signal=27%
GSEA_Upreg prot expr-VCaPER	CC	GO_AUTOPHAGOSOME	19	0.228752	0.708636	0.857477	1	1	372	tags=21%, list=15%, signal=24%
GSEA_Upreg prot expr-VCaPER	CC	GO_CATALYTIC_STEP_2_SPLICEOSOME	58	0.164425	0.670264	0.97555	1	1	777	tags=38%, list=31%, signal=53%
GSEA_Upreg prot expr-VCaPER	CC	GO_COP9_SIGNALOSOME	15	0.226024	0.658949	0.906606	1	1	462	tags=27%, list=18%, signal=32%
GSEA_Upreg prot expr-VCaPER	CC	GO_CULLIN_RING_UBIQUITIN_LIGASE_COMPLEX	15	0.210798	0.616336	0.949398	1	1	2002	tags=100%, list=79%, signal=473%
GSEA_Upreg prot expr-VCaPER	CC	GO_RUFFLE_MEMBRANE	22	0.182554	0.589835	0.982022	1	1	780	tags=36%, list=31%, signal=52%
GSEA_Upreg prot expr-VCaPER	CC	GO_MITOTIC_SPINDLE	32	0.16645	0.57944	0.988235	1	1	82	tags=6%, list=3%, signal=6%
GSEA_Upreg prot expr-VCaPER	CC	GO_SITE_OF_DOUBLE_STRAND_BREAK	16	0.191819	0.559808	0.977578	1	1	2050	tags=100%, list=81%, signal=520%
GSEA_Upreg prot expr-VCaPER	CC	GO_LEADING_EDGE_MEMBRANE	27	0.163691	0.554263	0.977221	1	1	780	tags=37%, list=31%, signal=53%
GSEA_Upreg prot expr-VCaPER	MF	GO_SEQUENCE_SPECIFIC_DNA_BINDING	163	0.161819	0.791698	0.956772	1	1	488	tags=20%, list=19%, signal=23%
GSEA_Upreg prot expr-VCaPER	MF	GO_ATPASE_BINDING	32	0.221271	0.790751	0.792148	1	1	355	tags=19%, list=14%, signal=22%
GSEA_Upreg prot expr-VCaPER	MF	GO_KINASE_BINDING	136	0.161824	0.778111	0.947674	1	1	410	tags=18%, list=16%, signal=20%
GSEA_Upreg prot expr-VCaPER	MF	GO_METAL_CLUSTER_BINDING	20	0.242347	0.763919	0.80622	1	1	837	tags=50%, list=33%, signal=74%
GSEA_Upreg prot expr-VCaPER	MF	GO_INTRAMOLECULAR_OXIDOREDUCTASE_ACTIVITY	22	0.235162	0.763029	0.803965	1	1	270	tags=23%, list=11%, signal=25%
GSEA_Upreg prot expr-VCaPER	MF	GO_PROTEIN_CONTAINING_COMPLEX_BINDING	283	0.146116	0.75967	0.99661	1	1	693	tags=28%, list=27%, signal=34%
GSEA_Upreg prot expr-VCaPER	MF	GO_PROTEIN_MACROMOLECULE_ADAPTOR_ACTIVITY	52	0.179665	0.733603	0.908873	1	1	428	tags=19%, list=17%, signal=23%
GSEA_Upreg prot expr-VCaPER	MF	GO_NUCLEAR_RECEPTOR_BINDING	34	0.200009	0.708559	0.907449	1	1	359	tags=15%, list=14%, signal=17%
GSEA_Upreg prot expr-VCaPER	MF	GO_MRNA_5_UTR_BINDING	18	0.226812	0.68531	0.866953	1	1	196	tags=11%, list=8%, signal=12%
GSEA_Upreg prot expr-VCaPER	MF	GO_PROTEIN_FOLDING_CHAPERONE	16	0.232209	0.682045	0.886105	1	1	521	tags=38%, list=21%, signal=47%
GSEA_Upreg prot expr-VCaPER	MF	GO_SIGNAL_SEQUENCE_BINDING	17	0.20894	0.633272	0.90991	1	1	46	tags=6%, list=2%, signal=6%
GSEA_Upreg prot expr-VCaPER	MF	GO_SYNTAXIN_BINDING	23	0.192752	0.632373	0.925926	1	1	2049	tags=100%, list=81%, signal=518%
GSEA_Upreg prot expr-VCaPER	MF	GO_NUCLEAR_HORMONE_RECEPTOR_BINDING	44	0.162922	0.624747	0.979911	1	1	359	tags=14%, list=14%, signal=16%
GSEA_Upreg prot expr-VCaPER	MF	GO_MOLECULAR_ADAPTOR_ACTIVITY	63	0.148625	0.610858	0.994751	1	1	428	tags=17%, list=17%, signal=20%
GSEA_Upreg prot expr-VCaPER	MF	GO_EXONUCLEASE_ACTIVITY_ACTIVE_WITH_EITHER_RIBO_OR_DEOXYRIBONUCLEIC_ACIDS_AND_PRODUCING_5_PHOSPHOMONOESTERS	17	0.202028	0.610014	0.936034	1	1	42	tags=6%, list=2%, signal=6%
GSEA_Upreg prot expr-VCaPER	MF	GO_REGULATORY_REGION_NUCLEIC_ACID_BINDING	123	0.129703	0.599321	1	1	1	488	tags=17%, list=19%, signal=20%
GSEA_Upreg prot expr-VCaPER	MF	GO_TRANSFERASE_ACTIVITY_TRANSFERRING_GLYCOSYL_GROUPS	21	0.186226	0.584589	0.972973	1	1	351	tags=14%, list=14%, signal=16%
GSEA_Upreg prot expr-VCaPER	MF	GO_P53_BINDING	19	0.185985	0.576137	0.972414	1	1	310	tags=16%, list=12%, signal=18%
GSEA_Upreg prot expr-VCaPER	MF	GO_DNA_BINDING_TRANSCRIPTION_FACTOR_ACTIVITY	79	0.134118	0.572082	0.997355	1	1	431	tags=14%, list=17%, signal=16%
GSEA_Upreg prot expr-VCaPER	MF	GO_CHROMATIN_BINDING	130	0.117531	0.554247	1	1	1	803	tags=32%, list=32%, signal=44%
GSEA_Upreg prot expr-VCaPER	KEGG	KEGG_ADHERENS_JUNCTION	23	0.243044	0.774467	0.815	1	1	856	tags=48%, list=34%, signal=72%
GSEA_Upreg prot expr-VCaPER	KEGG	KEGG_ANTIGEN_PROCESSING_AND_PRESENTATION	17	0.245401	0.728606	0.85022	1	1	521	tags=35%, list=21%, signal=44%
GSEA_Upreg prot expr-VCaPER	KEGG	KEGG_FOCAL_ADHESION	36	0.190256	0.70263	0.910588	1	1	753	tags=42%, list=30%, signal=58%
GSEA_Upreg prot expr-VCaPER	KEGG	KEGG_FC_GAMMA_R_MEDIATED_PHAGOCYTOSIS	15	0.222857	0.637136	0.912017	1	1	579	tags=27%, list=23%, signal=34%
GSEA_Upreg prot expr-VCaPER	KEGG	KEGG_ARRHYTHMOGENIC_RIGHT_VENTRICULAR_CARDIOMYOPATHY_ARVC	16	0.187828	0.55306	0.95914	1	1	856	tags=50%, list=34%, signal=75%
GSEA_Downreg prot expr-VCaPER	BP	GO_HISTONE_H3_ACETYLATION	15	-0.329359	-0.926672	0.548913	1	1	1019	tags=60%, list=40%, signal=100%
GSEA_Downreg prot expr-VCaPER	BP	GO_MRNA_3_END_PROCESSING	55	-0.244291	-0.925896	0.585911	1	1	761	tags=35%, list=30%, signal=48%
GSEA_Downreg prot expr-VCaPER	BP	GO_CELLULAR_RESPONSE_TO_MOLECULE_OF_BACTERIAL_ORIGIN	19	-0.305588	-0.924666	0.561939	1	1	222	tags=16%, list=9%, signal=17%
GSEA_Downreg prot expr-VCaPER	BP	GO_REGULATION_OF_PROTEIN_LOCALIZATION	208	-0.197896	-0.924645	0.666667	1	1	581	tags=25%, list=23%, signal=30%
GSEA_Downreg prot expr-VCaPER	BP	GO_SKELETAL_MUSCLE_ORGAN_DEVELOPMENT	22	-0.305177	-0.923258	0.585366	1	1	209	tags=18%, list=8%, signal=20%
GSEA_Downreg prot expr-VCaPER	BP	GO_PROTEIN_TARGETING	167	-0.204717	-0.922506	0.64095	1	1	791	tags=40%, list=31%, signal=54%
GSEA_Downreg prot expr-VCaPER	BP	GO_MUSCLE_ORGAN_DEVELOPMENT	42	-0.256795	-0.920117	0.580034	1	1	340	tags=21%, list=13%, signal=24%
GSEA_Downreg prot expr-VCaPER	BP	GO_ESTABLISHMENT_OF_CELL_POLARITY	23	-0.296115	-0.918714	0.558922	1	1	568	tags=30%, list=22%, signal=39%
GSEA_Downreg prot expr-VCaPER	BP	GO_CHROMATIN_ASSEMBLY_OR_DISASSEMBLY	45	-0.25459	-0.918233	0.5872	1	1	308	tags=16%, list=12%, signal=17%
GSEA_Downreg prot expr-VCaPER	BP	GO_CELLULAR_COMPONENT_ASSEMBLY_INVOLVED_IN_MORPHOGENESIS	19	-0.304509	-0.917088	0.574871	1	1	171	tags=16%, list=7%, signal=17%
GSEA_Downreg prot expr-VCaPER	BP	GO_CELL_MATRIX_ADHESION	31	-0.280201	-0.916991	0.610727	1	1	472	tags=26%, list=19%, signal=31%
GSEA_Downreg prot expr-VCaPER	BP	GO_EAR_DEVELOPMENT	21	-0.309606	-0.916898	0.574007	1	1	622	tags=38%, list=25%, signal=50%
GSEA_Downreg prot expr-VCaPER	BP	GO_SYNAPSE_ORGANIZATION	67	-0.2331	-0.915173	0.604839	1	1	521	tags=27%, list=21%, signal=33%
GSEA_Downreg prot expr-VCaPER	BP	GO_METAPHASE_PLATE_CONGRESSION	15	-0.322325	-0.913016	0.570423	1	1	697	tags=47%, list=28%, signal=64%
GSEA_Downreg prot expr-VCaPER	BP	GO_RESPONSE_TO_VIRUS	52	-0.249725	-0.912213	0.595318	1	1	565	tags=29%, list=22%, signal=36%
GSEA_Downreg prot expr-VCaPER	BP	GO_REGULATION_OF_INTRACELLULAR_PROTEIN_TRANSPORT	73	-0.231347	-0.907746	0.632721	1	1	791	tags=37%, list=31%, signal=52%
GSEA_Downreg prot expr-VCaPER	BP	GO_AXON_DEVELOPMENT	74	-0.224374	-0.907717	0.636213	1	1	34	tags=7%, list=1%, signal=7%
GSEA_Downreg prot expr-VCaPER	BP	GO_ORGANOPHOSPHATE_CATABOLIC_PROCESS	26	-0.281599	-0.906078	0.578431	1	1	242	tags=19%, list=10%, signal=21%
GSEA_Downreg prot expr-VCaPER	BP	GO_RNA_CAPPING	15	-0.329604	-0.905391	0.559865	1	1	715	tags=40%, list=28%, signal=55%
GSEA_Downreg prot expr-VCaPER	BP	GO_REGULATION_OF_MRNA_PROCESSING	80	-0.224789	-0.903171	0.640777	1	1	637	tags=25%, list=25%, signal=32%
GSEA_Downreg prot expr-VCaPER	BP	GO_POSITIVE_REGULATION_OF_VIRAL_TRANSCRIPTION	18	-0.306963	-0.902937	0.604167	1	1	715	tags=39%, list=28%, signal=54%
GSEA_Downreg prot expr-VCaPER	BP	GO_PROTEIN_LOCALIZATION_TO_ORGANELLE	308	-0.184971	-0.899776	0.727273	1	1	792	tags=38%, list=31%, signal=48%
GSEA_Downreg prot expr-VCaPER	BP	GO_CELLULAR_AMINO_ACID_METABOLIC_PROCESS	111	-0.212499	-0.899662	0.656693	1	1	597	tags=33%, list=24%, signal=42%
GSEA_Downreg prot expr-VCaPER	BP	GO_REGULATION_OF_VIRAL_TRANSCRIPTION	20	-0.297126	-0.896145	0.612174	1	1	1132	tags=70%, list=45%, signal=126%
GSEA_Downreg prot expr-VCaPER	BP	GO_NUCLEOTIDE_EXCISION_REPAIR	36	-0.258479	-0.895648	0.614094	1	1	834	tags=36%, list=33%, signal=53%
GSEA_Downreg prot expr-VCaPER	BP	GO_CELL_PROJECTION_ASSEMBLY	76	-0.226819	-0.895185	0.635906	1	1	964	tags=47%, list=38%, signal=74%
GSEA_Downreg prot expr-VCaPER	BP	GO_REGULATION_OF_PEPTIDE_TRANSPORT	137	-0.200874	-0.894532	0.660856	1	1	610	tags=27%, list=24%, signal=34%
GSEA_Downreg prot expr-VCaPER	BP	GO_RNA_SPLICING_VIA_TRANSESTERIFICATION_REACTIONS	197	-0.193735	-0.893725	0.725191	1	1	836	tags=31%, list=33%, signal=43%
GSEA_Downreg prot expr-VCaPER	BP	GO_SENSORY_ORGAN_MORPHOGENESIS	22	-0.296665	-0.893459	0.609966	1	1	622	tags=27%, list=25%, signal=36%
GSEA_Downreg prot expr-VCaPER	BP	GO_DNA_BIOSYNTHETIC_PROCESS	49	-0.246266	-0.89117	0.649153	1	1	723	tags=41%, list=29%, signal=56%
GSEA_Downreg prot expr-VCaPER	BP	GO_REGULATION_OF_NEURON_DIFFERENTIATION	83	-0.217751	-0.891106	0.675466	1	1	800	tags=41%, list=32%, signal=58%
GSEA_Downreg prot expr-VCaPER	BP	GO_MITOTIC_DNA_INTEGRITY_CHECKPOINT	22	-0.290875	-0.88871	0.627027	1	1	854	tags=45%, list=34%, signal=68%
GSEA_Downreg prot expr-VCaPER	BP	GO_EXTRINSIC_APOPTOTIC_SIGNALING_PATHWAY	38	-0.2561	-0.888671	0.630397	1	1	131	tags=13%, list=5%, signal=14%
GSEA_Downreg prot expr-VCaPER	BP	GO_POSITIVE_REGULATION_OF_ION_TRANSPORT	40	-0.253954	-0.888056	0.646962	1	1	285	tags=18%, list=11%, signal=19%
GSEA_Downreg prot expr-VCaPER	BP	GO_PLATELET_AGGREGATION	15	-0.316362	-0.885286	0.603291	1	1	393	tags=27%, list=16%, signal=31%
GSEA_Downreg prot expr-VCaPER	BP	GO_REGENERATION	32	-0.261899	-0.884796	0.609075	1	1	617	tags=38%, list=24%, signal=49%
GSEA_Downreg prot expr-VCaPER	BP	GO_RNA_PHOSPHODIESTER_BOND_HYDROLYSIS_ENDONUCLEOLYTIC	18	-0.30276	-0.884145	0.610714	1	1	326	tags=22%, list=13%, signal=25%
GSEA_Downreg prot expr-VCaPER	BP	GO_MITOTIC_CELL_CYCLE_CHECKPOINT	29	-0.269401	-0.882922	0.645548	1	1	301	tags=17%, list=12%, signal=19%
GSEA_Downreg prot expr-VCaPER	BP	GO_POSTSYNAPSE_ORGANIZATION	33	-0.261161	-0.882821	0.65324	1	1	757	tags=42%, list=30%, signal=60%
GSEA_Downreg prot expr-VCaPER	BP	GO_PEPTIDYL_SERINE_MODIFICATION	32	-0.26507	-0.882109	0.652557	1	1	521	tags=28%, list=21%, signal=35%
GSEA_Downreg prot expr-VCaPER	BP	GO_CELL_PART_MORPHOGENESIS	106	-0.207075	-0.876726	0.713386	1	1	207	tags=10%, list=8%, signal=11%
GSEA_Downreg prot expr-VCaPER	BP	GO_MICROTUBULE_BASED_MOVEMENT	56	-0.234019	-0.874804	0.690355	1	1	568	tags=27%, list=22%, signal=34%
GSEA_Downreg prot expr-VCaPER	BP	GO_NEGATIVE_REGULATION_OF_NUCLEOBASE_CONTAINING_COMPOUND_METABOLIC_PROCESS	236	-0.185306	-0.873997	0.786957	1	1	781	tags=33%, list=31%, signal=43%
GSEA_Downreg prot expr-VCaPER	BP	GO_CELLULAR_RESPONSE_TO_CHEMICAL_STRESS	74	-0.217161	-0.873039	0.70016	1	1	440	tags=23%, list=17%, signal=27%
GSEA_Downreg prot expr-VCaPER	BP	GO_HISTONE_METHYLATION	30	-0.264824	-0.872753	0.642987	1	1	781	tags=37%, list=31%, signal=52%
GSEA_Downreg prot expr-VCaPER	BP	GO_PROTEIN_FOLDING	109	-0.206692	-0.872507	0.720749	1	1	634	tags=35%, list=25%, signal=44%
GSEA_Downreg prot expr-VCaPER	BP	GO_ALTERNATIVE_MRNA_SPLICING_VIA_SPLICEOSOME	43	-0.246541	-0.871858	0.681063	1	1	832	tags=35%, list=33%, signal=51%
GSEA_Downreg prot expr-VCaPER	BP	GO_GLAND_MORPHOGENESIS	23	-0.2789	-0.871162	0.678261	1	1	588	tags=30%, list=23%, signal=39%
GSEA_Downreg prot expr-VCaPER	BP	GO_DENDRITIC_SPINE_DEVELOPMENT	23	-0.284979	-0.869112	0.645683	1	1	452	tags=26%, list=18%, signal=31%
GSEA_Downreg prot expr-VCaPER	BP	GO_RNA_SPLICING	225	-0.185976	-0.869006	0.815296	1	1	836	tags=31%, list=33%, signal=42%
GSEA_Downreg prot expr-VCaPER	BP	GO_RNA_3_END_PROCESSING	72	-0.219403	-0.866896	0.708064	1	1	761	tags=32%, list=30%, signal=44%
GSEA_Downreg prot expr-VCaPER	BP	GO_POSITIVE_REGULATION_OF_IMMUNE_EFFECTOR_PROCESS	25	-0.274554	-0.8665	0.654784	1	1	25	tags=8%, list=1%, signal=8%
GSEA_Downreg prot expr-VCaPER	BP	GO_NEGATIVE_REGULATION_OF_MULTICELLULAR_ORGANISMAL_PROCESS	126	-0.197768	-0.865828	0.77673	1	1	424	tags=18%, list=17%, signal=21%
GSEA_Downreg prot expr-VCaPER	BP	GO_TELENCEPHALON_DEVELOPMENT	43	-0.243583	-0.865803	0.693989	1	1	113	tags=5%, list=4%, signal=5%
GSEA_Downreg prot expr-VCaPER	BP	GO_EMBRYO_DEVELOPMENT	131	-0.197849	-0.865726	0.753404	1	1	623	tags=25%, list=25%, signal=32%
GSEA_Downreg prot expr-VCaPER	BP	GO_PHOSPHOLIPID_BIOSYNTHETIC_PROCESS	28	-0.265708	-0.864923	0.656463	1	1	497	tags=21%, list=20%, signal=26%
GSEA_Downreg prot expr-VCaPER	BP	GO_NEGATIVE_REGULATION_OF_GROWTH	31	-0.25809	-0.862754	0.671329	1	1	591	tags=29%, list=23%, signal=37%
GSEA_Downreg prot expr-VCaPER	BP	GO_POSITIVE_REGULATION_OF_NUCLEOCYTOPLASMIC_TRANSPORT	24	-0.271577	-0.861979	0.641304	1	1	424	tags=25%, list=17%, signal=30%
GSEA_Downreg prot expr-VCaPER	BP	GO_RIBOSOME_ASSEMBLY	32	-0.255431	-0.860898	0.683775	1	1	854	tags=47%, list=34%, signal=70%
GSEA_Downreg prot expr-VCaPER	BP	GO_RIBOSOMAL_LARGE_SUBUNIT_ASSEMBLY	18	-0.300645	-0.858837	0.637571	1	1	769	tags=50%, list=30%, signal=71%
GSEA_Downreg prot expr-VCaPER	BP	GO_REGULATION_OF_TELOMERASE_ACTIVITY	15	-0.319508	-0.858627	0.646943	1	1	695	tags=47%, list=27%, signal=64%
GSEA_Downreg prot expr-VCaPER	BP	GO_NEUROGENESIS	215	-0.183112	-0.858008	0.808759	1	1	521	tags=20%, list=21%, signal=23%
GSEA_Downreg prot expr-VCaPER	BP	GO_ORGANOPHOSPHATE_BIOSYNTHETIC_PROCESS	99	-0.204517	-0.856656	0.79223	1	1	646	tags=28%, list=25%, signal=36%
GSEA_Downreg prot expr-VCaPER	BP	GO_MRNA_CIS_SPLICING_VIA_SPLICEOSOME	21	-0.283693	-0.854674	0.675347	1	1	1060	tags=62%, list=42%, signal=106%
GSEA_Downreg prot expr-VCaPER	BP	GO_ENDOTHELIUM_DEVELOPMENT	19	-0.295815	-0.853614	0.67325	1	1	657	tags=37%, list=26%, signal=49%
GSEA_Downreg prot expr-VCaPER	BP	GO_EMBRYONIC_ORGAN_DEVELOPMENT	41	-0.238615	-0.852949	0.711572	1	1	623	tags=27%, list=25%, signal=35%
GSEA_Downreg prot expr-VCaPER	BP	GO_REGULATION_OF_DOUBLE_STRAND_BREAK_REPAIR	17	-0.296468	-0.852413	0.663669	1	1	854	tags=59%, list=34%, signal=88%
GSEA_Downreg prot expr-VCaPER	BP	GO_MRNA_PROCESSING	247	-0.17721	-0.850808	0.844972	1	1	836	tags=31%, list=33%, signal=41%
GSEA_Downreg prot expr-VCaPER	BP	GO_NEGATIVE_REGULATION_OF_SIGNALING	203	-0.181684	-0.85048	0.823699	1	1	459	tags=22%, list=18%, signal=24%
GSEA_Downreg prot expr-VCaPER	BP	GO_CELLULAR_RESPONSE_TO_RADIATION	35	-0.248874	-0.850139	0.691638	1	1	485	tags=23%, list=19%, signal=28%
GSEA_Downreg prot expr-VCaPER	BP	GO_REGULATION_OF_RESPONSE_TO_CYTOKINE_STIMULUS	15	-0.303109	-0.849589	0.638889	1	1	638	tags=47%, list=25%, signal=62%
GSEA_Downreg prot expr-VCaPER	BP	GO_SMALL_MOLECULE_BIOSYNTHETIC_PROCESS	143	-0.192929	-0.848633	0.77795	1	1	636	tags=27%, list=25%, signal=34%
GSEA_Downreg prot expr-VCaPER	BP	GO_CELLULAR_ALDEHYDE_METABOLIC_PROCESS	25	-0.267419	-0.848483	0.680484	1	1	118	tags=12%, list=5%, signal=12%
GSEA_Downreg prot expr-VCaPER	BP	GO_PROTEIN_LOCALIZATION_TO_SYNAPSE	20	-0.283446	-0.847762	0.681574	1	1	34	tags=10%, list=1%, signal=10%
GSEA_Downreg prot expr-VCaPER	BP	GO_REGULATION_OF_CELLULAR_RESPONSE_TO_HEAT	38	-0.244459	-0.845762	0.712352	1	1	453	tags=18%, list=18%, signal=22%
GSEA_Downreg prot expr-VCaPER	BP	GO_VIRION_ASSEMBLY	16	-0.296872	-0.845529	0.669091	1	1	787	tags=50%, list=31%, signal=72%
GSEA_Downreg prot expr-VCaPER	BP	GO_RAS_PROTEIN_SIGNAL_TRANSDUCTION	50	-0.226294	-0.845069	0.708819	1	1	487	tags=24%, list=19%, signal=29%
GSEA_Downreg prot expr-VCaPER	BP	GO_REGULATION_OF_NUCLEOCYTOPLASMIC_TRANSPORT	44	-0.231601	-0.843781	0.739353	1	1	440	tags=20%, list=17%, signal=24%
GSEA_Downreg prot expr-VCaPER	BP	GO_INTRINSIC_APOPTOTIC_SIGNALING_PATHWAY_BY_P53_CLASS_MEDIATOR	19	-0.292111	-0.842805	0.697761	1	1	781	tags=42%, list=31%, signal=60%
GSEA_Downreg prot expr-VCaPER	BP	GO_REGULATION_OF_NEUROTRANSMITTER_TRANSPORT	21	-0.276656	-0.84247	0.663102	1	1	174	tags=10%, list=7%, signal=10%
GSEA_Downreg prot expr-VCaPER	BP	GO_MULTI_MULTICELLULAR_ORGANISM_PROCESS	28	-0.259808	-0.842164	0.707358	1	1	415	tags=21%, list=16%, signal=25%
GSEA_Downreg prot expr-VCaPER	BP	GO_SECOND_MESSENGER_MEDIATED_SIGNALING	35	-0.244238	-0.842085	0.726644	1	1	660	tags=40%, list=26%, signal=53%
GSEA_Downreg prot expr-VCaPER	BP	GO_RNA_LOCALIZATION	118	-0.19529	-0.841768	0.786271	1	1	914	tags=38%, list=36%, signal=57%
GSEA_Downreg prot expr-VCaPER	BP	GO_TRANSCRIPTION_ELONGATION_FROM_RNA_POLYMERASE_II_PROMOTER	25	-0.267871	-0.841335	0.706835	1	1	715	tags=36%, list=28%, signal=50%
GSEA_Downreg prot expr-VCaPER	BP	GO_NEGATIVE_REGULATION_OF_RNA_BIOSYNTHETIC_PROCESS	185	-0.184621	-0.840338	0.834575	1	1	483	tags=21%, list=19%, signal=24%
GSEA_Downreg prot expr-VCaPER	BP	GO_POSITIVE_REGULATION_OF_CELL_CYCLE	65	-0.219255	-0.839745	0.759289	1	1	326	tags=18%, list=13%, signal=21%
GSEA_Downreg prot expr-VCaPER	BP	GO_REGULATION_OF_REGULATED_SECRETORY_PATHWAY	21	-0.279328	-0.839078	0.677876	1	1	174	tags=10%, list=7%, signal=10%
GSEA_Downreg prot expr-VCaPER	BP	GO_CELL_GROWTH	74	-0.209968	-0.838374	0.757265	1	1	833	tags=45%, list=33%, signal=64%
GSEA_Downreg prot expr-VCaPER	BP	GO_SMALL_GTPASE_MEDIATED_SIGNAL_TRANSDUCTION	68	-0.213586	-0.83826	0.758065	1	1	546	tags=28%, list=22%, signal=35%
GSEA_Downreg prot expr-VCaPER	BP	GO_VACUOLE_ORGANIZATION	36	-0.24008	-0.834883	0.729131	1	1	406	tags=22%, list=16%, signal=26%
GSEA_Downreg prot expr-VCaPER	BP	GO_NEURAL_NUCLEUS_DEVELOPMENT	17	-0.286825	-0.834554	0.684982	1	1	534	tags=29%, list=21%, signal=37%
GSEA_Downreg prot expr-VCaPER	BP	GO_DNA_METABOLIC_PROCESS	198	-0.180433	-0.8341	0.859624	1	1	785	tags=34%, list=31%, signal=46%
GSEA_Downreg prot expr-VCaPER	BP	GO_REGULATION_OF_MRNA_SPLICING_VIA_SPLICEOSOME	62	-0.215115	-0.832862	0.767827	1	1	835	tags=32%, list=33%, signal=47%
GSEA_Downreg prot expr-VCaPER	BP	GO_DEFENSE_RESPONSE_TO_BACTERIUM	15	-0.300295	-0.8325	0.688679	1	1	620	tags=33%, list=24%, signal=44%
GSEA_Downreg prot expr-VCaPER	BP	GO_NEGATIVE_REGULATION_OF_ORGANELLE_ORGANIZATION	85	-0.204003	-0.832417	0.764151	1	1	704	tags=29%, list=28%, signal=39%
GSEA_Downreg prot expr-VCaPER	BP	GO_REGULATION_OF_RNA_SPLICING	78	-0.20748	-0.831842	0.775777	1	1	715	tags=28%, list=28%, signal=38%
GSEA_Downreg prot expr-VCaPER	BP	GO_REGULATION_OF_TRANSFERASE_ACTIVITY	149	-0.185844	-0.830039	0.84953	1	1	780	tags=39%, list=31%, signal=53%
GSEA_Downreg prot expr-VCaPER	BP	GO_REGULATION_OF_RESPONSE_TO_DNA_DAMAGE_STIMULUS	43	-0.231585	-0.828966	0.743464	1	1	854	tags=47%, list=34%, signal=69%
GSEA_Downreg prot expr-VCaPER	BP	GO_CYCLIC_NUCLEOTIDE_MEDIATED_SIGNALING	15	-0.293873	-0.828667	0.685817	1	1	660	tags=60%, list=26%, signal=81%
GSEA_Downreg prot expr-VCaPER	BP	GO_REGULATION_OF_RAS_PROTEIN_SIGNAL_TRANSDUCTION	24	-0.266922	-0.824181	0.712747	1	1	487	tags=29%, list=19%, signal=36%
GSEA_Downreg prot expr-VCaPER	BP	GO_POSITIVE_REGULATION_OF_CELLULAR_PROTEIN_LOCALIZATION	90	-0.198758	-0.823105	0.799666	1	1	791	tags=36%, list=31%, signal=50%
GSEA_Downreg prot expr-VCaPER	BP	GO_GROWTH	139	-0.186618	-0.822549	0.847662	1	1	699	tags=30%, list=28%, signal=39%
GSEA_Downreg prot expr-VCaPER	BP	GO_SPLICEOSOMAL_COMPLEX_ASSEMBLY	30	-0.24919	-0.822344	0.724014	1	1	822	tags=37%, list=32%, signal=54%
GSEA_Downreg prot expr-VCaPER	BP	GO_CELLULAR_RESPONSE_TO_BIOTIC_STIMULUS	22	-0.26596	-0.82205	0.720803	1	1	222	tags=14%, list=9%, signal=15%
GSEA_Downreg prot expr-VCaPER	BP	GO_CELLULAR_SENESCENCE	17	-0.280438	-0.818388	0.709507	1	1	334	tags=24%, list=13%, signal=27%
GSEA_Downreg prot expr-VCaPER	BP	GO_HORMONE_MEDIATED_SIGNALING_PATHWAY	38	-0.234259	-0.816155	0.765391	1	1	668	tags=34%, list=26%, signal=46%
GSEA_Downreg prot expr-VCaPER	BP	GO_ADHERENS_JUNCTION_ORGANIZATION	19	-0.284659	-0.816021	0.718166	1	1	424	tags=32%, list=17%, signal=38%
GSEA_Downreg prot expr-VCaPER	BP	GO_ANATOMICAL_STRUCTURE_HOMEOSTASIS	100	-0.192226	-0.813218	0.83622	1	1	699	tags=35%, list=28%, signal=46%
GSEA_Downreg prot expr-VCaPER	BP	GO_PEPTIDE_SECRETION	75	-0.205768	-0.813213	0.808652	1	1	515	tags=24%, list=20%, signal=29%
GSEA_Downreg prot expr-VCaPER	BP	GO_MATURATION_OF_SSU_RRNA_FROM_TRICISTRONIC_RRNA_TRANSCRIPT_SSU_RRNA_5_8S_RRNA_LSU_RRNA	17	-0.290068	-0.811982	0.71719	1	1	838	tags=47%, list=33%, signal=70%
GSEA_Downreg prot expr-VCaPER	BP	GO_REGULATION_OF_CIRCADIAN_RHYTHM	20	-0.26703	-0.809761	0.739602	1	1	443	tags=25%, list=17%, signal=30%
GSEA_Downreg prot expr-VCaPER	BP	GO_HEART_PROCESS	37	-0.23457	-0.805854	0.760204	1	1	424	tags=22%, list=17%, signal=26%
GSEA_Downreg prot expr-VCaPER	BP	GO_SODIUM_ION_TRANSMEMBRANE_TRANSPORT	22	-0.260494	-0.805653	0.750883	1	1	64	tags=9%, list=3%, signal=9%
GSEA_Downreg prot expr-VCaPER	BP	GO_PROTEIN_DEPOLYMERIZATION	25	-0.253766	-0.805381	0.769504	1	1	535	tags=28%, list=21%, signal=35%
GSEA_Downreg prot expr-VCaPER	BP	GO_NEURON_PROJECTION_ORGANIZATION	18	-0.271974	-0.805198	0.752708	1	1	174	tags=17%, list=7%, signal=18%
GSEA_Downreg prot expr-VCaPER	BP	GO_PEPTIDE_BIOSYNTHETIC_PROCESS	267	-0.166972	-0.803153	0.944687	1	1	779	tags=33%, list=31%, signal=43%
GSEA_Downreg prot expr-VCaPER	BP	GO_EPIDERMAL_GROWTH_FACTOR_RECEPTOR_SIGNALING_PATHWAY	22	-0.257735	-0.80286	0.750859	1	1	163	tags=14%, list=6%, signal=14%
GSEA_Downreg prot expr-VCaPER	BP	GO_NEGATIVE_REGULATION_OF_UBIQUITIN_DEPENDENT_PROTEIN_CATABOLIC_PROCESS	22	-0.257503	-0.801004	0.744681	1	1	778	tags=50%, list=31%, signal=72%
GSEA_Downreg prot expr-VCaPER	BP	GO_POSITIVE_REGULATION_OF_NUCLEOBASE_CONTAINING_COMPOUND_METABOLIC_PROCESS	293	-0.165949	-0.800055	0.95098	1	1	812	tags=31%, list=32%, signal=41%
GSEA_Downreg prot expr-VCaPER	BP	GO_CELLULAR_RESPONSE_TO_ALCOHOL	15	-0.29327	-0.800001	0.741652	1	1	508	tags=33%, list=20%, signal=41%
GSEA_Downreg prot expr-VCaPER	BP	GO_SKELETAL_SYSTEM_MORPHOGENESIS	16	-0.286152	-0.799773	0.708333	1	1	992	tags=50%, list=39%, signal=82%
GSEA_Downreg prot expr-VCaPER	BP	GO_CELL_MORPHOGENESIS_INVOLVED_IN_DIFFERENTIATION	120	-0.184604	-0.799743	0.892283	1	1	583	tags=24%, list=23%, signal=30%
GSEA_Downreg prot expr-VCaPER	BP	GO_NUCLEOBASE_CONTAINING_SMALL_MOLECULE_BIOSYNTHETIC_PROCESS	25	-0.254285	-0.799313	0.72973	1	1	313	tags=20%, list=12%, signal=23%
GSEA_Downreg prot expr-VCaPER	BP	GO_PROTEIN_CONTAINING_COMPLEX_LOCALIZATION	108	-0.18644	-0.799157	0.892575	1	1	342	tags=13%, list=13%, signal=14%
GSEA_Downreg prot expr-VCaPER	BP	GO_REGULATION_OF_PEPTIDE_SECRETION	55	-0.213394	-0.795811	0.818487	1	1	515	tags=24%, list=20%, signal=29%
GSEA_Downreg prot expr-VCaPER	BP	GO_PEPTIDYL_TYROSINE_MODIFICATION	25	-0.247881	-0.795393	0.749565	1	1	393	tags=28%, list=16%, signal=33%
GSEA_Downreg prot expr-VCaPER	BP	GO_REGULATION_OF_CELLULAR_RESPONSE_TO_STRESS	158	-0.177585	-0.795355	0.899691	1	1	581	tags=25%, list=23%, signal=30%
GSEA_Downreg prot expr-VCaPER	BP	GO_SKIN_DEVELOPMENT	36	-0.232922	-0.795066	0.783505	1	1	630	tags=28%, list=25%, signal=36%
GSEA_Downreg prot expr-VCaPER	BP	GO_POSITIVE_REGULATION_OF_CELLULAR_COMPONENT_BIOGENESIS	94	-0.19137	-0.794816	0.861386	1	1	736	tags=32%, list=29%, signal=43%
GSEA_Downreg prot expr-VCaPER	BP	GO_CELLULAR_RESPONSE_TO_IONIZING_RADIATION	17	-0.275437	-0.794257	0.738516	1	1	485	tags=24%, list=19%, signal=29%
GSEA_Downreg prot expr-VCaPER	BP	GO_AMIDE_BIOSYNTHETIC_PROCESS	297	-0.163493	-0.7925	0.956153	1	1	621	tags=26%, list=25%, signal=30%
GSEA_Downreg prot expr-VCaPER	BP	GO_RESPONSE_TO_IONIZING_RADIATION	29	-0.242661	-0.792451	0.792043	1	1	485	tags=21%, list=19%, signal=25%
GSEA_Downreg prot expr-VCaPER	BP	GO_NEGATIVE_REGULATION_OF_CELLULAR_COMPONENT_ORGANIZATION	141	-0.18059	-0.791816	0.912577	1	1	781	tags=35%, list=31%, signal=48%
GSEA_Downreg prot expr-VCaPER	BP	GO_HISTONE_H4_ACETYLATION	18	-0.269099	-0.789876	0.757194	1	1	876	tags=39%, list=35%, signal=59%
GSEA_Downreg prot expr-VCaPER	BP	GO_RESPONSE_TO_OSMOTIC_STRESS	19	-0.270773	-0.789857	0.726003	1	1	428	tags=26%, list=17%, signal=31%
GSEA_Downreg prot expr-VCaPER	BP	GO_DEFENSE_RESPONSE_TO_VIRUS	32	-0.231711	-0.789309	0.793651	1	1	379	tags=16%, list=15%, signal=18%
GSEA_Downreg prot expr-VCaPER	BP	GO_RNA_MODIFICATION	30	-0.239056	-0.786077	0.798198	1	1	456	tags=27%, list=18%, signal=32%
GSEA_Downreg prot expr-VCaPER	BP	GO_NEGATIVE_REGULATION_OF_INTRACELLULAR_TRANSPORT	17	-0.272619	-0.784628	0.75	1	1	751	tags=47%, list=30%, signal=66%
GSEA_Downreg prot expr-VCaPER	BP	GO_TEMPERATURE_HOMEOSTASIS	21	-0.258371	-0.783148	0.782301	1	1	235	tags=14%, list=9%, signal=16%
GSEA_Downreg prot expr-VCaPER	BP	GO_CIRCADIAN_REGULATION_OF_GENE_EXPRESSION	16	-0.278834	-0.780548	0.759099	1	1	443	tags=25%, list=17%, signal=30%
GSEA_Downreg prot expr-VCaPER	BP	GO_NEGATIVE_REGULATION_OF_EXTRINSIC_APOPTOTIC_SIGNALING_PATHWAY	20	-0.25859	-0.780414	0.777385	1	1	131	tags=15%, list=5%, signal=16%
GSEA_Downreg prot expr-VCaPER	BP	GO_CARBOHYDRATE_CATABOLIC_PROCESS	65	-0.197414	-0.780177	0.847315	1	1	593	tags=26%, list=23%, signal=33%
GSEA_Downreg prot expr-VCaPER	BP	GO_POSITIVE_REGULATION_OF_ESTABLISHMENT_OF_PROTEIN_LOCALIZATION	83	-0.193861	-0.780169	0.870813	1	1	791	tags=37%, list=31%, signal=53%
GSEA_Downreg prot expr-VCaPER	BP	GO_REPRODUCTION	187	-0.171725	-0.778821	0.946237	1	1	508	tags=20%, list=20%, signal=24%
GSEA_Downreg prot expr-VCaPER	BP	GO_REGULATION_OF_CATABOLIC_PROCESS	260	-0.164759	-0.77852	0.960452	1	1	780	tags=34%, list=31%, signal=44%
GSEA_Downreg prot expr-VCaPER	BP	GO_REGULATION_OF_DNA_BIOSYNTHETIC_PROCESS	28	-0.242123	-0.777367	0.788756	1	1	695	tags=43%, list=27%, signal=58%
GSEA_Downreg prot expr-VCaPER	BP	GO_REGULATION_OF_SYSTEM_PROCESS	68	-0.197997	-0.777266	0.852033	1	1	632	tags=28%, list=25%, signal=36%
GSEA_Downreg prot expr-VCaPER	BP	GO_PRODUCTION_OF_MOLECULAR_MEDIATOR_OF_IMMUNE_RESPONSE	22	-0.249192	-0.776834	0.791096	1	1	254	tags=14%, list=10%, signal=15%
GSEA_Downreg prot expr-VCaPER	BP	GO_REGULATION_OF_GROWTH	101	-0.18586	-0.775703	0.884676	1	1	521	tags=21%, list=21%, signal=25%
GSEA_Downreg prot expr-VCaPER	BP	GO_REGULATION_OF_AUTOPHAGY	69	-0.197543	-0.770705	0.85906	1	1	319	tags=16%, list=13%, signal=18%
GSEA_Downreg prot expr-VCaPER	BP	GO_REGULATION_OF_INTRACELLULAR_STEROID_HORMONE_RECEPTOR_SIGNALING_PATHWAY	23	-0.252189	-0.770571	0.781716	1	1	618	tags=35%, list=24%, signal=46%
GSEA_Downreg prot expr-VCaPER	BP	GO_RNA_PROCESSING	366	-0.15432	-0.769936	0.988904	1	1	915	tags=35%, list=36%, signal=47%
GSEA_Downreg prot expr-VCaPER	BP	GO_PEPTIDE_METABOLIC_PROCESS	307	-0.158834	-0.769818	0.978903	1	1	679	tags=29%, list=27%, signal=34%
GSEA_Downreg prot expr-VCaPER	BP	GO_DE_NOVO_PROTEIN_FOLDING	18	-0.263423	-0.769241	0.758803	1	1	525	tags=33%, list=21%, signal=42%
GSEA_Downreg prot expr-VCaPER	BP	GO_SIGNAL_TRANSDUCTION_BY_P53_CLASS_MEDIATOR	66	-0.194085	-0.765386	0.877617	1	1	781	tags=36%, list=31%, signal=51%
GSEA_Downreg prot expr-VCaPER	BP	GO_POSITIVE_REGULATION_OF_ESTABLISHMENT_OF_PROTEIN_LOCALIZATION_TO_MITOCHONDRION	16	-0.272134	-0.765	0.777985	1	1	791	tags=50%, list=31%, signal=72%
GSEA_Downreg prot expr-VCaPER	BP	GO_PROTEIN_INSERTION_INTO_MEMBRANE	20	-0.253904	-0.762742	0.787456	1	1	729	tags=40%, list=29%, signal=56%
GSEA_Downreg prot expr-VCaPER	BP	GO_AUTOPHAGOSOME_ORGANIZATION	18	-0.263382	-0.762455	0.787387	1	1	319	tags=22%, list=13%, signal=25%
GSEA_Downreg prot expr-VCaPER	BP	GO_ACTION_POTENTIAL	20	-0.253899	-0.762358	0.794964	1	1	632	tags=25%, list=25%, signal=33%
GSEA_Downreg prot expr-VCaPER	BP	GO_GENE_SILENCING	67	-0.19509	-0.761256	0.893543	1	1	1000	tags=46%, list=39%, signal=74%
GSEA_Downreg prot expr-VCaPER	BP	GO_NUCLEUS_ORGANIZATION	43	-0.208954	-0.760381	0.836425	1	1	615	tags=28%, list=24%, signal=36%
GSEA_Downreg prot expr-VCaPER	BP	GO_HEAD_DEVELOPMENT	126	-0.173081	-0.759629	0.951104	1	1	534	tags=18%, list=21%, signal=22%
GSEA_Downreg prot expr-VCaPER	BP	GO_RNA_PHOSPHODIESTER_BOND_HYDROLYSIS_EXONUCLEOLYTIC	18	-0.263911	-0.759544	0.794595	1	1	1871	tags=100%, list=74%, signal=379%
GSEA_Downreg prot expr-VCaPER	BP	GO_TYPE_I_INTERFERON_PRODUCTION	24	-0.244252	-0.757528	0.791246	1	1	466	tags=25%, list=18%, signal=30%
GSEA_Downreg prot expr-VCaPER	BP	GO_MACROAUTOPHAGY	83	-0.185279	-0.754791	0.903752	1	1	319	tags=14%, list=13%, signal=16%
GSEA_Downreg prot expr-VCaPER	BP	GO_RESPONSE_TO_STARVATION	27	-0.234095	-0.753531	0.8125	1	1	415	tags=26%, list=16%, signal=31%
GSEA_Downreg prot expr-VCaPER	BP	GO_RIBONUCLEOSIDE_TRIPHOSPHATE_BIOSYNTHETIC_PROCESS	15	-0.269836	-0.750898	0.803887	1	1	646	tags=33%, list=25%, signal=44%
GSEA_Downreg prot expr-VCaPER	BP	GO_POSITIVE_REGULATION_OF_PEPTIDE_SECRETION	28	-0.233076	-0.750591	0.843806	1	1	515	tags=25%, list=20%, signal=31%
GSEA_Downreg prot expr-VCaPER	BP	GO_NEURON_MIGRATION	18	-0.259505	-0.750283	0.805461	1	1	489	tags=17%, list=19%, signal=21%
GSEA_Downreg prot expr-VCaPER	BP	GO_SPINDLE_ORGANIZATION	45	-0.207309	-0.749062	0.864094	1	1	546	tags=24%, list=22%, signal=31%
GSEA_Downreg prot expr-VCaPER	BP	GO_SPINDLE_ASSEMBLY	30	-0.223907	-0.746775	0.851852	1	1	546	tags=27%, list=22%, signal=34%
GSEA_Downreg prot expr-VCaPER	BP	GO_FOREBRAIN_DEVELOPMENT	58	-0.196051	-0.744891	0.89322	1	1	169	tags=5%, list=7%, signal=5%
GSEA_Downreg prot expr-VCaPER	BP	GO_SENSORY_ORGAN_DEVELOPMENT	54	-0.199897	-0.744057	0.881469	1	1	494	tags=20%, list=19%, signal=25%
GSEA_Downreg prot expr-VCaPER	BP	GO_REGULATION_OF_CELL_PROJECTION_ASSEMBLY	30	-0.23123	-0.741218	0.833625	1	1	1956	tags=100%, list=77%, signal=433%
GSEA_Downreg prot expr-VCaPER	BP	GO_RIBONUCLEOSIDE_METABOLIC_PROCESS	16	-0.262642	-0.740974	0.814815	1	1	313	tags=19%, list=12%, signal=21%
GSEA_Downreg prot expr-VCaPER	BP	GO_NUCLEAR_EXPORT	94	-0.179044	-0.738236	0.929392	1	1	982	tags=43%, list=39%, signal=67%
GSEA_Downreg prot expr-VCaPER	BP	GO_MATURATION_OF_SSU_RRNA	21	-0.234747	-0.736781	0.822785	1	1	838	tags=43%, list=33%, signal=64%
GSEA_Downreg prot expr-VCaPER	BP	GO_PROTEIN_LOCALIZATION_TO_PLASMA_MEMBRANE	64	-0.188003	-0.735967	0.931034	1	1	568	tags=23%, list=22%, signal=29%
GSEA_Downreg prot expr-VCaPER	BP	GO_NUCLEOTIDE_PHOSPHORYLATION	48	-0.19963	-0.735944	0.883275	1	1	914	tags=40%, list=36%, signal=61%
GSEA_Downreg prot expr-VCaPER	BP	GO_REGULATION_OF_GENE_EXPRESSION_EPIGENETIC	35	-0.217	-0.735703	0.85042	1	1	246	tags=11%, list=10%, signal=12%
GSEA_Downreg prot expr-VCaPER	BP	GO_PURINE_NUCLEOSIDE_METABOLIC_PROCESS	17	-0.254541	-0.735361	0.816609	1	1	313	tags=18%, list=12%, signal=20%
GSEA_Downreg prot expr-VCaPER	BP	GO_CARDIAC_MUSCLE_TISSUE_DEVELOPMENT	26	-0.229896	-0.735236	0.855946	1	1	175	tags=15%, list=7%, signal=16%
GSEA_Downreg prot expr-VCaPER	BP	GO_SULFUR_COMPOUND_BIOSYNTHETIC_PROCESS	42	-0.205889	-0.730368	0.867227	1	1	788	tags=40%, list=31%, signal=58%
GSEA_Downreg prot expr-VCaPER	BP	GO_EXECUTION_PHASE_OF_APOPTOSIS	19	-0.246172	-0.729591	0.817708	1	1	380	tags=21%, list=15%, signal=25%
GSEA_Downreg prot expr-VCaPER	BP	GO_NEGATIVE_REGULATION_OF_SECRETION	20	-0.247092	-0.7284	0.82735	1	1	415	tags=25%, list=16%, signal=30%
GSEA_Downreg prot expr-VCaPER	BP	GO_SODIUM_ION_TRANSPORT	26	-0.226873	-0.727908	0.838938	1	1	64	tags=8%, list=3%, signal=8%
GSEA_Downreg prot expr-VCaPER	BP	GO_GLYCEROLIPID_BIOSYNTHETIC_PROCESS	24	-0.235602	-0.725213	0.854512	1	1	235	tags=13%, list=9%, signal=14%
GSEA_Downreg prot expr-VCaPER	BP	GO_STEROL_BIOSYNTHETIC_PROCESS	24	-0.229611	-0.723178	0.859895	1	1	614	tags=33%, list=24%, signal=44%
GSEA_Downreg prot expr-VCaPER	BP	GO_INTRACELLULAR_RECEPTOR_SIGNALING_PATHWAY	49	-0.197807	-0.722935	0.881864	1	1	668	tags=29%, list=26%, signal=38%
GSEA_Downreg prot expr-VCaPER	BP	GO_POSITIVE_REGULATION_OF_DENDRITE_DEVELOPMENT	15	-0.263821	-0.721897	0.824869	1	1	15	tags=7%, list=1%, signal=7%
GSEA_Downreg prot expr-VCaPER	BP	GO_EXTRINSIC_APOPTOTIC_SIGNALING_PATHWAY_VIA_DEATH_DOMAIN_RECEPTORS	15	-0.258163	-0.721824	0.828319	1	1	131	tags=13%, list=5%, signal=14%
GSEA_Downreg prot expr-VCaPER	BP	GO_CHROMATIN_REMODELING	51	-0.197959	-0.721774	0.891156	1	1	678	tags=24%, list=27%, signal=31%
GSEA_Downreg prot expr-VCaPER	BP	GO_CELLULAR_RESPONSE_TO_ABIOTIC_STIMULUS	54	-0.193332	-0.721471	0.916533	1	1	485	tags=20%, list=19%, signal=25%
GSEA_Downreg prot expr-VCaPER	BP	GO_REGULATION_OF_TELOMERE_MAINTENANCE_VIA_TELOMERE_LENGTHENING	20	-0.237898	-0.720818	0.849541	1	1	695	tags=40%, list=27%, signal=55%
GSEA_Downreg prot expr-VCaPER	BP	GO_REGULATION_OF_CELLULAR_AMIDE_METABOLIC_PROCESS	121	-0.165513	-0.719696	0.969697	1	1	621	tags=26%, list=25%, signal=32%
GSEA_Downreg prot expr-VCaPER	BP	GO_MEIOTIC_CELL_CYCLE	26	-0.229308	-0.716949	0.853913	1	1	220	tags=12%, list=9%, signal=13%
GSEA_Downreg prot expr-VCaPER	BP	GO_NUCLEOSIDE_METABOLIC_PROCESS	25	-0.23141	-0.716917	0.856655	1	1	313	tags=16%, list=12%, signal=18%
GSEA_Downreg prot expr-VCaPER	BP	GO_GLAND_DEVELOPMENT	82	-0.174687	-0.713875	0.950464	1	1	588	tags=26%, list=23%, signal=32%
GSEA_Downreg prot expr-VCaPER	BP	GO_NEGATIVE_REGULATION_OF_TRANSCRIPTION_BY_RNA_POLYMERASE_II	115	-0.166584	-0.713447	0.964063	1	1	483	tags=21%, list=19%, signal=25%
GSEA_Downreg prot expr-VCaPER	BP	GO_CELL_JUNCTION_ORGANIZATION	116	-0.166091	-0.713172	0.972561	1	1	549	tags=22%, list=22%, signal=27%
GSEA_Downreg prot expr-VCaPER	BP	GO_POSITIVE_REGULATION_OF_ORGANELLE_ORGANIZATION	147	-0.160473	-0.712854	0.96823	1	1	933	tags=44%, list=37%, signal=65%
GSEA_Downreg prot expr-VCaPER	BP	GO_REGULATION_OF_EXTRINSIC_APOPTOTIC_SIGNALING_PATHWAY	27	-0.221817	-0.712732	0.893993	1	1	928	tags=56%, list=37%, signal=87%
GSEA_Downreg prot expr-VCaPER	BP	GO_RESPONSE_TO_FIBROBLAST_GROWTH_FACTOR	26	-0.221587	-0.709972	0.876543	1	1	715	tags=35%, list=28%, signal=48%
GSEA_Downreg prot expr-VCaPER	BP	GO_CELL_AGING	26	-0.222875	-0.709823	0.856392	1	1	459	tags=27%, list=18%, signal=33%
GSEA_Downreg prot expr-VCaPER	BP	GO_RESPONSE_TO_CORTICOSTEROID	26	-0.220934	-0.70917	0.888307	1	1	301	tags=15%, list=12%, signal=17%
GSEA_Downreg prot expr-VCaPER	BP	GO_CARBOHYDRATE_METABOLIC_PROCESS	129	-0.162906	-0.708868	0.972179	1	1	443	tags=19%, list=17%, signal=21%
GSEA_Downreg prot expr-VCaPER	BP	GO_VESICLE_ORGANIZATION	95	-0.170495	-0.708358	0.959399	1	1	335	tags=12%, list=13%, signal=13%
GSEA_Downreg prot expr-VCaPER	BP	GO_PHOSPHOLIPID_METABOLIC_PROCESS	48	-0.193971	-0.70538	0.913333	1	1	416	tags=17%, list=16%, signal=20%
GSEA_Downreg prot expr-VCaPER	BP	GO_POSITIVE_REGULATION_OF_PROTEIN_LOCALIZATION_TO_NUCLEUS	30	-0.21306	-0.703889	0.888298	1	1	703	tags=37%, list=28%, signal=50%
GSEA_Downreg prot expr-VCaPER	BP	GO_POSITIVE_REGULATION_OF_TRANSFERASE_ACTIVITY	100	-0.169391	-0.702051	0.958926	1	1	855	tags=42%, list=34%, signal=61%
GSEA_Downreg prot expr-VCaPER	BP	GO_ESTABLISHMENT_OF_PROTEIN_LOCALIZATION_TO_MITOCHONDRIAL_MEMBRANE	18	-0.240486	-0.701237	0.843066	1	1	729	tags=39%, list=29%, signal=54%
GSEA_Downreg prot expr-VCaPER	BP	GO_SEXUAL_REPRODUCTION	94	-0.165693	-0.696948	0.963934	1	1	729	tags=33%, list=29%, signal=45%
GSEA_Downreg prot expr-VCaPER	BP	GO_DETECTION_OF_STIMULUS	28	-0.217127	-0.693909	0.891938	1	1	186	tags=14%, list=7%, signal=15%
GSEA_Downreg prot expr-VCaPER	BP	GO_REGULATION_OF_HISTONE_METHYLATION	17	-0.243483	-0.692511	0.862191	1	1	781	tags=35%, list=31%, signal=51%
GSEA_Downreg prot expr-VCaPER	BP	GO_CARDIAC_MUSCLE_CELL_ACTION_POTENTIAL	15	-0.250355	-0.691052	0.893694	1	1	632	tags=27%, list=25%, signal=35%
GSEA_Downreg prot expr-VCaPER	BP	GO_POSITIVE_REGULATION_OF_INTRACELLULAR_TRANSPORT	61	-0.1827	-0.689802	0.938412	1	1	791	tags=34%, list=31%, signal=49%
GSEA_Downreg prot expr-VCaPER	BP	GO_POSITIVE_REGULATION_OF_CELL_CYCLE_PROCESS	49	-0.189309	-0.689736	0.922428	1	1	657	tags=29%, list=26%, signal=38%
GSEA_Downreg prot expr-VCaPER	BP	GO_FIBROBLAST_GROWTH_FACTOR_RECEPTOR_SIGNALING_PATHWAY	24	-0.218058	-0.688764	0.913428	1	1	715	tags=33%, list=28%, signal=46%
GSEA_Downreg prot expr-VCaPER	BP	GO_CELL_CELL_ADHESION_VIA_PLASMA_MEMBRANE_ADHESION_MOLECULES	15	-0.247776	-0.683349	0.871508	1	1	268	tags=13%, list=11%, signal=15%
GSEA_Downreg prot expr-VCaPER	BP	GO_DNA_TEMPLATED_TRANSCRIPTION_ELONGATION	34	-0.200556	-0.682307	0.913706	1	1	715	tags=29%, list=28%, signal=40%
GSEA_Downreg prot expr-VCaPER	BP	GO_POSITIVE_REGULATION_OF_CELLULAR_COMPONENT_ORGANIZATION	226	-0.144442	-0.680236	0.998525	1	1	819	tags=35%, list=32%, signal=46%
GSEA_Downreg prot expr-VCaPER	BP	GO_INTRINSIC_APOPTOTIC_SIGNALING_PATHWAY_IN_RESPONSE_TO_DNA_DAMAGE	21	-0.226697	-0.678344	0.902609	1	1	854	tags=48%, list=34%, signal=71%
GSEA_Downreg prot expr-VCaPER	BP	GO_ACTIN_FILAMENT_DEPOLYMERIZATION	16	-0.234264	-0.675697	0.895105	1	1	657	tags=31%, list=26%, signal=42%
GSEA_Downreg prot expr-VCaPER	BP	GO_ESTABLISHMENT_OF_RNA_LOCALIZATION	96	-0.163791	-0.675297	0.97541	1	1	931	tags=36%, list=37%, signal=55%
GSEA_Downreg prot expr-VCaPER	BP	GO_POSITIVE_REGULATION_OF_CELL_GROWTH	26	-0.211926	-0.67473	0.910369	1	1	660	tags=31%, list=26%, signal=41%
GSEA_Downreg prot expr-VCaPER	BP	GO_REGULATION_OF_SYMBIOTIC_PROCESS	65	-0.172676	-0.670595	0.956592	1	1	729	tags=32%, list=29%, signal=44%
GSEA_Downreg prot expr-VCaPER	BP	GO_POSITIVE_REGULATION_OF_GROWTH	35	-0.196484	-0.669267	0.931655	1	1	663	tags=29%, list=26%, signal=38%
GSEA_Downreg prot expr-VCaPER	BP	GO_RESPONSE_TO_ALCOHOL	43	-0.185357	-0.668799	0.941075	1	1	437	tags=19%, list=17%, signal=22%
GSEA_Downreg prot expr-VCaPER	BP	GO_CELLULAR_RESPONSE_TO_DNA_DAMAGE_STIMULUS	174	-0.146283	-0.668621	1	1	1	838	tags=33%, list=33%, signal=46%
GSEA_Downreg prot expr-VCaPER	BP	GO_PEPTIDYL_LYSINE_MODIFICATION	98	-0.158671	-0.667298	0.971653	1	1	681	tags=23%, list=27%, signal=31%
GSEA_Downreg prot expr-VCaPER	BP	GO_POSITIVE_REGULATION_OF_PROTEIN_SERINE_THREONINE_KINASE_ACTIVITY	36	-0.199645	-0.666657	0.940035	1	1	401	tags=22%, list=16%, signal=26%
GSEA_Downreg prot expr-VCaPER	BP	GO_POSITIVE_REGULATION_OF_CHROMOSOME_ORGANIZATION	53	-0.175826	-0.665259	0.964706	1	1	819	tags=38%, list=32%, signal=55%
GSEA_Downreg prot expr-VCaPER	BP	GO_RNA_EXPORT_FROM_NUCLEUS	78	-0.166338	-0.660752	0.985173	1	1	1000	tags=41%, list=39%, signal=66%
GSEA_Downreg prot expr-VCaPER	BP	GO_POSITIVE_REGULATION_OF_PROTEIN_LOCALIZATION_TO_MEMBRANE	27	-0.204512	-0.657634	0.940217	1	1	930	tags=44%, list=37%, signal=69%
GSEA_Downreg prot expr-VCaPER	BP	GO_PROTEIN_LOCALIZATION_TO_NUCLEUS	86	-0.160038	-0.65385	0.986507	1	1	703	tags=29%, list=28%, signal=39%
GSEA_Downreg prot expr-VCaPER	BP	GO_PROTEIN_ACETYLATION	45	-0.17936	-0.653763	0.961279	1	1	681	tags=27%, list=27%, signal=36%
GSEA_Downreg prot expr-VCaPER	BP	GO_ACTIN_CYTOSKELETON_REORGANIZATION	22	-0.216755	-0.653107	0.915966	1	1	734	tags=32%, list=29%, signal=44%
GSEA_Downreg prot expr-VCaPER	BP	GO_REGULATION_OF_PROTEIN_CONTAINING_COMPLEX_DISASSEMBLY	26	-0.201676	-0.652577	0.916211	1	1	657	tags=31%, list=26%, signal=41%
GSEA_Downreg prot expr-VCaPER	BP	GO_NUCLEAR_TRANSPORT	136	-0.14856	-0.649587	0.99374	1	1	982	tags=40%, list=39%, signal=62%
GSEA_Downreg prot expr-VCaPER	BP	GO_INTRACELLULAR_STEROID_HORMONE_RECEPTOR_SIGNALING_PATHWAY	32	-0.19472	-0.648866	0.946274	1	1	668	tags=31%, list=26%, signal=42%
GSEA_Downreg prot expr-VCaPER	BP	GO_MULTI_ORGANISM_PROCESS	151	-0.145689	-0.647043	0.993985	1	1	574	tags=21%, list=23%, signal=26%
GSEA_Downreg prot expr-VCaPER	BP	GO_ACTIVATION_OF_PROTEIN_KINASE_ACTIVITY	40	-0.184832	-0.646141	0.954704	1	1	1019	tags=55%, list=40%, signal=91%
GSEA_Downreg prot expr-VCaPER	BP	GO_POSITIVE_REGULATION_OF_VIRAL_PROCESS	48	-0.175258	-0.644054	0.966443	1	1	715	tags=33%, list=28%, signal=46%
GSEA_Downreg prot expr-VCaPER	BP	GO_NUCLEOSIDE_DIPHOSPHATE_METABOLIC_PROCESS	54	-0.171575	-0.642906	0.978333	1	1	914	tags=39%, list=36%, signal=60%
GSEA_Downreg prot expr-VCaPER	BP	GO_RESPONSE_TO_GAMMA_RADIATION	17	-0.223739	-0.642584	0.927817	1	1	428	tags=18%, list=17%, signal=21%
GSEA_Downreg prot expr-VCaPER	BP	GO_POTASSIUM_ION_TRANSPORT	21	-0.212893	-0.639824	0.919708	1	1	28	tags=5%, list=1%, signal=5%
GSEA_Downreg prot expr-VCaPER	BP	GO_REGULATION_OF_BLOOD_CIRCULATION	31	-0.192265	-0.638111	0.943463	1	1	424	tags=19%, list=17%, signal=23%
GSEA_Downreg prot expr-VCaPER	BP	GO_ORGAN_GROWTH	15	-0.23514	-0.635167	0.924596	1	1	855	tags=53%, list=34%, signal=80%
GSEA_Downreg prot expr-VCaPER	BP	GO_MRNA_TRANSPORT	74	-0.157109	-0.63459	0.987805	1	1	1000	tags=39%, list=39%, signal=63%
GSEA_Downreg prot expr-VCaPER	BP	GO_CHROMATIN_ORGANIZATION	148	-0.142642	-0.633671	0.996875	1	1	681	tags=23%, list=27%, signal=30%
GSEA_Downreg prot expr-VCaPER	BP	GO_POSITIVE_REGULATION_OF_PLASMA_MEMBRANE_BOUNDED_CELL_PROJECTION_ASSEMBLY	15	-0.229853	-0.632244	0.928322	1	1	1956	tags=100%, list=77%, signal=436%
GSEA_Downreg prot expr-VCaPER	BP	GO_NCRNA_3_END_PROCESSING	17	-0.215405	-0.631014	0.926702	1	1	39	tags=6%, list=2%, signal=6%
GSEA_Downreg prot expr-VCaPER	BP	GO_REGULATION_OF_PROTEIN_LOCALIZATION_TO_NUCLEUS	40	-0.177366	-0.628355	0.966387	1	1	800	tags=38%, list=32%, signal=54%
GSEA_Downreg prot expr-VCaPER	BP	GO_TRANSCRIPTION_BY_RNA_POLYMERASE_I	16	-0.219222	-0.626052	0.930508	1	1	1983	tags=100%, list=78%, signal=457%
GSEA_Downreg prot expr-VCaPER	BP	GO_MRNA_SPLICE_SITE_SELECTION	15	-0.225393	-0.626036	0.925789	1	1	759	tags=40%, list=30%, signal=57%
GSEA_Downreg prot expr-VCaPER	BP	GO_FEMALE_SEX_DIFFERENTIATION	17	-0.219814	-0.624751	0.935065	1	1	620	tags=29%, list=24%, signal=39%
GSEA_Downreg prot expr-VCaPER	BP	GO_FATTY_ACID_BIOSYNTHETIC_PROCESS	25	-0.196783	-0.621504	0.955172	1	1	772	tags=28%, list=30%, signal=40%
GSEA_Downreg prot expr-VCaPER	BP	GO_RELEASE_OF_CYTOCHROME_C_FROM_MITOCHONDRIA	20	-0.207277	-0.619795	0.945133	1	1	361	tags=20%, list=14%, signal=23%
GSEA_Downreg prot expr-VCaPER	BP	GO_POSITIVE_REGULATION_OF_CELL_MORPHOGENESIS_INVOLVED_IN_DIFFERENTIATION	30	-0.186454	-0.618385	0.957219	1	1	899	tags=43%, list=35%, signal=66%
GSEA_Downreg prot expr-VCaPER	BP	GO_REGULATION_OF_VIRAL_LIFE_CYCLE	39	-0.174412	-0.611247	0.966273	1	1	323	tags=15%, list=13%, signal=17%
GSEA_Downreg prot expr-VCaPER	BP	GO_PEPTIDYL_LYSINE_ACETYLATION	43	-0.171303	-0.6102	0.983333	1	1	681	tags=26%, list=27%, signal=34%
GSEA_Downreg prot expr-VCaPER	BP	GO_NEGATIVE_REGULATION_OF_DNA_METABOLIC_PROCESS	19	-0.208288	-0.609375	0.951973	1	1	776	tags=42%, list=31%, signal=60%
GSEA_Downreg prot expr-VCaPER	BP	GO_TRNA_PROCESSING	21	-0.204714	-0.608048	0.941071	1	1	456	tags=19%, list=18%, signal=23%
GSEA_Downreg prot expr-VCaPER	BP	GO_REGULATION_OF_STEROID_BIOSYNTHETIC_PROCESS	21	-0.201635	-0.601399	0.946886	1	1	632	tags=33%, list=25%, signal=44%
GSEA_Downreg prot expr-VCaPER	BP	GO_POSITIVE_REGULATION_OF_TRANSCRIPTION_BY_RNA_POLYMERASE_II	153	-0.132153	-0.596693	1	1	1	1048	tags=44%, list=41%, signal=70%
GSEA_Downreg prot expr-VCaPER	BP	GO_POSITIVE_REGULATION_OF_PROTEIN_KINASE_B_SIGNALING	23	-0.19293	-0.596415	0.956443	1	1	694	tags=35%, list=27%, signal=47%
GSEA_Downreg prot expr-VCaPER	BP	GO_ACTIN_FILAMENT_BASED_MOVEMENT	25	-0.1845	-0.592293	0.962134	1	1	1010	tags=48%, list=40%, signal=79%
GSEA_Downreg prot expr-VCaPER	BP	GO_LAMELLIPODIUM_ORGANIZATION	21	-0.197603	-0.592016	0.956364	1	1	734	tags=24%, list=29%, signal=33%
GSEA_Downreg prot expr-VCaPER	BP	GO_CELLULAR_MODIFIED_AMINO_ACID_BIOSYNTHETIC_PROCESS	17	-0.203231	-0.591015	0.942708	1	1	700	tags=35%, list=28%, signal=48%
GSEA_Downreg prot expr-VCaPER	BP	GO_NUCLEOBASE_CONTAINING_COMPOUND_TRANSPORT	104	-0.138078	-0.586745	1	1	1	914	tags=36%, list=36%, signal=53%
GSEA_Downreg prot expr-VCaPER	BP	GO_RIBOSOME_BIOGENESIS	127	-0.13414	-0.585126	1	1	1	861	tags=34%, list=34%, signal=49%
GSEA_Downreg prot expr-VCaPER	BP	GO_SPLICEOSOMAL_SNRNP_ASSEMBLY	22	-0.193054	-0.582901	0.973913	1	1	357	tags=14%, list=14%, signal=16%
GSEA_Downreg prot expr-VCaPER	BP	GO_REGULATION_OF_TELOMERE_MAINTENANCE	29	-0.175469	-0.581747	0.971581	1	1	776	tags=38%, list=31%, signal=54%
GSEA_Downreg prot expr-VCaPER	BP	GO_MONOCARBOXYLIC_ACID_BIOSYNTHETIC_PROCESS	30	-0.178147	-0.580216	0.982609	1	1	575	tags=23%, list=23%, signal=30%
GSEA_Downreg prot expr-VCaPER	BP	GO_NEGATIVE_REGULATION_OF_NEURON_DEATH	33	-0.169165	-0.57562	0.983193	1	1	374	tags=18%, list=15%, signal=21%
GSEA_Downreg prot expr-VCaPER	BP	GO_CELLULAR_RESPONSE_TO_HYDROGEN_PEROXIDE	21	-0.19353	-0.574654	0.976909	1	1	440	tags=19%, list=17%, signal=23%
GSEA_Downreg prot expr-VCaPER	BP	GO_LYTIC_VACUOLE_ORGANIZATION	17	-0.196999	-0.570631	0.968224	1	1	757	tags=29%, list=30%, signal=42%
GSEA_Downreg prot expr-VCaPER	BP	GO_TRNA_METABOLIC_PROCESS	39	-0.161275	-0.568347	0.984874	1	1	456	tags=15%, list=18%, signal=18%
GSEA_Downreg prot expr-VCaPER	BP	GO_NEGATIVE_REGULATION_OF_AUTOPHAGY	16	-0.202074	-0.567838	0.970803	1	1	685	tags=31%, list=27%, signal=43%
GSEA_Downreg prot expr-VCaPER	BP	GO_SYNAPTIC_VESICLE_EXOCYTOSIS	21	-0.180661	-0.560373	0.95922	1	1	2081	tags=100%, list=82%, signal=555%
GSEA_Downreg prot expr-VCaPER	BP	GO_REGULATION_OF_NUCLEAR_DIVISION	27	-0.173964	-0.56005	0.975089	1	1	919	tags=41%, list=36%, signal=63%
GSEA_Downreg prot expr-VCaPER	BP	GO_ACTIN_MEDIATED_CELL_CONTRACTION	18	-0.192724	-0.552216	0.971119	1	1	1010	tags=56%, list=40%, signal=92%
GSEA_Downreg prot expr-VCaPER	BP	GO_REGULATION_OF_PROTEIN_TARGETING	21	-0.178025	-0.545579	0.97069	1	1	791	tags=38%, list=31%, signal=55%
GSEA_Downreg prot expr-VCaPER	BP	GO_RESPONSE_TO_ESTROGEN	17	-0.187928	-0.530248	0.976364	1	1	723	tags=35%, list=29%, signal=49%
GSEA_Downreg prot expr-VCaPER	BP	GO_PROTEIN_ACYLATION	50	-0.141075	-0.52278	0.99651	1	1	681	tags=24%, list=27%, signal=32%
GSEA_Downreg prot expr-VCaPER	BP	GO_MULTICELLULAR_ORGANISMAL_SIGNALING	24	-0.168505	-0.521742	0.988743	1	1	632	tags=25%, list=25%, signal=33%
GSEA_Downreg prot expr-VCaPER	BP	GO_POSITIVE_REGULATION_OF_INTRINSIC_APOPTOTIC_SIGNALING_PATHWAY	17	-0.180656	-0.52031	0.968254	1	1	774	tags=41%, list=31%, signal=59%
GSEA_Downreg prot expr-VCaPER	BP	GO_MICROTUBULE_CYTOSKELETON_ORGANIZATION_INVOLVED_IN_MITOSIS	40	-0.148477	-0.519784	0.989209	1	1	616	tags=23%, list=24%, signal=29%
GSEA_Downreg prot expr-VCaPER	BP	GO_POSITIVE_REGULATION_OF_MITOTIC_CELL_CYCLE	27	-0.158495	-0.516003	0.98915	1	1	888	tags=41%, list=35%, signal=62%
GSEA_Downreg prot expr-VCaPER	BP	GO_IRE1_MEDIATED_UNFOLDED_PROTEIN_RESPONSE	25	-0.163526	-0.513748	0.991228	1	1	163	tags=8%, list=6%, signal=8%
GSEA_Downreg prot expr-VCaPER	BP	GO_REGULATION_OF_VIRAL_GENOME_REPLICATION	27	-0.157248	-0.510549	0.984127	1	1	323	tags=15%, list=13%, signal=17%
GSEA_Downreg prot expr-VCaPER	BP	GO_ADAPTIVE_THERMOGENESIS	19	-0.171946	-0.510437	0.974074	1	1	235	tags=11%, list=9%, signal=12%
GSEA_Downreg prot expr-VCaPER	BP	GO_MULTI_ORGANISM_LOCALIZATION	34	-0.15	-0.509444	0.9933	1	1	2160	tags=100%, list=85%, signal=668%
GSEA_Downreg prot expr-VCaPER	BP	GO_POSITIVE_REGULATION_OF_RNA_BIOSYNTHETIC_PROCESS	226	-0.108115	-0.508455	1	1	1	812	tags=27%, list=32%, signal=36%
GSEA_Downreg prot expr-VCaPER	BP	GO_SYNAPTIC_VESICLE_RECYCLING	16	-0.180699	-0.508052	0.985401	1	1	2080	tags=100%, list=82%, signal=555%
GSEA_Downreg prot expr-VCaPER	BP	GO_PROTEIN_SUMOYLATION	33	-0.14994	-0.504321	0.996599	1	1	2160	tags=100%, list=85%, signal=669%
GSEA_Downreg prot expr-VCaPER	BP	GO_VIRAL_GENOME_REPLICATION	38	-0.142516	-0.502007	0.998264	1	1	323	tags=13%, list=13%, signal=15%
GSEA_Downreg prot expr-VCaPER	BP	GO_MITOTIC_SPINDLE_ORGANIZATION	36	-0.145438	-0.501318	0.994792	1	1	616	tags=22%, list=24%, signal=29%
GSEA_Downreg prot expr-VCaPER	BP	GO_NUCLEAR_ENVELOPE_ORGANIZATION	17	-0.173867	-0.497607	0.991055	1	1	489	tags=18%, list=19%, signal=22%
GSEA_Downreg prot expr-VCaPER	BP	GO_REGULATION_OF_SYNAPTIC_VESICLE_EXOCYTOSIS	16	-0.180302	-0.494488	0.978261	1	1	2081	tags=100%, list=82%, signal=556%
GSEA_Downreg prot expr-VCaPER	BP	GO_POSITIVE_REGULATION_OF_INTRACELLULAR_PROTEIN_TRANSPORT	48	-0.135091	-0.487789	1	1	1	791	tags=33%, list=31%, signal=48%
GSEA_Downreg prot expr-VCaPER	BP	GO_ASPARTATE_FAMILY_AMINO_ACID_METABOLIC_PROCESS	16	-0.172987	-0.487457	0.991228	1	1	586	tags=25%, list=23%, signal=32%
GSEA_Downreg prot expr-VCaPER	BP	GO_REGULATION_OF_GENE_SILENCING	43	-0.131967	-0.470722	0.996552	1	1	1000	tags=42%, list=39%, signal=68%
GSEA_Downreg prot expr-VCaPER	BP	GO_NON_RECOMBINATIONAL_REPAIR	17	-0.162136	-0.460562	0.987226	1	1	966	tags=47%, list=38%, signal=76%
GSEA_Downreg prot expr-VCaPER	BP	GO_MRNA_EXPORT_FROM_NUCLEUS	63	-0.108316	-0.413306	1	1	1	2160	tags=98%, list=85%, signal=650%
GSEA_Downreg prot expr-VCaPER	BP	GO_CARDIAC_CONDUCTION	20	-0.138772	-0.410529	1	1	1	632	tags=25%, list=25%, signal=33%
GSEA_Downreg prot expr-VCaPER	CC	GO_RIBONUCLEOPROTEIN_COMPLEX	358	-0.149105	-0.734611	0.99458	1	1	840	tags=34%, list=33%, signal=44%
GSEA_Downreg prot expr-VCaPER	CC	GO_U12_TYPE_SPLICEOSOMAL_COMPLEX	15	-0.269215	-0.723865	0.835398	1	1	970	tags=40%, list=38%, signal=64%
GSEA_Downreg prot expr-VCaPER	CC	GO_GLUTAMATERGIC_SYNAPSE	80	-0.173121	-0.702236	0.956869	1	1	318	tags=13%, list=13%, signal=14%
GSEA_Downreg prot expr-VCaPER	CC	GO_U2_TYPE_SPLICEOSOMAL_COMPLEX	56	-0.177842	-0.676099	0.943239	1	1	357	tags=13%, list=14%, signal=14%
GSEA_Downreg prot expr-VCaPER	CC	GO_PRECATALYTIC_SPLICEOSOME	36	-0.196479	-0.674384	0.944162	1	1	357	tags=14%, list=14%, signal=16%
GSEA_Downreg prot expr-VCaPER	CC	GO_SPLICEOSOMAL_COMPLEX	105	-0.153559	-0.653103	0.990521	1	1	413	tags=14%, list=16%, signal=16%
GSEA_Downreg prot expr-VCaPER	CC	GO_CAJAL_BODY	25	-0.201138	-0.646657	0.92637	1	1	297	tags=12%, list=12%, signal=13%
GSEA_Downreg prot expr-VCaPER	CC	GO_CELL_LEADING_EDGE	82	-0.158409	-0.640907	0.982258	1	1	734	tags=24%, list=29%, signal=33%
GSEA_Downreg prot expr-VCaPER	CC	GO_SITE_OF_DNA_DAMAGE	22	-0.205962	-0.627965	0.945355	1	1	776	tags=32%, list=31%, signal=45%
GSEA_Downreg prot expr-VCaPER	CC	GO_CHROMOSOME_CENTROMERIC_REGION	50	-0.168859	-0.621376	0.975649	1	1	965	tags=38%, list=38%, signal=60%
GSEA_Downreg prot expr-VCaPER	CC	GO_LAMELLIPODIUM	45	-0.168265	-0.60577	0.978114	1	1	734	tags=27%, list=29%, signal=37%
GSEA_Downreg prot expr-VCaPER	CC	GO_RUFFLE	43	-0.163327	-0.587282	0.987558	1	1	763	tags=26%, list=30%, signal=36%
GSEA_Downreg prot expr-VCaPER	CC	GO_UBIQUITIN_LIGASE_COMPLEX	31	-0.138441	-0.463852	0.996774	1	1	954	tags=39%, list=38%, signal=61%
GSEA_Downreg prot expr-VCaPER	MF	GO_TRANSCRIPTION_COACTIVATOR_ACTIVITY	69	-0.208715	-0.825049	0.786096	1	1	998	tags=45%, list=39%, signal=72%
GSEA_Downreg prot expr-VCaPER	MF	GO_DNA_DEPENDENT_ATPASE_ACTIVITY	25	-0.251077	-0.792635	0.747088	1	1	600	tags=32%, list=24%, signal=42%
GSEA_Downreg prot expr-VCaPER	MF	GO_HISTONE_BINDING	55	-0.2051	-0.782688	0.849026	1	1	681	tags=31%, list=27%, signal=41%
GSEA_Downreg prot expr-VCaPER	MF	GO_UBIQUITIN_LIKE_PROTEIN_TRANSFERASE_ACTIVITY	45	-0.21245	-0.779525	0.812274	1	1	1023	tags=53%, list=40%, signal=88%
GSEA_Downreg prot expr-VCaPER	MF	GO_EXORIBONUCLEASE_ACTIVITY	15	-0.279605	-0.774237	0.772242	1	1	779	tags=33%, list=31%, signal=48%
GSEA_Downreg prot expr-VCaPER	MF	GO_3_5_EXONUCLEASE_ACTIVITY	17	-0.267779	-0.759778	0.793537	1	1	1861	tags=100%, list=73%, signal=374%
GSEA_Downreg prot expr-VCaPER	MF	GO_KINASE_REGULATOR_ACTIVITY	27	-0.232313	-0.75787	0.840909	1	1	547	tags=30%, list=22%, signal=37%
GSEA_Downreg prot expr-VCaPER	MF	GO_TUBULIN_BINDING	59	-0.196309	-0.75275	0.898026	1	1	493	tags=20%, list=19%, signal=25%
GSEA_Downreg prot expr-VCaPER	MF	GO_TRANSCRIPTION_COREGULATOR_ACTIVITY	117	-0.174028	-0.748282	0.946774	1	1	1012	tags=44%, list=40%, signal=71%
GSEA_Downreg prot expr-VCaPER	MF	GO_ESTROGEN_RECEPTOR_BINDING	15	-0.268677	-0.744789	0.801786	1	1	483	tags=27%, list=19%, signal=33%
GSEA_Downreg prot expr-VCaPER	MF	GO_SINGLE_STRANDED_DNA_BINDING	44	-0.204729	-0.736783	0.887205	1	1	501	tags=25%, list=20%, signal=31%
GSEA_Downreg prot expr-VCaPER	MF	GO_DOUBLE_STRANDED_RNA_BINDING	32	-0.21044	-0.706905	0.875226	1	1	529	tags=25%, list=21%, signal=31%
GSEA_Downreg prot expr-VCaPER	MF	GO_DNA_BINDING_TRANSCRIPTION_FACTOR_BINDING	92	-0.170146	-0.704319	0.95624	1	1	485	tags=20%, list=19%, signal=23%
GSEA_Downreg prot expr-VCaPER	MF	GO_NUCLEAR_RECEPTOR_TRANSCRIPTION_COACTIVATOR_ACTIVITY	18	-0.23681	-0.695551	0.859736	1	1	920	tags=50%, list=36%, signal=78%
GSEA_Downreg prot expr-VCaPER	MF	GO_TRANSCRIPTION_COREPRESSOR_ACTIVITY	43	-0.189832	-0.687032	0.922314	1	1	438	tags=19%, list=17%, signal=22%
GSEA_Downreg prot expr-VCaPER	MF	GO_HORMONE_RECEPTOR_BINDING	46	-0.191021	-0.685131	0.943878	1	1	928	tags=41%, list=37%, signal=64%
GSEA_Downreg prot expr-VCaPER	MF	GO_TRANSCRIPTION_REGULATOR_ACTIVITY	196	-0.144984	-0.663748	0.997135	1	1	1046	tags=44%, list=41%, signal=70%
GSEA_Downreg prot expr-VCaPER	MF	GO_RNA_POLYMERASE_II_SPECIFIC_DNA_BINDING_TRANSCRIPTION_FACTOR_BINDING	77	-0.166612	-0.660099	0.967585	1	1	687	tags=27%, list=27%, signal=36%
GSEA_Downreg prot expr-VCaPER	MF	GO_PHOSPHOPROTEIN_PHOSPHATASE_ACTIVITY	27	-0.202451	-0.655774	0.940351	1	1	215	tags=11%, list=8%, signal=12%
GSEA_Downreg prot expr-VCaPER	MF	GO_RIBOSOME_BINDING	15	-0.236901	-0.655468	0.892532	1	1	671	tags=40%, list=26%, signal=54%
GSEA_Downreg prot expr-VCaPER	MF	GO_LIPASE_ACTIVITY	15	-0.229323	-0.63482	0.918584	1	1	242	tags=13%, list=10%, signal=15%
GSEA_Downreg prot expr-VCaPER	MF	GO_BASAL_TRANSCRIPTION_MACHINERY_BINDING	22	-0.204161	-0.622992	0.931159	1	1	668	tags=27%, list=26%, signal=37%
GSEA_Downreg prot expr-VCaPER	MF	GO_EXONUCLEASE_ACTIVITY	23	-0.190899	-0.579075	0.979964	1	1	779	tags=35%, list=31%, signal=50%
GSEA_Downreg prot expr-VCaPER	MF	GO_PROTEIN_HETERODIMERIZATION_ACTIVITY	56	-0.15063	-0.574802	0.994854	1	1	668	tags=25%, list=26%, signal=33%
GSEA_Downreg prot expr-VCaPER	MF	GO_UBIQUITIN_LIKE_PROTEIN_LIGASE_ACTIVITY	29	-0.174409	-0.567077	0.973244	1	1	490	tags=21%, list=19%, signal=25%
GSEA_Downreg prot expr-VCaPER	MF	GO_RNA_POLYMERASE_BINDING	21	-0.189139	-0.565073	0.972727	1	1	1048	tags=48%, list=41%, signal=81%
GSEA_Downreg prot expr-VCaPER	MF	GO_RNA_HELICASE_ACTIVITY	22	-0.18151	-0.55063	0.97651	1	1	1025	tags=41%, list=40%, signal=68%
GSEA_Downreg prot expr-VCaPER	KEGG	KEGG_REGULATION_OF_ACTIN_CYTOSKELETON	44	-0.258776	-0.931798	0.570033	1	1	657	tags=27%, list=26%, signal=36%
GSEA_Downreg prot expr-VCaPER	KEGG	KEGG_GAP_JUNCTION	22	-0.296159	-0.913201	0.565217	1	1	960	tags=55%, list=38%, signal=87%
GSEA_Downreg prot expr-VCaPER	KEGG	KEGG_UBIQUITIN_MEDIATED_PROTEOLYSIS	21	-0.294794	-0.901724	0.590018	1	1	658	tags=43%, list=26%, signal=57%
GSEA_Downreg prot expr-VCaPER	KEGG	KEGG_VASOPRESSIN_REGULATED_WATER_REABSORPTION	15	-0.320177	-0.89956	0.568807	1	1	956	tags=53%, list=38%, signal=85%
GSEA_Downreg prot expr-VCaPER	KEGG	KEGG_PURINE_METABOLISM	33	-0.265166	-0.885905	0.629174	1	1	715	tags=33%, list=28%, signal=46%
GSEA_Downreg prot expr-VCaPER	KEGG	KEGG_LONG_TERM_POTENTIATION	17	-0.305342	-0.866887	0.635563	1	1	186	tags=18%, list=7%, signal=19%
GSEA_Downreg prot expr-VCaPER	KEGG	KEGG_LYSOSOME	44	-0.21954	-0.797848	0.801324	1	1	506	tags=25%, list=20%, signal=31%
GSEA_Downreg prot expr-VCaPER	KEGG	KEGG_OOCYTE_MEIOSIS	24	-0.255041	-0.794462	0.753623	1	1	540	tags=29%, list=21%, signal=37%
GSEA_Downreg prot expr-VCaPER	KEGG	KEGG_TIGHT_JUNCTION	36	-0.230651	-0.789302	0.799314	1	1	536	tags=22%, list=21%, signal=28%
GSEA_Downreg prot expr-VCaPER	KEGG	KEGG_PATHOGENIC_ESCHERICHIA_COLI_INFECTION	21	-0.263616	-0.788051	0.760943	1	1	571	tags=29%, list=23%, signal=37%
GSEA_Downreg prot expr-VCaPER	KEGG	KEGG_PYRIMIDINE_METABOLISM	24	-0.248308	-0.779708	0.783784	1	1	331	tags=21%, list=13%, signal=24%
GSEA_Downreg prot expr-VCaPER	KEGG	KEGG_VIBRIO_CHOLERAE_INFECTION	18	-0.262685	-0.760218	0.791667	1	1	59	tags=11%, list=2%, signal=11%
GSEA_Downreg prot expr-VCaPER	KEGG	KEGG_NEUROTROPHIN_SIGNALING_PATHWAY	25	-0.229726	-0.743847	0.829749	1	1	401	tags=20%, list=16%, signal=24%
GSEA_Downreg prot expr-VCaPER	KEGG	KEGG_INSULIN_SIGNALING_PATHWAY	25	-0.228978	-0.732917	0.839789	1	1	855	tags=48%, list=34%, signal=72%
GSEA_Downreg prot expr-VCaPER	KEGG	KEGG_SPLICEOSOME	90	-0.142204	-0.584725	0.99839	1	1	850	tags=29%, list=34%, signal=42%
