# Supplementary material for: Prostate cancer resistance leads to a global deregulation of translation factors and unconventional translation
Source: NAR Cancer. 2022 Nov 4;4(4):zcac034. doi: 10.1093/narcan/zcac034 (PMC9634437; doi:10.1093/narcan/zcac034)
Supplement: zcac034_Supplemental_Files [file zcac034_supplemental_files.zip › Supplemental_Table_S6.xlsx]

## Sheet: Summary
	Supplemental Table S6
	Polysomes profiling : calculation of area under curve. Figure 2I and Supplemental figures S6 and S7
Sheet number	Contents
1	Summary
2	Calculations of area under curve
	Legend
	Polexp = Identifier for quantification of pixels of a polysome graph
	area_type = Description of the area being quantified (polysomal vs monosomal)
	Monosome = area with 40S + 60S + 80S
	Polysome = area from 1st to 12th polysome peak
	Total = Addition of monosomal and polysomal area
	% = Percentage of Polysomal area to total area

## Sheet: Supplemental Table S6
Polexp	area_type	N=	Number_of_pixels			Summary
VCaPERM1	Monosome_1	1	209236			VCaPCRPC				VCaPER
VCaPERPa1	Polysomes_1/2	1	9533		N=	Monosome	Polysomes	Total	%	Monosome	Polysomes	Total	%
VCaPERPb1	Polysomes_2/2	1	77980		1	254711	178460	433171	0.411985	209236	87513	296749	0.294906
VCaPCRPCM1	Monosome_1	1	254711		2	253189	147306	400495	0.36781	205600	83402	289002	0.288586
VCaPCRPCP1	Polysomes_1	1	178460		3	219479	156502	375981	0.41625	189680	112537	302217	0.372372
VCaPERM2	Monosome_1	2	205600		4	163618	267935	431553	0.620862	149942	191087	341029	0.560325
VCaPERP2a	Polysomes_1/2	2	8570
VCaPERPab	Polysomes_2/2	2	74832
VCaPCRPCM2	Monosome_1	2	253189
VCaPCRPCP2	Polysomes_1	2	147306
VCaPERM3	Monosome_1	3	189680
VCaPERP3	Polysomes_1	3	112537
VCaPCRPCM3	Monosome_1	3	219479
VCaPCRPCP3	Polysomes_1	3	156502
VCaPERMa4	Monosome_1/2	4	27064
VCaPERMb4	Monosome_2/2	4	122878
VCaPERP4	Polysomes_1	4	191087
VCaPCRPCMa4	Monosome_1/2	4	29618
VCaPCRPCMb4	Monosome_2/2	4	134000
VCaPCRPCP4	Polysomes_1	4	267935
Polexp	area_type	N=	Number_of_pixels			Summary
MR49F_mono	Monosome_1	1	6541			LNCaP				MR49F
MR49F_poly	Polysomes_1	1	2073		N=	Monosome	Polysomes	Total	%	Monosome	Polysomes	Total	%
LNCaP_mono	Monosome_1	1	6484		1	6484	3783	10267	0.368462	6541	2073	8614	0.240655
LNCaP_poly	Polysomes_1	1	3783		2	4779	2965	7744	0.382877	5789	2248	8037	0.279706
MR49F_mono	Monosome_1	2	5789		3	3389	2800	6189	0.452416	6470	1965	8435	0.232958
MR49F_poly	Polysomes_1	2	2248
LNCaP_mono	Monosome_1	2	4779
LNCaP_poly	Polysomes_1	2	2965
MR49F_mono	Monosome	3	6470
MR49F_poly	Polysomes_1	3	1965
LNCaP_mono	Monosome_1	3	3389
LNCaP_poly	Polysomes_1	3	2800
Number of pixels determined with ImageJ Software, Fiji
