# Supplementary material for: Prostate cancer resistance leads to a global deregulation of translation factors and unconventional translation
Source: NAR Cancer. 2022 Nov 4;4(4):zcac034. doi: 10.1093/narcan/zcac034 (PMC9634437; doi:10.1093/narcan/zcac034)
Supplement: zcac034_Supplemental_Files [file zcac034_supplemental_files.zip › Supplemental_Table_S9.xls]

## Sheet: Summary
	Supplemental Table S9
	List of putative peptides from long non-coding RNAs in Figures 4B and C
Sheet number	Contents
1	Summary
2	List of putative peptides from long non-coding RNAs in Figures 4B and C
	Legend
	NA : No peptide detected
	: peptides overexpressed in this paper

## Sheet: Supplemental_Table_S9
gene_id	gene_name	gene_biotype	This study	Chen et al., 2020 (hiPSCs)	Chen et al., 2020 (hFF)	Bazzini et al., 2014 (HeLa)	Slavoff et al., 2013 (K562)	TE_ratio
ENSG00000004142	POLDIP2	processed_transcript	peptide_detected	NA	NA	NA	NA	High TE ratio in VCaPCRPC
ENSG00000126005	MMP24-AS1	antisense	peptide_detected	peptide_detected	peptide_detected	NA	NA	High TE ratio in VCaPCRPC
ENSG00000146556	WASH2P	pseudogene	peptide_detected	NA	NA	NA	NA	High TE ratio in VCaPCRPC
ENSG00000153363	LINC00467	lincRNA	NA	peptide_detected	NA	NA	NA	High TE ratio in VCaPER
ENSG00000167912	RP11-25K19.1	lincRNA	NA	peptide_detected	NA	NA	NA	High TE ratio in VCaPCRPC
ENSG00000175061	C17orf76-AS1	processed_transcript	NA	NA	NA	peptide_detected	NA	High TE ratio in VCaPER
ENSG00000175611	LINC00476	lincRNA	NA	peptide_detected	NA	NA	NA	High TE ratio in VCaPER
ENSG00000177640	CASC2	lincRNA	NA	NA	NA	NA	peptide_detected	High TE ratio in VCaPER
ENSG00000186019	AC084219.4	antisense	NA	peptide_detected	NA	NA	NA	High TE ratio in VCaPER
ENSG00000186594	MIR22HG	lincRNA	NA	NA	peptide_detected	NA	NA	High TE ratio in VCaPCRPC
ENSG00000196922	ZNF252P	pseudogene	NA	peptide_detected	NA	NA	NA	High TE ratio in VCaPER
ENSG00000206573	SETD5-AS1	processed_transcript	NA	peptide_detected	NA	NA	NA	High TE ratio in VCaPER
ENSG00000212978	AC016747.3	lincRNA	NA	peptide_detected	NA	NA	NA	High TE ratio in VCaPCRPC
ENSG00000215146	RP11-313J2.1	pseudogene	NA	peptide_detected	NA	NA	NA	High TE ratio in VCaPER
ENSG00000215256	DHRS4-AS1	processed_transcript	NA	peptide_detected	NA	NA	NA	High TE ratio in VCaPER
ENSG00000215447	BX322557.10	lincRNA	NA	peptide_detected	NA	NA	NA	High TE ratio in VCaPCRPC
ENSG00000220785	MTMR9LP	pseudogene	NA	peptide_detected	NA	NA	NA	High TE ratio in VCaPCRPC
ENSG00000223396	RPS10P7	processed_transcript	NA	NA	NA	peptide_detected	NA	High TE ratio in VCaPER
ENSG00000224152	AC009506.1	antisense	NA	peptide_detected	NA	NA	NA	High TE ratio in VCaPCRPC
ENSG00000225210	AL589743.1	lincRNA	NA	NA	NA	peptide_detected	NA	High TE ratio in VCaPER
ENSG00000225285	RP4-758J18.10	lincRNA	NA	peptide_detected	NA	NA	NA	High TE ratio in VCaPCRPC
ENSG00000225470	JPX	lincRNA	NA	peptide_detected	peptide_detected	NA	NA	High TE ratio in VCaPER
ENSG00000228223	HCG11	lincRNA	NA	peptide_detected	NA	NA	NA	High TE ratio in VCaPER
ENSG00000228623	ZNF883	lincRNA	NA	peptide_detected	NA	NA	NA	High TE ratio in VCaPER
ENSG00000228649	AC005682.5	lincRNA	NA	peptide_detected	NA	NA	NA	High TE ratio in VCaPER
ENSG00000229874	RP11-312O7.2	antisense	NA	peptide_detected	peptide_detected	NA	NA	High TE ratio in VCaPCRPC
ENSG00000230487	PSMG3-AS1	lincRNA	NA	peptide_detected	NA	NA	NA	High TE ratio in VCaPCRPC
ENSG00000231365	RP11-418J17.1	antisense	NA	peptide_detected	NA	NA	NA	High TE ratio in VCaPER
ENSG00000231607	DLEU2	lincRNA	NA	peptide_detected	NA	NA	NA	High TE ratio in VCaPER
ENSG00000231889	TRAF3IP2-AS1	lincRNA	NA	peptide_detected	NA	NA	NA	High TE ratio in VCaPER
ENSG00000232098	CTD-2619J13.14	lincRNA	NA	peptide_detected	NA	NA	NA	High TE ratio in VCaPCRPC
ENSG00000233016	SNHG7	antisense	NA	NA	NA	peptide_detected	NA	High TE ratio in VCaPCRPC
ENSG00000233184	RP11-421L21.3	lincRNA	NA	NA	peptide_detected	NA	NA	High TE ratio in VCaPER
ENSG00000233223	AC113189.5	antisense	NA	peptide_detected	NA	NA	NA	High TE ratio in VCaPCRPC
ENSG00000233461	RP11-295G20.2	antisense	NA	peptide_detected	peptide_detected	NA	NA	High TE ratio in VCaPCRPC
ENSG00000233864	TTTY15	lincRNA	NA	peptide_detected	peptide_detected	NA	NA	High TE ratio in VCaPER
ENSG00000234171	AC108488.3	lincRNA	NA	NA	NA	peptide_detected	NA	High TE ratio in VCaPCRPC
ENSG00000235280	MCF2L-AS1	antisense	NA	peptide_detected	NA	NA	NA	High TE ratio in VCaPCRPC
ENSG00000235919	ASH1L-AS1	lincRNA	NA	NA	NA	NA	peptide_detected	High TE ratio in VCaPER
ENSG00000235954	TTC28-AS1	lincRNA	NA	peptide_detected	NA	NA	NA	High TE ratio in VCaPCRPC
ENSG00000236144	AD000090.2	antisense	NA	peptide_detected	NA	NA	NA	High TE ratio in VCaPER
ENSG00000237491	RP11-206L10.9	lincRNA	NA	NA	NA	peptide_detected	NA	High TE ratio in VCaPER
ENSG00000238113	RP11-262H14.1	lincRNA	NA	NA	NA	peptide_detected	NA	High TE ratio in VCaPER
ENSG00000242086	AC069513.3	lincRNA	NA	NA	NA	peptide_detected	NA	High TE ratio in VCaPER
ENSG00000242474	AC093627.9	lincRNA	NA	peptide_detected	NA	NA	NA	High TE ratio in VCaPCRPC
ENSG00000245694	CRNDE	antisense	NA	NA	peptide_detected	peptide_detected	NA	High TE ratio in VCaPER
ENSG00000247556	OIP5-AS1	lincRNA	NA	peptide_detected	peptide_detected	NA	NA	High TE ratio in VCaPER
ENSG00000247828	TMEM161B-AS1	lincRNA	NA	peptide_detected	NA	NA	NA	High TE ratio in VCaPER
ENSG00000249042	CTD-2015H6.3	antisense	NA	peptide_detected	NA	NA	NA	High TE ratio in VCaPER
ENSG00000249306	RP11-267A15.1	processed_transcript	NA	NA	NA	peptide_detected	NA	High TE ratio in VCaPER
ENSG00000249673	NOP14-AS1	lincRNA	NA	peptide_detected	NA	NA	NA	High TE ratio in VCaPCRPC
ENSG00000251022	THAP9-AS1	processed_transcript	NA	NA	NA	peptide_detected	NA	High TE ratio in VCaPER
ENSG00000251136	RP11-37B2.1	lincRNA	NA	peptide_detected	NA	NA	NA	High TE ratio in VCaPER
ENSG00000251141	RP11-53O19.1	antisense	NA	peptide_detected	NA	NA	NA	High TE ratio in VCaPER
ENSG00000254635	WAC-AS1	antisense	NA	peptide_detected	NA	NA	NA	High TE ratio in VCaPER
ENSG00000256594	RP11-705C15.2	pseudogene	NA	peptide_detected	NA	NA	NA	High TE ratio in VCaPER
ENSG00000259165	DDX18P1	pseudogene	peptide_detected	NA	NA	NA	NA	High TE ratio in VCaPER
ENSG00000263753	LINC00667	lincRNA	NA	peptide_detected	peptide_detected	NA	NA	High TE ratio in VCaPER
ENSG00000264538	SUZ12P	pseudogene	NA	NA	NA	peptide_detected	NA	High TE ratio in VCaPER
ENSG00000266903	CTB-171A8.1	antisense	NA	peptide_detected	NA	NA	NA	High TE ratio in VCaPCRPC
ENSG00000267096	CTD-2537I9.13	overlapping_ncRNA_transcript	NA	NA	NA	NA	peptide_detected	High TE ratio in VCaPER
ENSG00000267383	CTC-260E6.6	antisense	NA	peptide_detected	NA	NA	NA	High TE ratio in VCaPER
ENSG00000268119	CTD-2561J22.5	processed_transcript	NA	peptide_detected	NA	NA	NA	High TE ratio in VCaPER
ENSG00000268751	SCGB1B2P	processed_transcript	NA	peptide_detected	NA	NA	NA	High TE ratio in VCaPCRPC
