# Supplementary material for: Prostate cancer resistance leads to a global deregulation of translation factors and unconventional translation
Source: NAR Cancer. 2022 Nov 4;4(4):zcac034. doi: 10.1093/narcan/zcac034 (PMC9634437; doi:10.1093/narcan/zcac034)
Supplement: zcac034_Supplemental_Files [file zcac034_supplemental_files.zip › Supplementary_Material_S1_tst.gff]

X	havana_tagene	exon	73164017	73164497	.	+	.	gene_name_id=ENSG00000225470.JPX;transcript_name_id=ENST00000664637.JPX-256;gene_id=ENSG00000225470;gene_name=JPX;gene_biotype=lncRNA;gene_source=havana_tagene;exon_id=ENSE00003869541;exon_number=1;transcript_id=ENST00000664637;transcript_name=JPX-256;transcript_biotype=lncRNA;transcript_support_level=NA;
X	havana	exon	73164019	73164300	.	+	.	gene_name_id=ENSG00000225470.JPX;transcript_name_id=ENST00000639185.JPX-212;gene_id=ENSG00000225470;gene_name=JPX;gene_biotype=lncRNA;gene_source=havana;exon_id=ENSE00003804664;exon_number=1;transcript_id=ENST00000639185;transcript_name=JPX-212;transcript_biotype=lncRNA;transcript_support_level=5;
X	havana_tagene	exon	73164032	73164300	.	+	.	gene_name_id=ENSG00000225470.JPX;transcript_name_id=ENST00000655090.JPX-224;gene_id=ENSG00000225470;gene_name=JPX;gene_biotype=lncRNA;gene_source=havana_tagene;exon_id=ENSE00003865333;exon_number=1;transcript_id=ENST00000655090;transcript_name=JPX-224;transcript_biotype=lncRNA;transcript_support_level=NA;
X	havana	exon	73164071	73164300	.	+	.	gene_name_id=ENSG00000225470.JPX;transcript_name_id=ENST00000640437.JPX-213;gene_id=ENSG00000225470;gene_name=JPX;gene_biotype=lncRNA;gene_source=havana;exon_id=ENSE00003801960;exon_number=1;transcript_id=ENST00000640437;transcript_name=JPX-213;transcript_biotype=lncRNA;transcript_support_level=5;
X	havana_tagene	exon	73164071	73164300	.	+	.	gene_name_id=ENSG00000225470.JPX;transcript_name_id=ENST00000660546.JPX-243;gene_id=ENSG00000225470;gene_name=JPX;gene_biotype=lncRNA;gene_source=havana_tagene;exon_id=ENSE00003801960;exon_number=1;transcript_id=ENST00000660546;transcript_name=JPX-243;transcript_biotype=lncRNA;transcript_support_level=NA;
X	havana_tagene	exon	73164146	73164300	.	+	.	gene_name_id=ENSG00000225470.JPX;transcript_name_id=ENST00000667886.JPX-266;gene_id=ENSG00000225470;gene_name=JPX;gene_biotype=lncRNA;gene_source=havana_tagene;exon_id=ENSE00003862970;exon_number=1;transcript_id=ENST00000667886;transcript_name=JPX-266;transcript_biotype=lncRNA;transcript_support_level=NA;
X	havana_tagene	exon	73164146	73164300	.	+	.	gene_name_id=ENSG00000225470.JPX;transcript_name_id=ENST00000660840.JPX-245;gene_id=ENSG00000225470;gene_name=JPX;gene_biotype=lncRNA;gene_source=havana_tagene;exon_id=ENSE00003862970;exon_number=1;transcript_id=ENST00000660840;transcript_name=JPX-245;transcript_biotype=lncRNA;transcript_support_level=NA;
X	havana_tagene	exon	73164152	73164300	.	+	.	gene_name_id=ENSG00000225470.JPX;transcript_name_id=ENST00000657179.JPX-231;gene_id=ENSG00000225470;gene_name=JPX;gene_biotype=lncRNA;gene_source=havana_tagene;exon_id=ENSE00003859229;exon_number=1;transcript_id=ENST00000657179;transcript_name=JPX-231;transcript_biotype=lncRNA;transcript_support_level=NA;
X	havana_tagene	exon	73164152	73164300	.	+	.	gene_name_id=ENSG00000225470.JPX;transcript_name_id=ENST00000659254.JPX-237;gene_id=ENSG00000225470;gene_name=JPX;gene_biotype=lncRNA;gene_source=havana_tagene;exon_id=ENSE00003859229;exon_number=1;transcript_id=ENST00000659254;transcript_name=JPX-237;transcript_biotype=lncRNA;transcript_support_level=NA;
X	havana_tagene	exon	73164152	73164300	.	+	.	gene_name_id=ENSG00000225470.JPX;transcript_name_id=ENST00000662120.JPX-249;gene_id=ENSG00000225470;gene_name=JPX;gene_biotype=lncRNA;gene_source=havana_tagene;exon_id=ENSE00003859229;exon_number=1;transcript_id=ENST00000662120;transcript_name=JPX-249;transcript_biotype=lncRNA;transcript_support_level=NA;
X	havana_tagene	exon	73164152	73164300	.	+	.	gene_name_id=ENSG00000225470.JPX;transcript_name_id=ENST00000657910.JPX-234;gene_id=ENSG00000225470;gene_name=JPX;gene_biotype=lncRNA;gene_source=havana_tagene;exon_id=ENSE00003859229;exon_number=1;transcript_id=ENST00000657910;transcript_name=JPX-234;transcript_biotype=lncRNA;transcript_support_level=NA;
X	havana_tagene	exon	73164152	73164300	.	+	.	gene_name_id=ENSG00000225470.JPX;transcript_name_id=ENST00000671207.JPX-281;gene_id=ENSG00000225470;gene_name=JPX;gene_biotype=lncRNA;gene_source=havana_tagene;exon_id=ENSE00003859229;exon_number=1;transcript_id=ENST00000671207;transcript_name=JPX-281;transcript_biotype=lncRNA;transcript_support_level=NA;
X	havana_tagene	exon	73164152	73164300	.	+	.	gene_name_id=ENSG00000225470.JPX;transcript_name_id=ENST00000656624.JPX-229;gene_id=ENSG00000225470;gene_name=JPX;gene_biotype=lncRNA;gene_source=havana_tagene;exon_id=ENSE00003859229;exon_number=1;transcript_id=ENST00000656624;transcript_name=JPX-229;transcript_biotype=lncRNA;transcript_support_level=NA;
X	havana_tagene	exon	73164152	73164300	.	+	.	gene_name_id=ENSG00000225470.JPX;transcript_name_id=ENST00000670506.JPX-276;gene_id=ENSG00000225470;gene_name=JPX;gene_biotype=lncRNA;gene_source=havana_tagene;exon_id=ENSE00003859229;exon_number=1;transcript_id=ENST00000670506;transcript_name=JPX-276;transcript_biotype=lncRNA;transcript_support_level=NA;
X	havana_tagene	exon	73164152	73164300	.	+	.	gene_name_id=ENSG00000225470.JPX;transcript_name_id=ENST00000669168.JPX-271;gene_id=ENSG00000225470;gene_name=JPX;gene_biotype=lncRNA;gene_source=havana_tagene;exon_id=ENSE00003859229;exon_number=1;transcript_id=ENST00000669168;transcript_name=JPX-271;transcript_biotype=lncRNA;transcript_support_level=NA;
X	havana_tagene	exon	73164153	73164249	.	+	.	gene_name_id=ENSG00000225470.JPX;transcript_name_id=ENST00000666493.JPX-261;gene_id=ENSG00000225470;gene_name=JPX;gene_biotype=lncRNA;gene_source=havana_tagene;exon_id=ENSE00003888319;exon_number=1;transcript_id=ENST00000666493;transcript_name=JPX-261;transcript_biotype=lncRNA;transcript_support_level=NA;
X	havana_tagene	exon	73164153	73164300	.	+	.	gene_name_id=ENSG00000225470.JPX;transcript_name_id=ENST00000667573.JPX-264;gene_id=ENSG00000225470;gene_name=JPX;gene_biotype=lncRNA;gene_source=havana_tagene;exon_id=ENSE00003880575;exon_number=1;transcript_id=ENST00000667573;transcript_name=JPX-264;transcript_biotype=lncRNA;transcript_support_level=NA;
X	havana_tagene	exon	73164157	73164300	.	+	.	gene_name_id=ENSG00000225470.JPX;transcript_name_id=ENST00000660856.JPX-246;gene_id=ENSG00000225470;gene_name=JPX;gene_biotype=lncRNA;gene_source=havana_tagene;exon_id=ENSE00003869735;exon_number=1;transcript_id=ENST00000660856;transcript_name=JPX-246;transcript_biotype=lncRNA;transcript_support_level=NA;
X	havana_tagene	exon	73164159	73164300	.	+	.	gene_name_id=ENSG00000225470.JPX;transcript_name_id=ENST00000660836.JPX-244;gene_id=ENSG00000225470;gene_name=JPX;gene_biotype=lncRNA;gene_source=havana_tagene;exon_id=ENSE00003237562;exon_number=1;transcript_id=ENST00000660836;transcript_name=JPX-244;transcript_biotype=lncRNA;transcript_support_level=NA;
X	havana_tagene	exon	73164159	73164300	.	+	.	gene_name_id=ENSG00000225470.JPX;transcript_name_id=ENST00000668590.JPX-269;gene_id=ENSG00000225470;gene_name=JPX;gene_biotype=lncRNA;gene_source=havana_tagene;exon_id=ENSE00003237562;exon_number=1;transcript_id=ENST00000668590;transcript_name=JPX-269;transcript_biotype=lncRNA;transcript_support_level=NA;
X	havana_tagene	exon	73164160	73164300	.	+	.	gene_name_id=ENSG00000225470.JPX;transcript_name_id=ENST00000654137.JPX-220;gene_id=ENSG00000225470;gene_name=JPX;gene_biotype=lncRNA;gene_source=havana_tagene;exon_id=ENSE00003887134;exon_number=1;transcript_id=ENST00000654137;transcript_name=JPX-220;transcript_biotype=lncRNA;transcript_support_level=NA;
X	havana_tagene	exon	73164160	73164300	.	+	.	gene_name_id=ENSG00000225470.JPX;transcript_name_id=ENST00000658649.JPX-235;gene_id=ENSG00000225470;gene_name=JPX;gene_biotype=lncRNA;gene_source=havana_tagene;exon_id=ENSE00003887134;exon_number=1;transcript_id=ENST00000658649;transcript_name=JPX-235;transcript_biotype=lncRNA;transcript_support_level=NA;
X	havana_tagene	exon	73164160	73164300	.	+	.	gene_name_id=ENSG00000225470.JPX;transcript_name_id=ENST00000414209.JPX-201;gene_id=ENSG00000225470;gene_name=JPX;gene_biotype=lncRNA;gene_source=havana_tagene;exon_id=ENSE00003887134;exon_number=1;transcript_id=ENST00000414209;transcript_name=JPX-201;transcript_biotype=lncRNA;transcript_support_level=;
X	havana_tagene	exon	73164161	73164300	.	+	.	gene_name_id=ENSG00000225470.JPX;transcript_name_id=ENST00000670994.JPX-279;gene_id=ENSG00000225470;gene_name=JPX;gene_biotype=lncRNA;gene_source=havana_tagene;exon_id=ENSE00003887738;exon_number=1;transcript_id=ENST00000670994;transcript_name=JPX-279;transcript_biotype=lncRNA;transcript_support_level=NA;
X	havana_tagene	exon	73164162	73164497	.	+	.	gene_name_id=ENSG00000225470.JPX;transcript_name_id=ENST00000653479.JPX-215;gene_id=ENSG00000225470;gene_name=JPX;gene_biotype=lncRNA;gene_source=havana_tagene;exon_id=ENSE00003348667;exon_number=1;transcript_id=ENST00000653479;transcript_name=JPX-215;transcript_biotype=lncRNA;transcript_support_level=NA;
X	havana	exon	73164163	73164300	.	+	.	gene_name_id=ENSG00000225470.JPX;transcript_name_id=ENST00000602772.JPX-207;gene_id=ENSG00000225470;gene_name=JPX;gene_biotype=lncRNA;gene_source=havana;exon_id=ENSE00003276814;exon_number=1;transcript_id=ENST00000602772;transcript_name=JPX-207;transcript_biotype=lncRNA;transcript_support_level=1;
X	havana_tagene	exon	73164168	73164300	.	+	.	gene_name_id=ENSG00000225470.JPX;transcript_name_id=ENST00000655879.JPX-225;gene_id=ENSG00000225470;gene_name=JPX;gene_biotype=lncRNA;gene_source=havana_tagene;exon_id=ENSE00003853863;exon_number=1;transcript_id=ENST00000655879;transcript_name=JPX-225;transcript_biotype=lncRNA;transcript_support_level=NA;
X	havana_tagene	exon	73164168	73165531	.	+	.	gene_name_id=ENSG00000225470.JPX;transcript_name_id=ENST00000667645.JPX-265;gene_id=ENSG00000225470;gene_name=JPX;gene_biotype=lncRNA;gene_source=havana_tagene;exon_id=ENSE00003864304;exon_number=1;transcript_id=ENST00000667645;transcript_name=JPX-265;transcript_biotype=lncRNA;transcript_support_level=NA;
X	havana_tagene	exon	73164174	73164300	.	+	.	gene_name_id=ENSG00000225470.JPX;transcript_name_id=ENST00000657372.JPX-232;gene_id=ENSG00000225470;gene_name=JPX;gene_biotype=lncRNA;gene_source=havana_tagene;exon_id=ENSE00003301488;exon_number=1;transcript_id=ENST00000657372;transcript_name=JPX-232;transcript_biotype=lncRNA;transcript_support_level=NA;
X	havana_tagene	exon	73164174	73164300	.	+	.	gene_name_id=ENSG00000225470.JPX;transcript_name_id=ENST00000602985.JPX-211;gene_id=ENSG00000225470;gene_name=JPX;gene_biotype=lncRNA;gene_source=havana_tagene;exon_id=ENSE00003301488;exon_number=1;transcript_id=ENST00000602985;transcript_name=JPX-211;transcript_biotype=lncRNA;transcript_support_level=;
X	havana_tagene	exon	73164174	73164300	.	+	.	gene_name_id=ENSG00000225470.JPX;transcript_name_id=ENST00000602895.JPX-208;gene_id=ENSG00000225470;gene_name=JPX;gene_biotype=lncRNA;gene_source=havana_tagene;exon_id=ENSE00003301488;exon_number=1;transcript_id=ENST00000602895;transcript_name=JPX-208;transcript_biotype=lncRNA;transcript_support_level=;
X	havana_tagene	exon	73164174	73164300	.	+	.	gene_name_id=ENSG00000225470.JPX;transcript_name_id=ENST00000670503.JPX-275;gene_id=ENSG00000225470;gene_name=JPX;gene_biotype=lncRNA;gene_source=havana_tagene;exon_id=ENSE00003301488;exon_number=1;transcript_id=ENST00000670503;transcript_name=JPX-275;transcript_biotype=lncRNA;transcript_support_level=NA;
X	havana_tagene	exon	73164174	73164300	.	+	.	gene_name_id=ENSG00000225470.JPX;transcript_name_id=ENST00000657096.JPX-230;gene_id=ENSG00000225470;gene_name=JPX;gene_biotype=lncRNA;gene_source=havana_tagene;exon_id=ENSE00003301488;exon_number=1;transcript_id=ENST00000657096;transcript_name=JPX-230;transcript_biotype=lncRNA;transcript_support_level=NA;
X	havana_tagene	exon	73164174	73164300	.	+	.	gene_name_id=ENSG00000225470.JPX;transcript_name_id=ENST00000670685.JPX-277;gene_id=ENSG00000225470;gene_name=JPX;gene_biotype=lncRNA;gene_source=havana_tagene;exon_id=ENSE00003301488;exon_number=1;transcript_id=ENST00000670685;transcript_name=JPX-277;transcript_biotype=lncRNA;transcript_support_level=NA;
X	havana_tagene	exon	73164174	73164300	.	+	.	gene_name_id=ENSG00000225470.JPX;transcript_name_id=ENST00000663027.JPX-252;gene_id=ENSG00000225470;gene_name=JPX;gene_biotype=lncRNA;gene_source=havana_tagene;exon_id=ENSE00003301488;exon_number=1;transcript_id=ENST00000663027;transcript_name=JPX-252;transcript_biotype=lncRNA;transcript_support_level=NA;
X	havana_tagene	exon	73164174	73164497	.	+	.	gene_name_id=ENSG00000225470.JPX;transcript_name_id=ENST00000654995.JPX-223;gene_id=ENSG00000225470;gene_name=JPX;gene_biotype=lncRNA;gene_source=havana_tagene;exon_id=ENSE00003875118;exon_number=1;transcript_id=ENST00000654995;transcript_name=JPX-223;transcript_biotype=lncRNA;transcript_support_level=NA;
X	havana_tagene	exon	73164176	73164300	.	+	.	gene_name_id=ENSG00000225470.JPX;transcript_name_id=ENST00000665032.JPX-257;gene_id=ENSG00000225470;gene_name=JPX;gene_biotype=lncRNA;gene_source=havana_tagene;exon_id=ENSE00003873021;exon_number=1;transcript_id=ENST00000665032;transcript_name=JPX-257;transcript_biotype=lncRNA;transcript_support_level=NA;
X	havana_tagene	exon	73164176	73164300	.	+	.	gene_name_id=ENSG00000225470.JPX;transcript_name_id=ENST00000667057.JPX-262;gene_id=ENSG00000225470;gene_name=JPX;gene_biotype=lncRNA;gene_source=havana_tagene;exon_id=ENSE00003873021;exon_number=1;transcript_id=ENST00000667057;transcript_name=JPX-262;transcript_biotype=lncRNA;transcript_support_level=NA;
X	havana_tagene	exon	73164176	73164300	.	+	.	gene_name_id=ENSG00000225470.JPX;transcript_name_id=ENST00000671336.JPX-282;gene_id=ENSG00000225470;gene_name=JPX;gene_biotype=lncRNA;gene_source=havana_tagene;exon_id=ENSE00003873021;exon_number=1;transcript_id=ENST00000671336;transcript_name=JPX-282;transcript_biotype=lncRNA;transcript_support_level=NA;
X	havana_tagene	exon	73164176	73164300	.	+	.	gene_name_id=ENSG00000225470.JPX;transcript_name_id=ENST00000670464.JPX-274;gene_id=ENSG00000225470;gene_name=JPX;gene_biotype=lncRNA;gene_source=havana_tagene;exon_id=ENSE00003873021;exon_number=1;transcript_id=ENST00000670464;transcript_name=JPX-274;transcript_biotype=lncRNA;transcript_support_level=NA;
X	havana_tagene	exon	73164176	73164300	.	+	.	gene_name_id=ENSG00000225470.JPX;transcript_name_id=ENST00000671476.JPX-283;gene_id=ENSG00000225470;gene_name=JPX;gene_biotype=lncRNA;gene_source=havana_tagene;exon_id=ENSE00003873021;exon_number=1;transcript_id=ENST00000671476;transcript_name=JPX-283;transcript_biotype=lncRNA;transcript_support_level=NA;
X	havana_tagene	exon	73164176	73164300	.	+	.	gene_name_id=ENSG00000225470.JPX;transcript_name_id=ENST00000660087.JPX-242;gene_id=ENSG00000225470;gene_name=JPX;gene_biotype=lncRNA;gene_source=havana_tagene;exon_id=ENSE00003873021;exon_number=1;transcript_id=ENST00000660087;transcript_name=JPX-242;transcript_biotype=lncRNA;transcript_support_level=NA;
X	havana_tagene	exon	73164176	73164300	.	+	.	gene_name_id=ENSG00000225470.JPX;transcript_name_id=ENST00000670192.JPX-272;gene_id=ENSG00000225470;gene_name=JPX;gene_biotype=lncRNA;gene_source=havana_tagene;exon_id=ENSE00003873021;exon_number=1;transcript_id=ENST00000670192;transcript_name=JPX-272;transcript_biotype=lncRNA;transcript_support_level=NA;
X	havana_tagene	exon	73164176	73164300	.	+	.	gene_name_id=ENSG00000225470.JPX;transcript_name_id=ENST00000661546.JPX-248;gene_id=ENSG00000225470;gene_name=JPX;gene_biotype=lncRNA;gene_source=havana_tagene;exon_id=ENSE00003873021;exon_number=1;transcript_id=ENST00000661546;transcript_name=JPX-248;transcript_biotype=lncRNA;transcript_support_level=NA;
X	havana_tagene	exon	73164176	73164300	.	+	.	gene_name_id=ENSG00000225470.JPX;transcript_name_id=ENST00000602938.JPX-210;gene_id=ENSG00000225470;gene_name=JPX;gene_biotype=lncRNA;gene_source=havana_tagene;exon_id=ENSE00003873021;exon_number=1;transcript_id=ENST00000602938;transcript_name=JPX-210;transcript_biotype=lncRNA;transcript_support_level=;
X	havana_tagene	exon	73164176	73164300	.	+	.	gene_name_id=ENSG00000225470.JPX;transcript_name_id=ENST00000654374.JPX-222;gene_id=ENSG00000225470;gene_name=JPX;gene_biotype=lncRNA;gene_source=havana_tagene;exon_id=ENSE00003873021;exon_number=1;transcript_id=ENST00000654374;transcript_name=JPX-222;transcript_biotype=lncRNA;transcript_support_level=NA;
X	havana_tagene	exon	73164176	73164300	.	+	.	gene_name_id=ENSG00000225470.JPX;transcript_name_id=ENST00000665345.JPX-258;gene_id=ENSG00000225470;gene_name=JPX;gene_biotype=lncRNA;gene_source=havana_tagene;exon_id=ENSE00003873021;exon_number=1;transcript_id=ENST00000665345;transcript_name=JPX-258;transcript_biotype=lncRNA;transcript_support_level=NA;
X	havana_tagene	exon	73164176	73164300	.	+	.	gene_name_id=ENSG00000225470.JPX;transcript_name_id=ENST00000662543.JPX-251;gene_id=ENSG00000225470;gene_name=JPX;gene_biotype=lncRNA;gene_source=havana_tagene;exon_id=ENSE00003873021;exon_number=1;transcript_id=ENST00000662543;transcript_name=JPX-251;transcript_biotype=lncRNA;transcript_support_level=NA;
X	havana_tagene	exon	73164176	73164497	.	+	.	gene_name_id=ENSG00000225470.JPX;transcript_name_id=ENST00000602737.JPX-206;gene_id=ENSG00000225470;gene_name=JPX;gene_biotype=lncRNA;gene_source=havana_tagene;exon_id=ENSE00003854620;exon_number=1;transcript_id=ENST00000602737;transcript_name=JPX-206;transcript_biotype=lncRNA;transcript_support_level=;
X	havana_tagene	exon	73164177	73164249	.	+	.	gene_name_id=ENSG00000225470.JPX;transcript_name_id=ENST00000663470.JPX-253;gene_id=ENSG00000225470;gene_name=JPX;gene_biotype=lncRNA;gene_source=havana_tagene;exon_id=ENSE00003863622;exon_number=1;transcript_id=ENST00000663470;transcript_name=JPX-253;transcript_biotype=lncRNA;transcript_support_level=NA;
X	havana_tagene	exon	73164177	73164300	.	+	.	gene_name_id=ENSG00000225470.JPX;transcript_name_id=ENST00000669149.JPX-270;gene_id=ENSG00000225470;gene_name=JPX;gene_biotype=lncRNA;gene_source=havana_tagene;exon_id=ENSE00001684393;exon_number=1;transcript_id=ENST00000669149;transcript_name=JPX-270;transcript_biotype=lncRNA;transcript_support_level=NA;
X	havana_tagene	exon	73164177	73164300	.	+	.	gene_name_id=ENSG00000225470.JPX;transcript_name_id=ENST00000664295.JPX-254;gene_id=ENSG00000225470;gene_name=JPX;gene_biotype=lncRNA;gene_source=havana_tagene;exon_id=ENSE00001684393;exon_number=1;transcript_id=ENST00000664295;transcript_name=JPX-254;transcript_biotype=lncRNA;transcript_support_level=NA;
X	havana_tagene	exon	73164177	73164300	.	+	.	gene_name_id=ENSG00000225470.JPX;transcript_name_id=ENST00000659849.JPX-240;gene_id=ENSG00000225470;gene_name=JPX;gene_biotype=lncRNA;gene_source=havana_tagene;exon_id=ENSE00001684393;exon_number=1;transcript_id=ENST00000659849;transcript_name=JPX-240;transcript_biotype=lncRNA;transcript_support_level=NA;
X	havana_tagene	exon	73164177	73164300	.	+	.	gene_name_id=ENSG00000225470.JPX;transcript_name_id=ENST00000602920.JPX-209;gene_id=ENSG00000225470;gene_name=JPX;gene_biotype=lncRNA;gene_source=havana_tagene;exon_id=ENSE00001684393;exon_number=1;transcript_id=ENST00000602920;transcript_name=JPX-209;transcript_biotype=lncRNA;transcript_support_level=;
X	havana_tagene	exon	73164177	73164300	.	+	.	gene_name_id=ENSG00000225470.JPX;transcript_name_id=ENST00000654196.JPX-221;gene_id=ENSG00000225470;gene_name=JPX;gene_biotype=lncRNA;gene_source=havana_tagene;exon_id=ENSE00001684393;exon_number=1;transcript_id=ENST00000654196;transcript_name=JPX-221;transcript_biotype=lncRNA;transcript_support_level=NA;
X	havana_tagene	exon	73164177	73164300	.	+	.	gene_name_id=ENSG00000225470.JPX;transcript_name_id=ENST00000656509.JPX-228;gene_id=ENSG00000225470;gene_name=JPX;gene_biotype=lncRNA;gene_source=havana_tagene;exon_id=ENSE00001684393;exon_number=1;transcript_id=ENST00000656509;transcript_name=JPX-228;transcript_biotype=lncRNA;transcript_support_level=NA;
X	havana_tagene	exon	73164177	73164300	.	+	.	gene_name_id=ENSG00000225470.JPX;transcript_name_id=ENST00000653069.JPX-214;gene_id=ENSG00000225470;gene_name=JPX;gene_biotype=lncRNA;gene_source=havana_tagene;exon_id=ENSE00001684393;exon_number=1;transcript_id=ENST00000653069;transcript_name=JPX-214;transcript_biotype=lncRNA;transcript_support_level=NA;
X	havana_tagene	exon	73164177	73164300	.	+	.	gene_name_id=ENSG00000225470.JPX;transcript_name_id=ENST00000667294.JPX-263;gene_id=ENSG00000225470;gene_name=JPX;gene_biotype=lncRNA;gene_source=havana_tagene;exon_id=ENSE00001684393;exon_number=1;transcript_id=ENST00000667294;transcript_name=JPX-263;transcript_biotype=lncRNA;transcript_support_level=NA;
X	havana_tagene	exon	73164177	73164300	.	+	.	gene_name_id=ENSG00000225470.JPX;transcript_name_id=ENST00000657638.JPX-233;gene_id=ENSG00000225470;gene_name=JPX;gene_biotype=lncRNA;gene_source=havana_tagene;exon_id=ENSE00001684393;exon_number=1;transcript_id=ENST00000657638;transcript_name=JPX-233;transcript_biotype=lncRNA;transcript_support_level=NA;
X	havana_tagene	exon	73164177	73164300	.	+	.	gene_name_id=ENSG00000225470.JPX;transcript_name_id=ENST00000667937.JPX-267;gene_id=ENSG00000225470;gene_name=JPX;gene_biotype=lncRNA;gene_source=havana_tagene;exon_id=ENSE00001684393;exon_number=1;transcript_id=ENST00000667937;transcript_name=JPX-267;transcript_biotype=lncRNA;transcript_support_level=NA;
X	havana_tagene	exon	73164177	73164300	.	+	.	gene_name_id=ENSG00000225470.JPX;transcript_name_id=ENST00000671021.JPX-280;gene_id=ENSG00000225470;gene_name=JPX;gene_biotype=lncRNA;gene_source=havana_tagene;exon_id=ENSE00001684393;exon_number=1;transcript_id=ENST00000671021;transcript_name=JPX-280;transcript_biotype=lncRNA;transcript_support_level=NA;
X	havana_tagene	exon	73164177	73164300	.	+	.	gene_name_id=ENSG00000225470.JPX;transcript_name_id=ENST00000602294.JPX-204;gene_id=ENSG00000225470;gene_name=JPX;gene_biotype=lncRNA;gene_source=havana_tagene;exon_id=ENSE00001684393;exon_number=1;transcript_id=ENST00000602294;transcript_name=JPX-204;transcript_biotype=lncRNA;transcript_support_level=;
X	havana_tagene	exon	73164177	73164300	.	+	.	gene_name_id=ENSG00000225470.JPX;transcript_name_id=ENST00000656263.JPX-227;gene_id=ENSG00000225470;gene_name=JPX;gene_biotype=lncRNA;gene_source=havana_tagene;exon_id=ENSE00001684393;exon_number=1;transcript_id=ENST00000656263;transcript_name=JPX-227;transcript_biotype=lncRNA;transcript_support_level=NA;
X	havana_tagene	exon	73164177	73164300	.	+	.	gene_name_id=ENSG00000225470.JPX;transcript_name_id=ENST00000661130.JPX-247;gene_id=ENSG00000225470;gene_name=JPX;gene_biotype=lncRNA;gene_source=havana_tagene;exon_id=ENSE00001684393;exon_number=1;transcript_id=ENST00000661130;transcript_name=JPX-247;transcript_biotype=lncRNA;transcript_support_level=NA;
X	havana_tagene	exon	73164177	73164300	.	+	.	gene_name_id=ENSG00000225470.JPX;transcript_name_id=ENST00000659852.JPX-241;gene_id=ENSG00000225470;gene_name=JPX;gene_biotype=lncRNA;gene_source=havana_tagene;exon_id=ENSE00001684393;exon_number=1;transcript_id=ENST00000659852;transcript_name=JPX-241;transcript_biotype=lncRNA;transcript_support_level=NA;
X	havana_tagene	exon	73164177	73164300	.	+	.	gene_name_id=ENSG00000225470.JPX;transcript_name_id=ENST00000659373.JPX-238;gene_id=ENSG00000225470;gene_name=JPX;gene_biotype=lncRNA;gene_source=havana_tagene;exon_id=ENSE00001684393;exon_number=1;transcript_id=ENST00000659373;transcript_name=JPX-238;transcript_biotype=lncRNA;transcript_support_level=NA;
X	havana_tagene	exon	73164177	73164300	.	+	.	gene_name_id=ENSG00000225470.JPX;transcript_name_id=ENST00000653808.JPX-216;gene_id=ENSG00000225470;gene_name=JPX;gene_biotype=lncRNA;gene_source=havana_tagene;exon_id=ENSE00001684393;exon_number=1;transcript_id=ENST00000653808;transcript_name=JPX-216;transcript_biotype=lncRNA;transcript_support_level=NA;
X	havana_tagene	exon	73164177	73164300	.	+	.	gene_name_id=ENSG00000225470.JPX;transcript_name_id=ENST00000655994.JPX-226;gene_id=ENSG00000225470;gene_name=JPX;gene_biotype=lncRNA;gene_source=havana_tagene;exon_id=ENSE00001684393;exon_number=1;transcript_id=ENST00000655994;transcript_name=JPX-226;transcript_biotype=lncRNA;transcript_support_level=NA;
X	havana_tagene	exon	73164177	73164300	.	+	.	gene_name_id=ENSG00000225470.JPX;transcript_name_id=ENST00000662239.JPX-250;gene_id=ENSG00000225470;gene_name=JPX;gene_biotype=lncRNA;gene_source=havana_tagene;exon_id=ENSE00001684393;exon_number=1;transcript_id=ENST00000662239;transcript_name=JPX-250;transcript_biotype=lncRNA;transcript_support_level=NA;
X	havana_tagene	exon	73164177	73164300	.	+	.	gene_name_id=ENSG00000225470.JPX;transcript_name_id=ENST00000654005.JPX-219;gene_id=ENSG00000225470;gene_name=JPX;gene_biotype=lncRNA;gene_source=havana_tagene;exon_id=ENSE00001684393;exon_number=1;transcript_id=ENST00000654005;transcript_name=JPX-219;transcript_biotype=lncRNA;transcript_support_level=NA;
X	havana_tagene	exon	73164177	73164497	.	+	.	gene_name_id=ENSG00000225470.JPX;transcript_name_id=ENST00000670805.JPX-278;gene_id=ENSG00000225470;gene_name=JPX;gene_biotype=lncRNA;gene_source=havana_tagene;exon_id=ENSE00003855305;exon_number=1;transcript_id=ENST00000670805;transcript_name=JPX-278;transcript_biotype=lncRNA;transcript_support_level=NA;
X	havana	exon	73164181	73164249	.	+	.	gene_name_id=ENSG00000225470.JPX;transcript_name_id=ENST00000602546.JPX-205;gene_id=ENSG00000225470;gene_name=JPX;gene_biotype=lncRNA;gene_source=havana;exon_id=ENSE00003432559;exon_number=1;transcript_id=ENST00000602546;transcript_name=JPX-205;transcript_biotype=lncRNA;transcript_support_level=3;
X	havana	exon	73164181	73164300	.	+	.	gene_name_id=ENSG00000225470.JPX;transcript_name_id=ENST00000453317.JPX-203;gene_id=ENSG00000225470;gene_name=JPX;gene_biotype=lncRNA;gene_source=havana;exon_id=ENSE00001666260;exon_number=1;transcript_id=ENST00000453317;transcript_name=JPX-203;transcript_biotype=lncRNA;transcript_support_level=2;
X	havana_tagene	exon	73164181	73164300	.	+	.	gene_name_id=ENSG00000225470.JPX;transcript_name_id=ENST00000664328.JPX-255;gene_id=ENSG00000225470;gene_name=JPX;gene_biotype=lncRNA;gene_source=havana_tagene;exon_id=ENSE00001666260;exon_number=1;transcript_id=ENST00000664328;transcript_name=JPX-255;transcript_biotype=lncRNA;transcript_support_level=NA;
X	havana_tagene	exon	73164181	73164300	.	+	.	gene_name_id=ENSG00000225470.JPX;transcript_name_id=ENST00000659023.JPX-236;gene_id=ENSG00000225470;gene_name=JPX;gene_biotype=lncRNA;gene_source=havana_tagene;exon_id=ENSE00001666260;exon_number=1;transcript_id=ENST00000659023;transcript_name=JPX-236;transcript_biotype=lncRNA;transcript_support_level=NA;
X	havana_tagene	exon	73164181	73164300	.	+	.	gene_name_id=ENSG00000225470.JPX;transcript_name_id=ENST00000653885.JPX-217;gene_id=ENSG00000225470;gene_name=JPX;gene_biotype=lncRNA;gene_source=havana_tagene;exon_id=ENSE00001666260;exon_number=1;transcript_id=ENST00000653885;transcript_name=JPX-217;transcript_biotype=lncRNA;transcript_support_level=NA;
X	havana_tagene	exon	73164181	73164300	.	+	.	gene_name_id=ENSG00000225470.JPX;transcript_name_id=ENST00000653929.JPX-218;gene_id=ENSG00000225470;gene_name=JPX;gene_biotype=lncRNA;gene_source=havana_tagene;exon_id=ENSE00001666260;exon_number=1;transcript_id=ENST00000653929;transcript_name=JPX-218;transcript_biotype=lncRNA;transcript_support_level=NA;
X	havana_tagene	exon	73164186	73164300	.	+	.	gene_name_id=ENSG00000225470.JPX;transcript_name_id=ENST00000659622.JPX-239;gene_id=ENSG00000225470;gene_name=JPX;gene_biotype=lncRNA;gene_source=havana_tagene;exon_id=ENSE00003375031;exon_number=1;transcript_id=ENST00000659622;transcript_name=JPX-239;transcript_biotype=lncRNA;transcript_support_level=NA;
X	havana	exon	73164202	73164300	.	+	.	gene_name_id=ENSG00000225470.JPX;transcript_name_id=ENST00000415215.JPX-202;gene_id=ENSG00000225470;gene_name=JPX;gene_biotype=lncRNA;gene_source=havana;exon_id=ENSE00001714900;exon_number=1;transcript_id=ENST00000415215;transcript_name=JPX-202;transcript_biotype=lncRNA;transcript_support_level=5;
X	havana_tagene	exon	73164208	73164300	.	+	.	gene_name_id=ENSG00000225470.JPX;transcript_name_id=ENST00000671518.JPX-284;gene_id=ENSG00000225470;gene_name=JPX;gene_biotype=lncRNA;gene_source=havana_tagene;exon_id=ENSE00003872390;exon_number=1;transcript_id=ENST00000671518;transcript_name=JPX-284;transcript_biotype=lncRNA;transcript_support_level=NA;
X	havana_tagene	exon	73164418	73164497	.	+	.	gene_name_id=ENSG00000225470.JPX;transcript_name_id=ENST00000670408.JPX-273;gene_id=ENSG00000225470;gene_name=JPX;gene_biotype=lncRNA;gene_source=havana_tagene;exon_id=ENSE00003879557;exon_number=1;transcript_id=ENST00000670408;transcript_name=JPX-273;transcript_biotype=lncRNA;transcript_support_level=NA;
X	havana_tagene	exon	73164419	73164487	.	+	.	gene_name_id=ENSG00000225470.JPX;transcript_name_id=ENST00000664328.JPX-255;gene_id=ENSG00000225470;gene_name=JPX;gene_biotype=lncRNA;gene_source=havana_tagene;exon_id=ENSE00003876803;exon_number=2;transcript_id=ENST00000664328;transcript_name=JPX-255;transcript_biotype=lncRNA;transcript_support_level=NA;
X	havana	exon	73164419	73164497	.	+	.	gene_name_id=ENSG00000225470.JPX;transcript_name_id=ENST00000639185.JPX-212;gene_id=ENSG00000225470;gene_name=JPX;gene_biotype=lncRNA;gene_source=havana;exon_id=ENSE00001630952;exon_number=2;transcript_id=ENST00000639185;transcript_name=JPX-212;transcript_biotype=lncRNA;transcript_support_level=5;
X	havana_tagene	exon	73164419	73164497	.	+	.	gene_name_id=ENSG00000225470.JPX;transcript_name_id=ENST00000655090.JPX-224;gene_id=ENSG00000225470;gene_name=JPX;gene_biotype=lncRNA;gene_source=havana_tagene;exon_id=ENSE00001630952;exon_number=2;transcript_id=ENST00000655090;transcript_name=JPX-224;transcript_biotype=lncRNA;transcript_support_level=NA;
X	havana	exon	73164419	73164497	.	+	.	gene_name_id=ENSG00000225470.JPX;transcript_name_id=ENST00000640437.JPX-213;gene_id=ENSG00000225470;gene_name=JPX;gene_biotype=lncRNA;gene_source=havana;exon_id=ENSE00001630952;exon_number=2;transcript_id=ENST00000640437;transcript_name=JPX-213;transcript_biotype=lncRNA;transcript_support_level=5;
X	havana_tagene	exon	73164419	73164497	.	+	.	gene_name_id=ENSG00000225470.JPX;transcript_name_id=ENST00000660546.JPX-243;gene_id=ENSG00000225470;gene_name=JPX;gene_biotype=lncRNA;gene_source=havana_tagene;exon_id=ENSE00001630952;exon_number=2;transcript_id=ENST00000660546;transcript_name=JPX-243;transcript_biotype=lncRNA;transcript_support_level=NA;
X	havana_tagene	exon	73164419	73164497	.	+	.	gene_name_id=ENSG00000225470.JPX;transcript_name_id=ENST00000667886.JPX-266;gene_id=ENSG00000225470;gene_name=JPX;gene_biotype=lncRNA;gene_source=havana_tagene;exon_id=ENSE00001630952;exon_number=2;transcript_id=ENST00000667886;transcript_name=JPX-266;transcript_biotype=lncRNA;transcript_support_level=NA;
X	havana_tagene	exon	73164419	73164497	.	+	.	gene_name_id=ENSG00000225470.JPX;transcript_name_id=ENST00000660840.JPX-245;gene_id=ENSG00000225470;gene_name=JPX;gene_biotype=lncRNA;gene_source=havana_tagene;exon_id=ENSE00001630952;exon_number=2;transcript_id=ENST00000660840;transcript_name=JPX-245;transcript_biotype=lncRNA;transcript_support_level=NA;
X	havana_tagene	exon	73164419	73164497	.	+	.	gene_name_id=ENSG00000225470.JPX;transcript_name_id=ENST00000657179.JPX-231;gene_id=ENSG00000225470;gene_name=JPX;gene_biotype=lncRNA;gene_source=havana_tagene;exon_id=ENSE00001630952;exon_number=2;transcript_id=ENST00000657179;transcript_name=JPX-231;transcript_biotype=lncRNA;transcript_support_level=NA;
X	havana_tagene	exon	73164419	73164497	.	+	.	gene_name_id=ENSG00000225470.JPX;transcript_name_id=ENST00000659254.JPX-237;gene_id=ENSG00000225470;gene_name=JPX;gene_biotype=lncRNA;gene_source=havana_tagene;exon_id=ENSE00001630952;exon_number=2;transcript_id=ENST00000659254;transcript_name=JPX-237;transcript_biotype=lncRNA;transcript_support_level=NA;
X	havana_tagene	exon	73164419	73164497	.	+	.	gene_name_id=ENSG00000225470.JPX;transcript_name_id=ENST00000662120.JPX-249;gene_id=ENSG00000225470;gene_name=JPX;gene_biotype=lncRNA;gene_source=havana_tagene;exon_id=ENSE00001630952;exon_number=2;transcript_id=ENST00000662120;transcript_name=JPX-249;transcript_biotype=lncRNA;transcript_support_level=NA;
X	havana_tagene	exon	73164419	73164497	.	+	.	gene_name_id=ENSG00000225470.JPX;transcript_name_id=ENST00000657910.JPX-234;gene_id=ENSG00000225470;gene_name=JPX;gene_biotype=lncRNA;gene_source=havana_tagene;exon_id=ENSE00001630952;exon_number=2;transcript_id=ENST00000657910;transcript_name=JPX-234;transcript_biotype=lncRNA;transcript_support_level=NA;
X	havana_tagene	exon	73164419	73164497	.	+	.	gene_name_id=ENSG00000225470.JPX;transcript_name_id=ENST00000671207.JPX-281;gene_id=ENSG00000225470;gene_name=JPX;gene_biotype=lncRNA;gene_source=havana_tagene;exon_id=ENSE00001630952;exon_number=2;transcript_id=ENST00000671207;transcript_name=JPX-281;transcript_biotype=lncRNA;transcript_support_level=NA;
X	havana_tagene	exon	73164419	73164497	.	+	.	gene_name_id=ENSG00000225470.JPX;transcript_name_id=ENST00000656624.JPX-229;gene_id=ENSG00000225470;gene_name=JPX;gene_biotype=lncRNA;gene_source=havana_tagene;exon_id=ENSE00001630952;exon_number=2;transcript_id=ENST00000656624;transcript_name=JPX-229;transcript_biotype=lncRNA;transcript_support_level=NA;
X	havana_tagene	exon	73164419	73164497	.	+	.	gene_name_id=ENSG00000225470.JPX;transcript_name_id=ENST00000670506.JPX-276;gene_id=ENSG00000225470;gene_name=JPX;gene_biotype=lncRNA;gene_source=havana_tagene;exon_id=ENSE00001630952;exon_number=2;transcript_id=ENST00000670506;transcript_name=JPX-276;transcript_biotype=lncRNA;transcript_support_level=NA;
X	havana_tagene	exon	73164419	73164497	.	+	.	gene_name_id=ENSG00000225470.JPX;transcript_name_id=ENST00000666493.JPX-261;gene_id=ENSG00000225470;gene_name=JPX;gene_biotype=lncRNA;gene_source=havana_tagene;exon_id=ENSE00001630952;exon_number=2;transcript_id=ENST00000666493;transcript_name=JPX-261;transcript_biotype=lncRNA;transcript_support_level=NA;
X	havana_tagene	exon	73164419	73164497	.	+	.	gene_name_id=ENSG00000225470.JPX;transcript_name_id=ENST00000667573.JPX-264;gene_id=ENSG00000225470;gene_name=JPX;gene_biotype=lncRNA;gene_source=havana_tagene;exon_id=ENSE00001630952;exon_number=2;transcript_id=ENST00000667573;transcript_name=JPX-264;transcript_biotype=lncRNA;transcript_support_level=NA;
X	havana_tagene	exon	73164419	73164497	.	+	.	gene_name_id=ENSG00000225470.JPX;transcript_name_id=ENST00000660856.JPX-246;gene_id=ENSG00000225470;gene_name=JPX;gene_biotype=lncRNA;gene_source=havana_tagene;exon_id=ENSE00001630952;exon_number=2;transcript_id=ENST00000660856;transcript_name=JPX-246;transcript_biotype=lncRNA;transcript_support_level=NA;
X	havana_tagene	exon	73164419	73164497	.	+	.	gene_name_id=ENSG00000225470.JPX;transcript_name_id=ENST00000660836.JPX-244;gene_id=ENSG00000225470;gene_name=JPX;gene_biotype=lncRNA;gene_source=havana_tagene;exon_id=ENSE00001630952;exon_number=2;transcript_id=ENST00000660836;transcript_name=JPX-244;transcript_biotype=lncRNA;transcript_support_level=NA;
X	havana_tagene	exon	73164419	73164497	.	+	.	gene_name_id=ENSG00000225470.JPX;transcript_name_id=ENST00000668590.JPX-269;gene_id=ENSG00000225470;gene_name=JPX;gene_biotype=lncRNA;gene_source=havana_tagene;exon_id=ENSE00001630952;exon_number=2;transcript_id=ENST00000668590;transcript_name=JPX-269;transcript_biotype=lncRNA;transcript_support_level=NA;
X	havana_tagene	exon	73164419	73164497	.	+	.	gene_name_id=ENSG00000225470.JPX;transcript_name_id=ENST00000654137.JPX-220;gene_id=ENSG00000225470;gene_name=JPX;gene_biotype=lncRNA;gene_source=havana_tagene;exon_id=ENSE00001630952;exon_number=2;transcript_id=ENST00000654137;transcript_name=JPX-220;transcript_biotype=lncRNA;transcript_support_level=NA;
X	havana_tagene	exon	73164419	73164497	.	+	.	gene_name_id=ENSG00000225470.JPX;transcript_name_id=ENST00000658649.JPX-235;gene_id=ENSG00000225470;gene_name=JPX;gene_biotype=lncRNA;gene_source=havana_tagene;exon_id=ENSE00001630952;exon_number=2;transcript_id=ENST00000658649;transcript_name=JPX-235;transcript_biotype=lncRNA;transcript_support_level=NA;
X	havana_tagene	exon	73164419	73164497	.	+	.	gene_name_id=ENSG00000225470.JPX;transcript_name_id=ENST00000414209.JPX-201;gene_id=ENSG00000225470;gene_name=JPX;gene_biotype=lncRNA;gene_source=havana_tagene;exon_id=ENSE00001630952;exon_number=2;transcript_id=ENST00000414209;transcript_name=JPX-201;transcript_biotype=lncRNA;transcript_support_level=;
X	havana_tagene	exon	73164419	73164497	.	+	.	gene_name_id=ENSG00000225470.JPX;transcript_name_id=ENST00000670994.JPX-279;gene_id=ENSG00000225470;gene_name=JPX;gene_biotype=lncRNA;gene_source=havana_tagene;exon_id=ENSE00001630952;exon_number=2;transcript_id=ENST00000670994;transcript_name=JPX-279;transcript_biotype=lncRNA;transcript_support_level=NA;
X	havana	exon	73164419	73164497	.	+	.	gene_name_id=ENSG00000225470.JPX;transcript_name_id=ENST00000602772.JPX-207;gene_id=ENSG00000225470;gene_name=JPX;gene_biotype=lncRNA;gene_source=havana;exon_id=ENSE00001630952;exon_number=2;transcript_id=ENST00000602772;transcript_name=JPX-207;transcript_biotype=lncRNA;transcript_support_level=1;
X	havana_tagene	exon	73164419	73164497	.	+	.	gene_name_id=ENSG00000225470.JPX;transcript_name_id=ENST00000655879.JPX-225;gene_id=ENSG00000225470;gene_name=JPX;gene_biotype=lncRNA;gene_source=havana_tagene;exon_id=ENSE00001630952;exon_number=2;transcript_id=ENST00000655879;transcript_name=JPX-225;transcript_biotype=lncRNA;transcript_support_level=NA;
X	havana_tagene	exon	73164419	73164497	.	+	.	gene_name_id=ENSG00000225470.JPX;transcript_name_id=ENST00000657372.JPX-232;gene_id=ENSG00000225470;gene_name=JPX;gene_biotype=lncRNA;gene_source=havana_tagene;exon_id=ENSE00001630952;exon_number=2;transcript_id=ENST00000657372;transcript_name=JPX-232;transcript_biotype=lncRNA;transcript_support_level=NA;
X	havana_tagene	exon	73164419	73164497	.	+	.	gene_name_id=ENSG00000225470.JPX;transcript_name_id=ENST00000602985.JPX-211;gene_id=ENSG00000225470;gene_name=JPX;gene_biotype=lncRNA;gene_source=havana_tagene;exon_id=ENSE00001630952;exon_number=2;transcript_id=ENST00000602985;transcript_name=JPX-211;transcript_biotype=lncRNA;transcript_support_level=;
X	havana_tagene	exon	73164419	73164497	.	+	.	gene_name_id=ENSG00000225470.JPX;transcript_name_id=ENST00000602895.JPX-208;gene_id=ENSG00000225470;gene_name=JPX;gene_biotype=lncRNA;gene_source=havana_tagene;exon_id=ENSE00001630952;exon_number=2;transcript_id=ENST00000602895;transcript_name=JPX-208;transcript_biotype=lncRNA;transcript_support_level=;
X	havana_tagene	exon	73164419	73164497	.	+	.	gene_name_id=ENSG00000225470.JPX;transcript_name_id=ENST00000670503.JPX-275;gene_id=ENSG00000225470;gene_name=JPX;gene_biotype=lncRNA;gene_source=havana_tagene;exon_id=ENSE00001630952;exon_number=2;transcript_id=ENST00000670503;transcript_name=JPX-275;transcript_biotype=lncRNA;transcript_support_level=NA;
X	havana_tagene	exon	73164419	73164497	.	+	.	gene_name_id=ENSG00000225470.JPX;transcript_name_id=ENST00000670685.JPX-277;gene_id=ENSG00000225470;gene_name=JPX;gene_biotype=lncRNA;gene_source=havana_tagene;exon_id=ENSE00001630952;exon_number=2;transcript_id=ENST00000670685;transcript_name=JPX-277;transcript_biotype=lncRNA;transcript_support_level=NA;
X	havana_tagene	exon	73164419	73164497	.	+	.	gene_name_id=ENSG00000225470.JPX;transcript_name_id=ENST00000663027.JPX-252;gene_id=ENSG00000225470;gene_name=JPX;gene_biotype=lncRNA;gene_source=havana_tagene;exon_id=ENSE00001630952;exon_number=2;transcript_id=ENST00000663027;transcript_name=JPX-252;transcript_biotype=lncRNA;transcript_support_level=NA;
X	havana_tagene	exon	73164419	73164497	.	+	.	gene_name_id=ENSG00000225470.JPX;transcript_name_id=ENST00000667057.JPX-262;gene_id=ENSG00000225470;gene_name=JPX;gene_biotype=lncRNA;gene_source=havana_tagene;exon_id=ENSE00001630952;exon_number=2;transcript_id=ENST00000667057;transcript_name=JPX-262;transcript_biotype=lncRNA;transcript_support_level=NA;
X	havana_tagene	exon	73164419	73164497	.	+	.	gene_name_id=ENSG00000225470.JPX;transcript_name_id=ENST00000671336.JPX-282;gene_id=ENSG00000225470;gene_name=JPX;gene_biotype=lncRNA;gene_source=havana_tagene;exon_id=ENSE00001630952;exon_number=2;transcript_id=ENST00000671336;transcript_name=JPX-282;transcript_biotype=lncRNA;transcript_support_level=NA;
X	havana_tagene	exon	73164419	73164497	.	+	.	gene_name_id=ENSG00000225470.JPX;transcript_name_id=ENST00000670464.JPX-274;gene_id=ENSG00000225470;gene_name=JPX;gene_biotype=lncRNA;gene_source=havana_tagene;exon_id=ENSE00001630952;exon_number=2;transcript_id=ENST00000670464;transcript_name=JPX-274;transcript_biotype=lncRNA;transcript_support_level=NA;
X	havana_tagene	exon	73164419	73164497	.	+	.	gene_name_id=ENSG00000225470.JPX;transcript_name_id=ENST00000671476.JPX-283;gene_id=ENSG00000225470;gene_name=JPX;gene_biotype=lncRNA;gene_source=havana_tagene;exon_id=ENSE00001630952;exon_number=2;transcript_id=ENST00000671476;transcript_name=JPX-283;transcript_biotype=lncRNA;transcript_support_level=NA;
X	havana_tagene	exon	73164419	73164497	.	+	.	gene_name_id=ENSG00000225470.JPX;transcript_name_id=ENST00000660087.JPX-242;gene_id=ENSG00000225470;gene_name=JPX;gene_biotype=lncRNA;gene_source=havana_tagene;exon_id=ENSE00001630952;exon_number=2;transcript_id=ENST00000660087;transcript_name=JPX-242;transcript_biotype=lncRNA;transcript_support_level=NA;
X	havana_tagene	exon	73164419	73164497	.	+	.	gene_name_id=ENSG00000225470.JPX;transcript_name_id=ENST00000670192.JPX-272;gene_id=ENSG00000225470;gene_name=JPX;gene_biotype=lncRNA;gene_source=havana_tagene;exon_id=ENSE00001630952;exon_number=2;transcript_id=ENST00000670192;transcript_name=JPX-272;transcript_biotype=lncRNA;transcript_support_level=NA;
X	havana_tagene	exon	73164419	73164497	.	+	.	gene_name_id=ENSG00000225470.JPX;transcript_name_id=ENST00000661546.JPX-248;gene_id=ENSG00000225470;gene_name=JPX;gene_biotype=lncRNA;gene_source=havana_tagene;exon_id=ENSE00001630952;exon_number=2;transcript_id=ENST00000661546;transcript_name=JPX-248;transcript_biotype=lncRNA;transcript_support_level=NA;
X	havana_tagene	exon	73164419	73164497	.	+	.	gene_name_id=ENSG00000225470.JPX;transcript_name_id=ENST00000602938.JPX-210;gene_id=ENSG00000225470;gene_name=JPX;gene_biotype=lncRNA;gene_source=havana_tagene;exon_id=ENSE00001630952;exon_number=2;transcript_id=ENST00000602938;transcript_name=JPX-210;transcript_biotype=lncRNA;transcript_support_level=;
X	havana_tagene	exon	73164419	73164497	.	+	.	gene_name_id=ENSG00000225470.JPX;transcript_name_id=ENST00000662543.JPX-251;gene_id=ENSG00000225470;gene_name=JPX;gene_biotype=lncRNA;gene_source=havana_tagene;exon_id=ENSE00001630952;exon_number=2;transcript_id=ENST00000662543;transcript_name=JPX-251;transcript_biotype=lncRNA;transcript_support_level=NA;
X	havana_tagene	exon	73164419	73164497	.	+	.	gene_name_id=ENSG00000225470.JPX;transcript_name_id=ENST00000669149.JPX-270;gene_id=ENSG00000225470;gene_name=JPX;gene_biotype=lncRNA;gene_source=havana_tagene;exon_id=ENSE00001630952;exon_number=2;transcript_id=ENST00000669149;transcript_name=JPX-270;transcript_biotype=lncRNA;transcript_support_level=NA;
X	havana_tagene	exon	73164419	73164497	.	+	.	gene_name_id=ENSG00000225470.JPX;transcript_name_id=ENST00000664295.JPX-254;gene_id=ENSG00000225470;gene_name=JPX;gene_biotype=lncRNA;gene_source=havana_tagene;exon_id=ENSE00001630952;exon_number=2;transcript_id=ENST00000664295;transcript_name=JPX-254;transcript_biotype=lncRNA;transcript_support_level=NA;
X	havana_tagene	exon	73164419	73164497	.	+	.	gene_name_id=ENSG00000225470.JPX;transcript_name_id=ENST00000659849.JPX-240;gene_id=ENSG00000225470;gene_name=JPX;gene_biotype=lncRNA;gene_source=havana_tagene;exon_id=ENSE00001630952;exon_number=2;transcript_id=ENST00000659849;transcript_name=JPX-240;transcript_biotype=lncRNA;transcript_support_level=NA;
X	havana_tagene	exon	73164419	73164497	.	+	.	gene_name_id=ENSG00000225470.JPX;transcript_name_id=ENST00000602920.JPX-209;gene_id=ENSG00000225470;gene_name=JPX;gene_biotype=lncRNA;gene_source=havana_tagene;exon_id=ENSE00001630952;exon_number=2;transcript_id=ENST00000602920;transcript_name=JPX-209;transcript_biotype=lncRNA;transcript_support_level=;
X	havana_tagene	exon	73164419	73164497	.	+	.	gene_name_id=ENSG00000225470.JPX;transcript_name_id=ENST00000654196.JPX-221;gene_id=ENSG00000225470;gene_name=JPX;gene_biotype=lncRNA;gene_source=havana_tagene;exon_id=ENSE00001630952;exon_number=2;transcript_id=ENST00000654196;transcript_name=JPX-221;transcript_biotype=lncRNA;transcript_support_level=NA;
X	havana_tagene	exon	73164419	73164497	.	+	.	gene_name_id=ENSG00000225470.JPX;transcript_name_id=ENST00000656509.JPX-228;gene_id=ENSG00000225470;gene_name=JPX;gene_biotype=lncRNA;gene_source=havana_tagene;exon_id=ENSE00001630952;exon_number=2;transcript_id=ENST00000656509;transcript_name=JPX-228;transcript_biotype=lncRNA;transcript_support_level=NA;
X	havana_tagene	exon	73164419	73164497	.	+	.	gene_name_id=ENSG00000225470.JPX;transcript_name_id=ENST00000653069.JPX-214;gene_id=ENSG00000225470;gene_name=JPX;gene_biotype=lncRNA;gene_source=havana_tagene;exon_id=ENSE00001630952;exon_number=2;transcript_id=ENST00000653069;transcript_name=JPX-214;transcript_biotype=lncRNA;transcript_support_level=NA;
X	havana_tagene	exon	73164419	73164497	.	+	.	gene_name_id=ENSG00000225470.JPX;transcript_name_id=ENST00000667294.JPX-263;gene_id=ENSG00000225470;gene_name=JPX;gene_biotype=lncRNA;gene_source=havana_tagene;exon_id=ENSE00001630952;exon_number=2;transcript_id=ENST00000667294;transcript_name=JPX-263;transcript_biotype=lncRNA;transcript_support_level=NA;
X	havana_tagene	exon	73164419	73164497	.	+	.	gene_name_id=ENSG00000225470.JPX;transcript_name_id=ENST00000667937.JPX-267;gene_id=ENSG00000225470;gene_name=JPX;gene_biotype=lncRNA;gene_source=havana_tagene;exon_id=ENSE00001630952;exon_number=2;transcript_id=ENST00000667937;transcript_name=JPX-267;transcript_biotype=lncRNA;transcript_support_level=NA;
X	havana_tagene	exon	73164419	73164497	.	+	.	gene_name_id=ENSG00000225470.JPX;transcript_name_id=ENST00000671021.JPX-280;gene_id=ENSG00000225470;gene_name=JPX;gene_biotype=lncRNA;gene_source=havana_tagene;exon_id=ENSE00001630952;exon_number=2;transcript_id=ENST00000671021;transcript_name=JPX-280;transcript_biotype=lncRNA;transcript_support_level=NA;
X	havana_tagene	exon	73164419	73164497	.	+	.	gene_name_id=ENSG00000225470.JPX;transcript_name_id=ENST00000602294.JPX-204;gene_id=ENSG00000225470;gene_name=JPX;gene_biotype=lncRNA;gene_source=havana_tagene;exon_id=ENSE00001630952;exon_number=2;transcript_id=ENST00000602294;transcript_name=JPX-204;transcript_biotype=lncRNA;transcript_support_level=;
X	havana_tagene	exon	73164419	73164497	.	+	.	gene_name_id=ENSG00000225470.JPX;transcript_name_id=ENST00000656263.JPX-227;gene_id=ENSG00000225470;gene_name=JPX;gene_biotype=lncRNA;gene_source=havana_tagene;exon_id=ENSE00001630952;exon_number=2;transcript_id=ENST00000656263;transcript_name=JPX-227;transcript_biotype=lncRNA;transcript_support_level=NA;
X	havana_tagene	exon	73164419	73164497	.	+	.	gene_name_id=ENSG00000225470.JPX;transcript_name_id=ENST00000661130.JPX-247;gene_id=ENSG00000225470;gene_name=JPX;gene_biotype=lncRNA;gene_source=havana_tagene;exon_id=ENSE00001630952;exon_number=2;transcript_id=ENST00000661130;transcript_name=JPX-247;transcript_biotype=lncRNA;transcript_support_level=NA;
X	havana_tagene	exon	73164419	73164497	.	+	.	gene_name_id=ENSG00000225470.JPX;transcript_name_id=ENST00000659852.JPX-241;gene_id=ENSG00000225470;gene_name=JPX;gene_biotype=lncRNA;gene_source=havana_tagene;exon_id=ENSE00001630952;exon_number=2;transcript_id=ENST00000659852;transcript_name=JPX-241;transcript_biotype=lncRNA;transcript_support_level=NA;
X	havana_tagene	exon	73164419	73164497	.	+	.	gene_name_id=ENSG00000225470.JPX;transcript_name_id=ENST00000659373.JPX-238;gene_id=ENSG00000225470;gene_name=JPX;gene_biotype=lncRNA;gene_source=havana_tagene;exon_id=ENSE00001630952;exon_number=2;transcript_id=ENST00000659373;transcript_name=JPX-238;transcript_biotype=lncRNA;transcript_support_level=NA;
X	havana_tagene	exon	73164419	73164497	.	+	.	gene_name_id=ENSG00000225470.JPX;transcript_name_id=ENST00000653808.JPX-216;gene_id=ENSG00000225470;gene_name=JPX;gene_biotype=lncRNA;gene_source=havana_tagene;exon_id=ENSE00001630952;exon_number=2;transcript_id=ENST00000653808;transcript_name=JPX-216;transcript_biotype=lncRNA;transcript_support_level=NA;
X	havana_tagene	exon	73164419	73164497	.	+	.	gene_name_id=ENSG00000225470.JPX;transcript_name_id=ENST00000655994.JPX-226;gene_id=ENSG00000225470;gene_name=JPX;gene_biotype=lncRNA;gene_source=havana_tagene;exon_id=ENSE00001630952;exon_number=2;transcript_id=ENST00000655994;transcript_name=JPX-226;transcript_biotype=lncRNA;transcript_support_level=NA;
X	havana_tagene	exon	73164419	73164497	.	+	.	gene_name_id=ENSG00000225470.JPX;transcript_name_id=ENST00000662239.JPX-250;gene_id=ENSG00000225470;gene_name=JPX;gene_biotype=lncRNA;gene_source=havana_tagene;exon_id=ENSE00001630952;exon_number=2;transcript_id=ENST00000662239;transcript_name=JPX-250;transcript_biotype=lncRNA;transcript_support_level=NA;
X	havana_tagene	exon	73164419	73164497	.	+	.	gene_name_id=ENSG00000225470.JPX;transcript_name_id=ENST00000654005.JPX-219;gene_id=ENSG00000225470;gene_name=JPX;gene_biotype=lncRNA;gene_source=havana_tagene;exon_id=ENSE00001630952;exon_number=2;transcript_id=ENST00000654005;transcript_name=JPX-219;transcript_biotype=lncRNA;transcript_support_level=NA;
X	havana	exon	73164419	73164497	.	+	.	gene_name_id=ENSG00000225470.JPX;transcript_name_id=ENST00000602546.JPX-205;gene_id=ENSG00000225470;gene_name=JPX;gene_biotype=lncRNA;gene_source=havana;exon_id=ENSE00001630952;exon_number=2;transcript_id=ENST00000602546;transcript_name=JPX-205;transcript_biotype=lncRNA;transcript_support_level=3;
X	havana_tagene	exon	73164419	73164497	.	+	.	gene_name_id=ENSG00000225470.JPX;transcript_name_id=ENST00000653885.JPX-217;gene_id=ENSG00000225470;gene_name=JPX;gene_biotype=lncRNA;gene_source=havana_tagene;exon_id=ENSE00001630952;exon_number=2;transcript_id=ENST00000653885;transcript_name=JPX-217;transcript_biotype=lncRNA;transcript_support_level=NA;
X	havana_tagene	exon	73164419	73164497	.	+	.	gene_name_id=ENSG00000225470.JPX;transcript_name_id=ENST00000653929.JPX-218;gene_id=ENSG00000225470;gene_name=JPX;gene_biotype=lncRNA;gene_source=havana_tagene;exon_id=ENSE00001630952;exon_number=2;transcript_id=ENST00000653929;transcript_name=JPX-218;transcript_biotype=lncRNA;transcript_support_level=NA;
X	havana_tagene	exon	73164419	73164497	.	+	.	gene_name_id=ENSG00000225470.JPX;transcript_name_id=ENST00000659622.JPX-239;gene_id=ENSG00000225470;gene_name=JPX;gene_biotype=lncRNA;gene_source=havana_tagene;exon_id=ENSE00001630952;exon_number=2;transcript_id=ENST00000659622;transcript_name=JPX-239;transcript_biotype=lncRNA;transcript_support_level=NA;
X	havana	exon	73164419	73164497	.	+	.	gene_name_id=ENSG00000225470.JPX;transcript_name_id=ENST00000415215.JPX-202;gene_id=ENSG00000225470;gene_name=JPX;gene_biotype=lncRNA;gene_source=havana;exon_id=ENSE00001630952;exon_number=2;transcript_id=ENST00000415215;transcript_name=JPX-202;transcript_biotype=lncRNA;transcript_support_level=5;
X	havana_tagene	exon	73164419	73164497	.	+	.	gene_name_id=ENSG00000225470.JPX;transcript_name_id=ENST00000671518.JPX-284;gene_id=ENSG00000225470;gene_name=JPX;gene_biotype=lncRNA;gene_source=havana_tagene;exon_id=ENSE00001630952;exon_number=2;transcript_id=ENST00000671518;transcript_name=JPX-284;transcript_biotype=lncRNA;transcript_support_level=NA;
X	havana	exon	73164419	73164781	.	+	.	gene_name_id=ENSG00000225470.JPX;transcript_name_id=ENST00000453317.JPX-203;gene_id=ENSG00000225470;gene_name=JPX;gene_biotype=lncRNA;gene_source=havana;exon_id=ENSE00001687797;exon_number=2;transcript_id=ENST00000453317;transcript_name=JPX-203;transcript_biotype=lncRNA;transcript_support_level=2;
X	havana_tagene	exon	73164419	73165561	.	+	.	gene_name_id=ENSG00000225470.JPX;transcript_name_id=ENST00000669168.JPX-271;gene_id=ENSG00000225470;gene_name=JPX;gene_biotype=lncRNA;gene_source=havana_tagene;exon_id=ENSE00003862439;exon_number=2;transcript_id=ENST00000669168;transcript_name=JPX-271;transcript_biotype=lncRNA;transcript_support_level=NA;
X	havana	exon	73166834	73166931	.	+	.	gene_name_id=ENSG00000225470.JPX;transcript_name_id=ENST00000415215.JPX-202;gene_id=ENSG00000225470;gene_name=JPX;gene_biotype=lncRNA;gene_source=havana;exon_id=ENSE00001634547;exon_number=3;transcript_id=ENST00000415215;transcript_name=JPX-202;transcript_biotype=lncRNA;transcript_support_level=5;
X	havana_tagene	exon	73166834	73167209	.	+	.	gene_name_id=ENSG00000225470.JPX;transcript_name_id=ENST00000660546.JPX-243;gene_id=ENSG00000225470;gene_name=JPX;gene_biotype=lncRNA;gene_source=havana_tagene;exon_id=ENSE00001619053;exon_number=3;transcript_id=ENST00000660546;transcript_name=JPX-243;transcript_biotype=lncRNA;transcript_support_level=NA;
X	havana_tagene	exon	73166834	73167209	.	+	.	gene_name_id=ENSG00000225470.JPX;transcript_name_id=ENST00000657910.JPX-234;gene_id=ENSG00000225470;gene_name=JPX;gene_biotype=lncRNA;gene_source=havana_tagene;exon_id=ENSE00001619053;exon_number=3;transcript_id=ENST00000657910;transcript_name=JPX-234;transcript_biotype=lncRNA;transcript_support_level=NA;
X	havana_tagene	exon	73166834	73167209	.	+	.	gene_name_id=ENSG00000225470.JPX;transcript_name_id=ENST00000667573.JPX-264;gene_id=ENSG00000225470;gene_name=JPX;gene_biotype=lncRNA;gene_source=havana_tagene;exon_id=ENSE00001619053;exon_number=3;transcript_id=ENST00000667573;transcript_name=JPX-264;transcript_biotype=lncRNA;transcript_support_level=NA;
X	havana_tagene	exon	73166834	73167209	.	+	.	gene_name_id=ENSG00000225470.JPX;transcript_name_id=ENST00000654137.JPX-220;gene_id=ENSG00000225470;gene_name=JPX;gene_biotype=lncRNA;gene_source=havana_tagene;exon_id=ENSE00001619053;exon_number=3;transcript_id=ENST00000654137;transcript_name=JPX-220;transcript_biotype=lncRNA;transcript_support_level=NA;
X	havana_tagene	exon	73166834	73167209	.	+	.	gene_name_id=ENSG00000225470.JPX;transcript_name_id=ENST00000653479.JPX-215;gene_id=ENSG00000225470;gene_name=JPX;gene_biotype=lncRNA;gene_source=havana_tagene;exon_id=ENSE00001619053;exon_number=2;transcript_id=ENST00000653479;transcript_name=JPX-215;transcript_biotype=lncRNA;transcript_support_level=NA;
X	havana_tagene	exon	73166834	73167209	.	+	.	gene_name_id=ENSG00000225470.JPX;transcript_name_id=ENST00000655879.JPX-225;gene_id=ENSG00000225470;gene_name=JPX;gene_biotype=lncRNA;gene_source=havana_tagene;exon_id=ENSE00001619053;exon_number=3;transcript_id=ENST00000655879;transcript_name=JPX-225;transcript_biotype=lncRNA;transcript_support_level=NA;
X	havana_tagene	exon	73166834	73167209	.	+	.	gene_name_id=ENSG00000225470.JPX;transcript_name_id=ENST00000657372.JPX-232;gene_id=ENSG00000225470;gene_name=JPX;gene_biotype=lncRNA;gene_source=havana_tagene;exon_id=ENSE00001619053;exon_number=3;transcript_id=ENST00000657372;transcript_name=JPX-232;transcript_biotype=lncRNA;transcript_support_level=NA;
X	havana_tagene	exon	73166834	73167209	.	+	.	gene_name_id=ENSG00000225470.JPX;transcript_name_id=ENST00000663027.JPX-252;gene_id=ENSG00000225470;gene_name=JPX;gene_biotype=lncRNA;gene_source=havana_tagene;exon_id=ENSE00001619053;exon_number=3;transcript_id=ENST00000663027;transcript_name=JPX-252;transcript_biotype=lncRNA;transcript_support_level=NA;
X	havana_tagene	exon	73166834	73167209	.	+	.	gene_name_id=ENSG00000225470.JPX;transcript_name_id=ENST00000660087.JPX-242;gene_id=ENSG00000225470;gene_name=JPX;gene_biotype=lncRNA;gene_source=havana_tagene;exon_id=ENSE00001619053;exon_number=3;transcript_id=ENST00000660087;transcript_name=JPX-242;transcript_biotype=lncRNA;transcript_support_level=NA;
X	havana_tagene	exon	73166834	73167209	.	+	.	gene_name_id=ENSG00000225470.JPX;transcript_name_id=ENST00000661546.JPX-248;gene_id=ENSG00000225470;gene_name=JPX;gene_biotype=lncRNA;gene_source=havana_tagene;exon_id=ENSE00001619053;exon_number=3;transcript_id=ENST00000661546;transcript_name=JPX-248;transcript_biotype=lncRNA;transcript_support_level=NA;
X	havana_tagene	exon	73166834	73167209	.	+	.	gene_name_id=ENSG00000225470.JPX;transcript_name_id=ENST00000656509.JPX-228;gene_id=ENSG00000225470;gene_name=JPX;gene_biotype=lncRNA;gene_source=havana_tagene;exon_id=ENSE00001619053;exon_number=3;transcript_id=ENST00000656509;transcript_name=JPX-228;transcript_biotype=lncRNA;transcript_support_level=NA;
X	havana_tagene	exon	73166834	73167209	.	+	.	gene_name_id=ENSG00000225470.JPX;transcript_name_id=ENST00000671021.JPX-280;gene_id=ENSG00000225470;gene_name=JPX;gene_biotype=lncRNA;gene_source=havana_tagene;exon_id=ENSE00001619053;exon_number=3;transcript_id=ENST00000671021;transcript_name=JPX-280;transcript_biotype=lncRNA;transcript_support_level=NA;
X	havana_tagene	exon	73166834	73167209	.	+	.	gene_name_id=ENSG00000225470.JPX;transcript_name_id=ENST00000654005.JPX-219;gene_id=ENSG00000225470;gene_name=JPX;gene_biotype=lncRNA;gene_source=havana_tagene;exon_id=ENSE00001619053;exon_number=3;transcript_id=ENST00000654005;transcript_name=JPX-219;transcript_biotype=lncRNA;transcript_support_level=NA;
X	havana_tagene	exon	73166834	73167539	.	+	.	gene_name_id=ENSG00000225470.JPX;transcript_name_id=ENST00000666493.JPX-261;gene_id=ENSG00000225470;gene_name=JPX;gene_biotype=lncRNA;gene_source=havana_tagene;exon_id=ENSE00003295157;exon_number=3;transcript_id=ENST00000666493;transcript_name=JPX-261;transcript_biotype=lncRNA;transcript_support_level=NA;
X	havana_tagene	exon	73166834	73167677	.	+	.	gene_name_id=ENSG00000225470.JPX;transcript_name_id=ENST00000602737.JPX-206;gene_id=ENSG00000225470;gene_name=JPX;gene_biotype=lncRNA;gene_source=havana_tagene;exon_id=ENSE00003856021;exon_number=2;transcript_id=ENST00000602737;transcript_name=JPX-206;transcript_biotype=lncRNA;transcript_support_level=;
X	havana	exon	73167067	73167265	.	+	.	gene_name_id=ENSG00000225470.JPX;transcript_name_id=ENST00000415215.JPX-202;gene_id=ENSG00000225470;gene_name=JPX;gene_biotype=lncRNA;gene_source=havana;exon_id=ENSE00001715980;exon_number=4;transcript_id=ENST00000415215;transcript_name=JPX-202;transcript_biotype=lncRNA;transcript_support_level=5;
X	havana_tagene	exon	73178128	73178929	.	+	.	gene_name_id=ENSG00000225470.JPX;transcript_name_id=ENST00000664328.JPX-255;gene_id=ENSG00000225470;gene_name=JPX;gene_biotype=lncRNA;gene_source=havana_tagene;exon_id=ENSE00003882298;exon_number=3;transcript_id=ENST00000664328;transcript_name=JPX-255;transcript_biotype=lncRNA;transcript_support_level=NA;
X	havana_tagene	exon	73182566	73182636	.	+	.	gene_name_id=ENSG00000225470.JPX;transcript_name_id=ENST00000414209.JPX-201;gene_id=ENSG00000225470;gene_name=JPX;gene_biotype=lncRNA;gene_source=havana_tagene;exon_id=ENSE00003856024;exon_number=3;transcript_id=ENST00000414209;transcript_name=JPX-201;transcript_biotype=lncRNA;transcript_support_level=;
X	havana_tagene	exon	73182566	73182636	.	+	.	gene_name_id=ENSG00000225470.JPX;transcript_name_id=ENST00000653479.JPX-215;gene_id=ENSG00000225470;gene_name=JPX;gene_biotype=lncRNA;gene_source=havana_tagene;exon_id=ENSE00003856024;exon_number=3;transcript_id=ENST00000653479;transcript_name=JPX-215;transcript_biotype=lncRNA;transcript_support_level=NA;
X	havana_tagene	exon	73182566	73182636	.	+	.	gene_name_id=ENSG00000225470.JPX;transcript_name_id=ENST00000602985.JPX-211;gene_id=ENSG00000225470;gene_name=JPX;gene_biotype=lncRNA;gene_source=havana_tagene;exon_id=ENSE00003856024;exon_number=3;transcript_id=ENST00000602985;transcript_name=JPX-211;transcript_biotype=lncRNA;transcript_support_level=;
X	havana_tagene	exon	73182566	73182636	.	+	.	gene_name_id=ENSG00000225470.JPX;transcript_name_id=ENST00000667057.JPX-262;gene_id=ENSG00000225470;gene_name=JPX;gene_biotype=lncRNA;gene_source=havana_tagene;exon_id=ENSE00003856024;exon_number=3;transcript_id=ENST00000667057;transcript_name=JPX-262;transcript_biotype=lncRNA;transcript_support_level=NA;
X	havana_tagene	exon	73182566	73182636	.	+	.	gene_name_id=ENSG00000225470.JPX;transcript_name_id=ENST00000662543.JPX-251;gene_id=ENSG00000225470;gene_name=JPX;gene_biotype=lncRNA;gene_source=havana_tagene;exon_id=ENSE00003856024;exon_number=3;transcript_id=ENST00000662543;transcript_name=JPX-251;transcript_biotype=lncRNA;transcript_support_level=NA;
X	havana_tagene	exon	73182566	73182636	.	+	.	gene_name_id=ENSG00000225470.JPX;transcript_name_id=ENST00000659849.JPX-240;gene_id=ENSG00000225470;gene_name=JPX;gene_biotype=lncRNA;gene_source=havana_tagene;exon_id=ENSE00003856024;exon_number=3;transcript_id=ENST00000659849;transcript_name=JPX-240;transcript_biotype=lncRNA;transcript_support_level=NA;
X	havana_tagene	exon	73182566	73182636	.	+	.	gene_name_id=ENSG00000225470.JPX;transcript_name_id=ENST00000602920.JPX-209;gene_id=ENSG00000225470;gene_name=JPX;gene_biotype=lncRNA;gene_source=havana_tagene;exon_id=ENSE00003856024;exon_number=3;transcript_id=ENST00000602920;transcript_name=JPX-209;transcript_biotype=lncRNA;transcript_support_level=;
X	havana_tagene	exon	73182566	73182636	.	+	.	gene_name_id=ENSG00000225470.JPX;transcript_name_id=ENST00000656509.JPX-228;gene_id=ENSG00000225470;gene_name=JPX;gene_biotype=lncRNA;gene_source=havana_tagene;exon_id=ENSE00003856024;exon_number=4;transcript_id=ENST00000656509;transcript_name=JPX-228;transcript_biotype=lncRNA;transcript_support_level=NA;
X	havana_tagene	exon	73182566	73182636	.	+	.	gene_name_id=ENSG00000225470.JPX;transcript_name_id=ENST00000671021.JPX-280;gene_id=ENSG00000225470;gene_name=JPX;gene_biotype=lncRNA;gene_source=havana_tagene;exon_id=ENSE00003856024;exon_number=4;transcript_id=ENST00000671021;transcript_name=JPX-280;transcript_biotype=lncRNA;transcript_support_level=NA;
X	havana_tagene	exon	73182566	73182636	.	+	.	gene_name_id=ENSG00000225470.JPX;transcript_name_id=ENST00000653885.JPX-217;gene_id=ENSG00000225470;gene_name=JPX;gene_biotype=lncRNA;gene_source=havana_tagene;exon_id=ENSE00003856024;exon_number=3;transcript_id=ENST00000653885;transcript_name=JPX-217;transcript_biotype=lncRNA;transcript_support_level=NA;
X	havana_tagene	exon	73182570	73182636	.	+	.	gene_name_id=ENSG00000225470.JPX;transcript_name_id=ENST00000670994.JPX-279;gene_id=ENSG00000225470;gene_name=JPX;gene_biotype=lncRNA;gene_source=havana_tagene;exon_id=ENSE00003874421;exon_number=3;transcript_id=ENST00000670994;transcript_name=JPX-279;transcript_biotype=lncRNA;transcript_support_level=NA;
X	havana_tagene	exon	73182570	73182636	.	+	.	gene_name_id=ENSG00000225470.JPX;transcript_name_id=ENST00000602895.JPX-208;gene_id=ENSG00000225470;gene_name=JPX;gene_biotype=lncRNA;gene_source=havana_tagene;exon_id=ENSE00003874421;exon_number=3;transcript_id=ENST00000602895;transcript_name=JPX-208;transcript_biotype=lncRNA;transcript_support_level=;
X	havana_tagene	exon	73182570	73182636	.	+	.	gene_name_id=ENSG00000225470.JPX;transcript_name_id=ENST00000670685.JPX-277;gene_id=ENSG00000225470;gene_name=JPX;gene_biotype=lncRNA;gene_source=havana_tagene;exon_id=ENSE00003874421;exon_number=3;transcript_id=ENST00000670685;transcript_name=JPX-277;transcript_biotype=lncRNA;transcript_support_level=NA;
X	havana_tagene	exon	73182570	73182636	.	+	.	gene_name_id=ENSG00000225470.JPX;transcript_name_id=ENST00000667937.JPX-267;gene_id=ENSG00000225470;gene_name=JPX;gene_biotype=lncRNA;gene_source=havana_tagene;exon_id=ENSE00003874421;exon_number=3;transcript_id=ENST00000667937;transcript_name=JPX-267;transcript_biotype=lncRNA;transcript_support_level=NA;
X	havana_tagene	exon	73182570	73182636	.	+	.	gene_name_id=ENSG00000225470.JPX;transcript_name_id=ENST00000656263.JPX-227;gene_id=ENSG00000225470;gene_name=JPX;gene_biotype=lncRNA;gene_source=havana_tagene;exon_id=ENSE00003874421;exon_number=3;transcript_id=ENST00000656263;transcript_name=JPX-227;transcript_biotype=lncRNA;transcript_support_level=NA;
X	havana_tagene	exon	73182570	73182636	.	+	.	gene_name_id=ENSG00000225470.JPX;transcript_name_id=ENST00000659852.JPX-241;gene_id=ENSG00000225470;gene_name=JPX;gene_biotype=lncRNA;gene_source=havana_tagene;exon_id=ENSE00003874421;exon_number=3;transcript_id=ENST00000659852;transcript_name=JPX-241;transcript_biotype=lncRNA;transcript_support_level=NA;
X	havana_tagene	exon	73182570	73182636	.	+	.	gene_name_id=ENSG00000225470.JPX;transcript_name_id=ENST00000662239.JPX-250;gene_id=ENSG00000225470;gene_name=JPX;gene_biotype=lncRNA;gene_source=havana_tagene;exon_id=ENSE00003874421;exon_number=3;transcript_id=ENST00000662239;transcript_name=JPX-250;transcript_biotype=lncRNA;transcript_support_level=NA;
X	havana_tagene	exon	73182570	73182636	.	+	.	gene_name_id=ENSG00000225470.JPX;transcript_name_id=ENST00000654005.JPX-219;gene_id=ENSG00000225470;gene_name=JPX;gene_biotype=lncRNA;gene_source=havana_tagene;exon_id=ENSE00003874421;exon_number=4;transcript_id=ENST00000654005;transcript_name=JPX-219;transcript_biotype=lncRNA;transcript_support_level=NA;
X	havana_tagene	exon	73182570	73182636	.	+	.	gene_name_id=ENSG00000225470.JPX;transcript_name_id=ENST00000653929.JPX-218;gene_id=ENSG00000225470;gene_name=JPX;gene_biotype=lncRNA;gene_source=havana_tagene;exon_id=ENSE00003874421;exon_number=3;transcript_id=ENST00000653929;transcript_name=JPX-218;transcript_biotype=lncRNA;transcript_support_level=NA;
X	havana_tagene	exon	73182570	73182636	.	+	.	gene_name_id=ENSG00000225470.JPX;transcript_name_id=ENST00000671518.JPX-284;gene_id=ENSG00000225470;gene_name=JPX;gene_biotype=lncRNA;gene_source=havana_tagene;exon_id=ENSE00003874421;exon_number=3;transcript_id=ENST00000671518;transcript_name=JPX-284;transcript_biotype=lncRNA;transcript_support_level=NA;
X	havana_tagene	exon	73186346	73186489	.	+	.	gene_name_id=ENSG00000225470.JPX;transcript_name_id=ENST00000671518.JPX-284;gene_id=ENSG00000225470;gene_name=JPX;gene_biotype=lncRNA;gene_source=havana_tagene;exon_id=ENSE00003864276;exon_number=4;transcript_id=ENST00000671518;transcript_name=JPX-284;transcript_biotype=lncRNA;transcript_support_level=NA;
X	havana_tagene	exon	73186346	73188315	.	+	.	gene_name_id=ENSG00000225470.JPX;transcript_name_id=ENST00000653479.JPX-215;gene_id=ENSG00000225470;gene_name=JPX;gene_biotype=lncRNA;gene_source=havana_tagene;exon_id=ENSE00003863856;exon_number=4;transcript_id=ENST00000653479;transcript_name=JPX-215;transcript_biotype=lncRNA;transcript_support_level=NA;
X	havana_tagene	exon	73204279	73204376	.	+	.	gene_name_id=ENSG00000225470.JPX;transcript_name_id=ENST00000659254.JPX-237;gene_id=ENSG00000225470;gene_name=JPX;gene_biotype=lncRNA;gene_source=havana_tagene;exon_id=ENSE00003871242;exon_number=3;transcript_id=ENST00000659254;transcript_name=JPX-237;transcript_biotype=lncRNA;transcript_support_level=NA;
X	havana_tagene	exon	73204279	73204376	.	+	.	gene_name_id=ENSG00000225470.JPX;transcript_name_id=ENST00000671336.JPX-282;gene_id=ENSG00000225470;gene_name=JPX;gene_biotype=lncRNA;gene_source=havana_tagene;exon_id=ENSE00003871242;exon_number=3;transcript_id=ENST00000671336;transcript_name=JPX-282;transcript_biotype=lncRNA;transcript_support_level=NA;
X	havana_tagene	exon	73204279	73204376	.	+	.	gene_name_id=ENSG00000225470.JPX;transcript_name_id=ENST00000671476.JPX-283;gene_id=ENSG00000225470;gene_name=JPX;gene_biotype=lncRNA;gene_source=havana_tagene;exon_id=ENSE00003871242;exon_number=3;transcript_id=ENST00000671476;transcript_name=JPX-283;transcript_biotype=lncRNA;transcript_support_level=NA;
X	havana_tagene	exon	73204279	73204376	.	+	.	gene_name_id=ENSG00000225470.JPX;transcript_name_id=ENST00000667294.JPX-263;gene_id=ENSG00000225470;gene_name=JPX;gene_biotype=lncRNA;gene_source=havana_tagene;exon_id=ENSE00003871242;exon_number=3;transcript_id=ENST00000667294;transcript_name=JPX-263;transcript_biotype=lncRNA;transcript_support_level=NA;
X	havana_tagene	exon	73204279	73204376	.	+	.	gene_name_id=ENSG00000225470.JPX;transcript_name_id=ENST00000661130.JPX-247;gene_id=ENSG00000225470;gene_name=JPX;gene_biotype=lncRNA;gene_source=havana_tagene;exon_id=ENSE00003871242;exon_number=3;transcript_id=ENST00000661130;transcript_name=JPX-247;transcript_biotype=lncRNA;transcript_support_level=NA;
X	havana_tagene	exon	73204279	73204376	.	+	.	gene_name_id=ENSG00000225470.JPX;transcript_name_id=ENST00000659622.JPX-239;gene_id=ENSG00000225470;gene_name=JPX;gene_biotype=lncRNA;gene_source=havana_tagene;exon_id=ENSE00003871242;exon_number=3;transcript_id=ENST00000659622;transcript_name=JPX-239;transcript_biotype=lncRNA;transcript_support_level=NA;
X	havana_tagene	exon	73214393	73214796	.	+	.	gene_name_id=ENSG00000225470.JPX;transcript_name_id=ENST00000666059.JPX-259;gene_id=ENSG00000225470;gene_name=JPX;gene_biotype=lncRNA;gene_source=havana_tagene;exon_id=ENSE00003856924;exon_number=1;transcript_id=ENST00000666059;transcript_name=JPX-259;transcript_biotype=lncRNA;transcript_support_level=NA;
X	havana_tagene	exon	73214675	73214796	.	+	.	gene_name_id=ENSG00000225470.JPX;transcript_name_id=ENST00000664637.JPX-256;gene_id=ENSG00000225470;gene_name=JPX;gene_biotype=lncRNA;gene_source=havana_tagene;exon_id=ENSE00003369952;exon_number=2;transcript_id=ENST00000664637;transcript_name=JPX-256;transcript_biotype=lncRNA;transcript_support_level=NA;
X	havana_tagene	exon	73214675	73214796	.	+	.	gene_name_id=ENSG00000225470.JPX;transcript_name_id=ENST00000655090.JPX-224;gene_id=ENSG00000225470;gene_name=JPX;gene_biotype=lncRNA;gene_source=havana_tagene;exon_id=ENSE00003369952;exon_number=3;transcript_id=ENST00000655090;transcript_name=JPX-224;transcript_biotype=lncRNA;transcript_support_level=NA;
X	havana	exon	73214675	73214796	.	+	.	gene_name_id=ENSG00000225470.JPX;transcript_name_id=ENST00000640437.JPX-213;gene_id=ENSG00000225470;gene_name=JPX;gene_biotype=lncRNA;gene_source=havana;exon_id=ENSE00003369952;exon_number=3;transcript_id=ENST00000640437;transcript_name=JPX-213;transcript_biotype=lncRNA;transcript_support_level=5;
X	havana_tagene	exon	73214675	73214796	.	+	.	gene_name_id=ENSG00000225470.JPX;transcript_name_id=ENST00000660546.JPX-243;gene_id=ENSG00000225470;gene_name=JPX;gene_biotype=lncRNA;gene_source=havana_tagene;exon_id=ENSE00003369952;exon_number=4;transcript_id=ENST00000660546;transcript_name=JPX-243;transcript_biotype=lncRNA;transcript_support_level=NA;
X	havana_tagene	exon	73214675	73214796	.	+	.	gene_name_id=ENSG00000225470.JPX;transcript_name_id=ENST00000667886.JPX-266;gene_id=ENSG00000225470;gene_name=JPX;gene_biotype=lncRNA;gene_source=havana_tagene;exon_id=ENSE00003369952;exon_number=3;transcript_id=ENST00000667886;transcript_name=JPX-266;transcript_biotype=lncRNA;transcript_support_level=NA;
X	havana_tagene	exon	73214675	73214796	.	+	.	gene_name_id=ENSG00000225470.JPX;transcript_name_id=ENST00000659254.JPX-237;gene_id=ENSG00000225470;gene_name=JPX;gene_biotype=lncRNA;gene_source=havana_tagene;exon_id=ENSE00003369952;exon_number=4;transcript_id=ENST00000659254;transcript_name=JPX-237;transcript_biotype=lncRNA;transcript_support_level=NA;
X	havana_tagene	exon	73214675	73214796	.	+	.	gene_name_id=ENSG00000225470.JPX;transcript_name_id=ENST00000662120.JPX-249;gene_id=ENSG00000225470;gene_name=JPX;gene_biotype=lncRNA;gene_source=havana_tagene;exon_id=ENSE00003369952;exon_number=3;transcript_id=ENST00000662120;transcript_name=JPX-249;transcript_biotype=lncRNA;transcript_support_level=NA;
X	havana_tagene	exon	73214675	73214796	.	+	.	gene_name_id=ENSG00000225470.JPX;transcript_name_id=ENST00000671207.JPX-281;gene_id=ENSG00000225470;gene_name=JPX;gene_biotype=lncRNA;gene_source=havana_tagene;exon_id=ENSE00003369952;exon_number=3;transcript_id=ENST00000671207;transcript_name=JPX-281;transcript_biotype=lncRNA;transcript_support_level=NA;
X	havana_tagene	exon	73214675	73214796	.	+	.	gene_name_id=ENSG00000225470.JPX;transcript_name_id=ENST00000670506.JPX-276;gene_id=ENSG00000225470;gene_name=JPX;gene_biotype=lncRNA;gene_source=havana_tagene;exon_id=ENSE00003369952;exon_number=3;transcript_id=ENST00000670506;transcript_name=JPX-276;transcript_biotype=lncRNA;transcript_support_level=NA;
X	havana_tagene	exon	73214675	73214796	.	+	.	gene_name_id=ENSG00000225470.JPX;transcript_name_id=ENST00000660856.JPX-246;gene_id=ENSG00000225470;gene_name=JPX;gene_biotype=lncRNA;gene_source=havana_tagene;exon_id=ENSE00003369952;exon_number=3;transcript_id=ENST00000660856;transcript_name=JPX-246;transcript_biotype=lncRNA;transcript_support_level=NA;
X	havana_tagene	exon	73214675	73214796	.	+	.	gene_name_id=ENSG00000225470.JPX;transcript_name_id=ENST00000660836.JPX-244;gene_id=ENSG00000225470;gene_name=JPX;gene_biotype=lncRNA;gene_source=havana_tagene;exon_id=ENSE00003369952;exon_number=3;transcript_id=ENST00000660836;transcript_name=JPX-244;transcript_biotype=lncRNA;transcript_support_level=NA;
X	havana_tagene	exon	73214675	73214796	.	+	.	gene_name_id=ENSG00000225470.JPX;transcript_name_id=ENST00000654137.JPX-220;gene_id=ENSG00000225470;gene_name=JPX;gene_biotype=lncRNA;gene_source=havana_tagene;exon_id=ENSE00003369952;exon_number=4;transcript_id=ENST00000654137;transcript_name=JPX-220;transcript_biotype=lncRNA;transcript_support_level=NA;
X	havana_tagene	exon	73214675	73214796	.	+	.	gene_name_id=ENSG00000225470.JPX;transcript_name_id=ENST00000658649.JPX-235;gene_id=ENSG00000225470;gene_name=JPX;gene_biotype=lncRNA;gene_source=havana_tagene;exon_id=ENSE00003369952;exon_number=3;transcript_id=ENST00000658649;transcript_name=JPX-235;transcript_biotype=lncRNA;transcript_support_level=NA;
X	havana_tagene	exon	73214675	73214796	.	+	.	gene_name_id=ENSG00000225470.JPX;transcript_name_id=ENST00000670994.JPX-279;gene_id=ENSG00000225470;gene_name=JPX;gene_biotype=lncRNA;gene_source=havana_tagene;exon_id=ENSE00003369952;exon_number=4;transcript_id=ENST00000670994;transcript_name=JPX-279;transcript_biotype=lncRNA;transcript_support_level=NA;
X	havana	exon	73214675	73214796	.	+	.	gene_name_id=ENSG00000225470.JPX;transcript_name_id=ENST00000602772.JPX-207;gene_id=ENSG00000225470;gene_name=JPX;gene_biotype=lncRNA;gene_source=havana;exon_id=ENSE00003369952;exon_number=3;transcript_id=ENST00000602772;transcript_name=JPX-207;transcript_biotype=lncRNA;transcript_support_level=1;
X	havana_tagene	exon	73214675	73214796	.	+	.	gene_name_id=ENSG00000225470.JPX;transcript_name_id=ENST00000655879.JPX-225;gene_id=ENSG00000225470;gene_name=JPX;gene_biotype=lncRNA;gene_source=havana_tagene;exon_id=ENSE00003369952;exon_number=4;transcript_id=ENST00000655879;transcript_name=JPX-225;transcript_biotype=lncRNA;transcript_support_level=NA;
X	havana_tagene	exon	73214675	73214796	.	+	.	gene_name_id=ENSG00000225470.JPX;transcript_name_id=ENST00000670503.JPX-275;gene_id=ENSG00000225470;gene_name=JPX;gene_biotype=lncRNA;gene_source=havana_tagene;exon_id=ENSE00003369952;exon_number=3;transcript_id=ENST00000670503;transcript_name=JPX-275;transcript_biotype=lncRNA;transcript_support_level=NA;
X	havana_tagene	exon	73214675	73214796	.	+	.	gene_name_id=ENSG00000225470.JPX;transcript_name_id=ENST00000654995.JPX-223;gene_id=ENSG00000225470;gene_name=JPX;gene_biotype=lncRNA;gene_source=havana_tagene;exon_id=ENSE00003369952;exon_number=2;transcript_id=ENST00000654995;transcript_name=JPX-223;transcript_biotype=lncRNA;transcript_support_level=NA;
X	havana_tagene	exon	73214675	73214796	.	+	.	gene_name_id=ENSG00000225470.JPX;transcript_name_id=ENST00000663027.JPX-252;gene_id=ENSG00000225470;gene_name=JPX;gene_biotype=lncRNA;gene_source=havana_tagene;exon_id=ENSE00003369952;exon_number=4;transcript_id=ENST00000663027;transcript_name=JPX-252;transcript_biotype=lncRNA;transcript_support_level=NA;
X	havana_tagene	exon	73214675	73214796	.	+	.	gene_name_id=ENSG00000225470.JPX;transcript_name_id=ENST00000667057.JPX-262;gene_id=ENSG00000225470;gene_name=JPX;gene_biotype=lncRNA;gene_source=havana_tagene;exon_id=ENSE00003369952;exon_number=4;transcript_id=ENST00000667057;transcript_name=JPX-262;transcript_biotype=lncRNA;transcript_support_level=NA;
X	havana_tagene	exon	73214675	73214796	.	+	.	gene_name_id=ENSG00000225470.JPX;transcript_name_id=ENST00000671476.JPX-283;gene_id=ENSG00000225470;gene_name=JPX;gene_biotype=lncRNA;gene_source=havana_tagene;exon_id=ENSE00003369952;exon_number=4;transcript_id=ENST00000671476;transcript_name=JPX-283;transcript_biotype=lncRNA;transcript_support_level=NA;
X	havana_tagene	exon	73214675	73214796	.	+	.	gene_name_id=ENSG00000225470.JPX;transcript_name_id=ENST00000661546.JPX-248;gene_id=ENSG00000225470;gene_name=JPX;gene_biotype=lncRNA;gene_source=havana_tagene;exon_id=ENSE00003369952;exon_number=4;transcript_id=ENST00000661546;transcript_name=JPX-248;transcript_biotype=lncRNA;transcript_support_level=NA;
X	havana_tagene	exon	73214675	73214796	.	+	.	gene_name_id=ENSG00000225470.JPX;transcript_name_id=ENST00000602938.JPX-210;gene_id=ENSG00000225470;gene_name=JPX;gene_biotype=lncRNA;gene_source=havana_tagene;exon_id=ENSE00003369952;exon_number=3;transcript_id=ENST00000602938;transcript_name=JPX-210;transcript_biotype=lncRNA;transcript_support_level=;
X	havana_tagene	exon	73214675	73214796	.	+	.	gene_name_id=ENSG00000225470.JPX;transcript_name_id=ENST00000654374.JPX-222;gene_id=ENSG00000225470;gene_name=JPX;gene_biotype=lncRNA;gene_source=havana_tagene;exon_id=ENSE00003369952;exon_number=2;transcript_id=ENST00000654374;transcript_name=JPX-222;transcript_biotype=lncRNA;transcript_support_level=NA;
X	havana_tagene	exon	73214675	73214796	.	+	.	gene_name_id=ENSG00000225470.JPX;transcript_name_id=ENST00000665345.JPX-258;gene_id=ENSG00000225470;gene_name=JPX;gene_biotype=lncRNA;gene_source=havana_tagene;exon_id=ENSE00003369952;exon_number=2;transcript_id=ENST00000665345;transcript_name=JPX-258;transcript_biotype=lncRNA;transcript_support_level=NA;
X	havana_tagene	exon	73214675	73214796	.	+	.	gene_name_id=ENSG00000225470.JPX;transcript_name_id=ENST00000662543.JPX-251;gene_id=ENSG00000225470;gene_name=JPX;gene_biotype=lncRNA;gene_source=havana_tagene;exon_id=ENSE00003369952;exon_number=4;transcript_id=ENST00000662543;transcript_name=JPX-251;transcript_biotype=lncRNA;transcript_support_level=NA;
X	havana_tagene	exon	73214675	73214796	.	+	.	gene_name_id=ENSG00000225470.JPX;transcript_name_id=ENST00000664295.JPX-254;gene_id=ENSG00000225470;gene_name=JPX;gene_biotype=lncRNA;gene_source=havana_tagene;exon_id=ENSE00003369952;exon_number=3;transcript_id=ENST00000664295;transcript_name=JPX-254;transcript_biotype=lncRNA;transcript_support_level=NA;
X	havana_tagene	exon	73214675	73214796	.	+	.	gene_name_id=ENSG00000225470.JPX;transcript_name_id=ENST00000663470.JPX-253;gene_id=ENSG00000225470;gene_name=JPX;gene_biotype=lncRNA;gene_source=havana_tagene;exon_id=ENSE00003369952;exon_number=2;transcript_id=ENST00000663470;transcript_name=JPX-253;transcript_biotype=lncRNA;transcript_support_level=NA;
X	havana_tagene	exon	73214675	73214796	.	+	.	gene_name_id=ENSG00000225470.JPX;transcript_name_id=ENST00000602920.JPX-209;gene_id=ENSG00000225470;gene_name=JPX;gene_biotype=lncRNA;gene_source=havana_tagene;exon_id=ENSE00003369952;exon_number=4;transcript_id=ENST00000602920;transcript_name=JPX-209;transcript_biotype=lncRNA;transcript_support_level=;
X	havana_tagene	exon	73214675	73214796	.	+	.	gene_name_id=ENSG00000225470.JPX;transcript_name_id=ENST00000654196.JPX-221;gene_id=ENSG00000225470;gene_name=JPX;gene_biotype=lncRNA;gene_source=havana_tagene;exon_id=ENSE00003369952;exon_number=3;transcript_id=ENST00000654196;transcript_name=JPX-221;transcript_biotype=lncRNA;transcript_support_level=NA;
X	havana_tagene	exon	73214675	73214796	.	+	.	gene_name_id=ENSG00000225470.JPX;transcript_name_id=ENST00000653069.JPX-214;gene_id=ENSG00000225470;gene_name=JPX;gene_biotype=lncRNA;gene_source=havana_tagene;exon_id=ENSE00003369952;exon_number=3;transcript_id=ENST00000653069;transcript_name=JPX-214;transcript_biotype=lncRNA;transcript_support_level=NA;
X	havana_tagene	exon	73214675	73214796	.	+	.	gene_name_id=ENSG00000225470.JPX;transcript_name_id=ENST00000667294.JPX-263;gene_id=ENSG00000225470;gene_name=JPX;gene_biotype=lncRNA;gene_source=havana_tagene;exon_id=ENSE00003369952;exon_number=4;transcript_id=ENST00000667294;transcript_name=JPX-263;transcript_biotype=lncRNA;transcript_support_level=NA;
X	havana_tagene	exon	73214675	73214796	.	+	.	gene_name_id=ENSG00000225470.JPX;transcript_name_id=ENST00000657638.JPX-233;gene_id=ENSG00000225470;gene_name=JPX;gene_biotype=lncRNA;gene_source=havana_tagene;exon_id=ENSE00003369952;exon_number=2;transcript_id=ENST00000657638;transcript_name=JPX-233;transcript_biotype=lncRNA;transcript_support_level=NA;
X	havana_tagene	exon	73214675	73214796	.	+	.	gene_name_id=ENSG00000225470.JPX;transcript_name_id=ENST00000667937.JPX-267;gene_id=ENSG00000225470;gene_name=JPX;gene_biotype=lncRNA;gene_source=havana_tagene;exon_id=ENSE00003369952;exon_number=4;transcript_id=ENST00000667937;transcript_name=JPX-267;transcript_biotype=lncRNA;transcript_support_level=NA;
X	havana_tagene	exon	73214675	73214796	.	+	.	gene_name_id=ENSG00000225470.JPX;transcript_name_id=ENST00000671021.JPX-280;gene_id=ENSG00000225470;gene_name=JPX;gene_biotype=lncRNA;gene_source=havana_tagene;exon_id=ENSE00003369952;exon_number=5;transcript_id=ENST00000671021;transcript_name=JPX-280;transcript_biotype=lncRNA;transcript_support_level=NA;
X	havana_tagene	exon	73214675	73214796	.	+	.	gene_name_id=ENSG00000225470.JPX;transcript_name_id=ENST00000656263.JPX-227;gene_id=ENSG00000225470;gene_name=JPX;gene_biotype=lncRNA;gene_source=havana_tagene;exon_id=ENSE00003369952;exon_number=4;transcript_id=ENST00000656263;transcript_name=JPX-227;transcript_biotype=lncRNA;transcript_support_level=NA;
X	havana_tagene	exon	73214675	73214796	.	+	.	gene_name_id=ENSG00000225470.JPX;transcript_name_id=ENST00000659852.JPX-241;gene_id=ENSG00000225470;gene_name=JPX;gene_biotype=lncRNA;gene_source=havana_tagene;exon_id=ENSE00003369952;exon_number=4;transcript_id=ENST00000659852;transcript_name=JPX-241;transcript_biotype=lncRNA;transcript_support_level=NA;
X	havana_tagene	exon	73214675	73214796	.	+	.	gene_name_id=ENSG00000225470.JPX;transcript_name_id=ENST00000659373.JPX-238;gene_id=ENSG00000225470;gene_name=JPX;gene_biotype=lncRNA;gene_source=havana_tagene;exon_id=ENSE00003369952;exon_number=3;transcript_id=ENST00000659373;transcript_name=JPX-238;transcript_biotype=lncRNA;transcript_support_level=NA;
X	havana_tagene	exon	73214675	73214796	.	+	.	gene_name_id=ENSG00000225470.JPX;transcript_name_id=ENST00000655994.JPX-226;gene_id=ENSG00000225470;gene_name=JPX;gene_biotype=lncRNA;gene_source=havana_tagene;exon_id=ENSE00003369952;exon_number=3;transcript_id=ENST00000655994;transcript_name=JPX-226;transcript_biotype=lncRNA;transcript_support_level=NA;
X	havana	exon	73214675	73214796	.	+	.	gene_name_id=ENSG00000225470.JPX;transcript_name_id=ENST00000602546.JPX-205;gene_id=ENSG00000225470;gene_name=JPX;gene_biotype=lncRNA;gene_source=havana;exon_id=ENSE00003369952;exon_number=3;transcript_id=ENST00000602546;transcript_name=JPX-205;transcript_biotype=lncRNA;transcript_support_level=3;
X	havana_tagene	exon	73214675	73214796	.	+	.	gene_name_id=ENSG00000225470.JPX;transcript_name_id=ENST00000659023.JPX-236;gene_id=ENSG00000225470;gene_name=JPX;gene_biotype=lncRNA;gene_source=havana_tagene;exon_id=ENSE00003369952;exon_number=2;transcript_id=ENST00000659023;transcript_name=JPX-236;transcript_biotype=lncRNA;transcript_support_level=NA;
X	havana_tagene	exon	73214675	73214796	.	+	.	gene_name_id=ENSG00000225470.JPX;transcript_name_id=ENST00000653885.JPX-217;gene_id=ENSG00000225470;gene_name=JPX;gene_biotype=lncRNA;gene_source=havana_tagene;exon_id=ENSE00003369952;exon_number=4;transcript_id=ENST00000653885;transcript_name=JPX-217;transcript_biotype=lncRNA;transcript_support_level=NA;
X	havana_tagene	exon	73214675	73214796	.	+	.	gene_name_id=ENSG00000225470.JPX;transcript_name_id=ENST00000659622.JPX-239;gene_id=ENSG00000225470;gene_name=JPX;gene_biotype=lncRNA;gene_source=havana_tagene;exon_id=ENSE00003369952;exon_number=4;transcript_id=ENST00000659622;transcript_name=JPX-239;transcript_biotype=lncRNA;transcript_support_level=NA;
X	havana_tagene	exon	73214675	73214796	.	+	.	gene_name_id=ENSG00000225470.JPX;transcript_name_id=ENST00000671518.JPX-284;gene_id=ENSG00000225470;gene_name=JPX;gene_biotype=lncRNA;gene_source=havana_tagene;exon_id=ENSE00003369952;exon_number=5;transcript_id=ENST00000671518;transcript_name=JPX-284;transcript_biotype=lncRNA;transcript_support_level=NA;
X	havana_tagene	exon	73214675	73214796	.	+	.	gene_name_id=ENSG00000225470.JPX;transcript_name_id=ENST00000670408.JPX-273;gene_id=ENSG00000225470;gene_name=JPX;gene_biotype=lncRNA;gene_source=havana_tagene;exon_id=ENSE00003369952;exon_number=2;transcript_id=ENST00000670408;transcript_name=JPX-273;transcript_biotype=lncRNA;transcript_support_level=NA;
X	havana_tagene	exon	73214675	73215641	.	+	.	gene_name_id=ENSG00000225470.JPX;transcript_name_id=ENST00000656624.JPX-229;gene_id=ENSG00000225470;gene_name=JPX;gene_biotype=lncRNA;gene_source=havana_tagene;exon_id=ENSE00003870996;exon_number=3;transcript_id=ENST00000656624;transcript_name=JPX-229;transcript_biotype=lncRNA;transcript_support_level=NA;
X	havana_tagene	exon	73214681	73214796	.	+	.	gene_name_id=ENSG00000225470.JPX;transcript_name_id=ENST00000653808.JPX-216;gene_id=ENSG00000225470;gene_name=JPX;gene_biotype=lncRNA;gene_source=havana_tagene;exon_id=ENSE00003883234;exon_number=3;transcript_id=ENST00000653808;transcript_name=JPX-216;transcript_biotype=lncRNA;transcript_support_level=NA;
X	havana_tagene	exon	73214699	73214796	.	+	.	gene_name_id=ENSG00000225470.JPX;transcript_name_id=ENST00000602294.JPX-204;gene_id=ENSG00000225470;gene_name=JPX;gene_biotype=lncRNA;gene_source=havana_tagene;exon_id=ENSE00003876567;exon_number=3;transcript_id=ENST00000602294;transcript_name=JPX-204;transcript_biotype=lncRNA;transcript_support_level=;
X	havana_tagene	exon	73214699	73214796	.	+	.	gene_name_id=ENSG00000225470.JPX;transcript_name_id=ENST00000662239.JPX-250;gene_id=ENSG00000225470;gene_name=JPX;gene_biotype=lncRNA;gene_source=havana_tagene;exon_id=ENSE00003876567;exon_number=4;transcript_id=ENST00000662239;transcript_name=JPX-250;transcript_biotype=lncRNA;transcript_support_level=NA;
X	havana_tagene	exon	73216876	73217001	.	+	.	gene_name_id=ENSG00000225470.JPX;transcript_name_id=ENST00000659373.JPX-238;gene_id=ENSG00000225470;gene_name=JPX;gene_biotype=lncRNA;gene_source=havana_tagene;exon_id=ENSE00003879182;exon_number=4;transcript_id=ENST00000659373;transcript_name=JPX-238;transcript_biotype=lncRNA;transcript_support_level=NA;
X	havana_tagene	exon	73216879	73217001	.	+	.	gene_name_id=ENSG00000225470.JPX;transcript_name_id=ENST00000602938.JPX-210;gene_id=ENSG00000225470;gene_name=JPX;gene_biotype=lncRNA;gene_source=havana_tagene;exon_id=ENSE00003877977;exon_number=4;transcript_id=ENST00000602938;transcript_name=JPX-210;transcript_biotype=lncRNA;transcript_support_level=;
X	havana_tagene	exon	73216879	73217001	.	+	.	gene_name_id=ENSG00000225470.JPX;transcript_name_id=ENST00000653808.JPX-216;gene_id=ENSG00000225470;gene_name=JPX;gene_biotype=lncRNA;gene_source=havana_tagene;exon_id=ENSE00003877977;exon_number=4;transcript_id=ENST00000653808;transcript_name=JPX-216;transcript_biotype=lncRNA;transcript_support_level=NA;
X	havana_tagene	exon	73216879	73217001	.	+	.	gene_name_id=ENSG00000225470.JPX;transcript_name_id=ENST00000655994.JPX-226;gene_id=ENSG00000225470;gene_name=JPX;gene_biotype=lncRNA;gene_source=havana_tagene;exon_id=ENSE00003877977;exon_number=4;transcript_id=ENST00000655994;transcript_name=JPX-226;transcript_biotype=lncRNA;transcript_support_level=NA;
X	havana_tagene	exon	73216966	73218679	.	+	.	gene_name_id=ENSG00000225470.JPX;transcript_name_id=ENST00000668488.JPX-268;gene_id=ENSG00000225470;gene_name=JPX;gene_biotype=lncRNA;gene_source=havana_tagene;exon_id=ENSE00003874025;exon_number=1;transcript_id=ENST00000668488;transcript_name=JPX-268;transcript_biotype=lncRNA;transcript_support_level=NA;
X	havana_tagene	exon	73218263	73218679	.	+	.	gene_name_id=ENSG00000225470.JPX;transcript_name_id=ENST00000666318.JPX-260;gene_id=ENSG00000225470;gene_name=JPX;gene_biotype=lncRNA;gene_source=havana_tagene;exon_id=ENSE00003869411;exon_number=1;transcript_id=ENST00000666318;transcript_name=JPX-260;transcript_biotype=lncRNA;transcript_support_level=NA;
X	havana_tagene	exon	73218603	73218679	.	+	.	gene_name_id=ENSG00000225470.JPX;transcript_name_id=ENST00000664637.JPX-256;gene_id=ENSG00000225470;gene_name=JPX;gene_biotype=lncRNA;gene_source=havana_tagene;exon_id=ENSE00001719406;exon_number=3;transcript_id=ENST00000664637;transcript_name=JPX-256;transcript_biotype=lncRNA;transcript_support_level=NA;
X	havana	exon	73218603	73218679	.	+	.	gene_name_id=ENSG00000225470.JPX;transcript_name_id=ENST00000639185.JPX-212;gene_id=ENSG00000225470;gene_name=JPX;gene_biotype=lncRNA;gene_source=havana;exon_id=ENSE00001719406;exon_number=3;transcript_id=ENST00000639185;transcript_name=JPX-212;transcript_biotype=lncRNA;transcript_support_level=5;
X	havana_tagene	exon	73218603	73218679	.	+	.	gene_name_id=ENSG00000225470.JPX;transcript_name_id=ENST00000655090.JPX-224;gene_id=ENSG00000225470;gene_name=JPX;gene_biotype=lncRNA;gene_source=havana_tagene;exon_id=ENSE00001719406;exon_number=4;transcript_id=ENST00000655090;transcript_name=JPX-224;transcript_biotype=lncRNA;transcript_support_level=NA;
X	havana_tagene	exon	73218603	73218679	.	+	.	gene_name_id=ENSG00000225470.JPX;transcript_name_id=ENST00000660546.JPX-243;gene_id=ENSG00000225470;gene_name=JPX;gene_biotype=lncRNA;gene_source=havana_tagene;exon_id=ENSE00001719406;exon_number=5;transcript_id=ENST00000660546;transcript_name=JPX-243;transcript_biotype=lncRNA;transcript_support_level=NA;
X	havana_tagene	exon	73218603	73218679	.	+	.	gene_name_id=ENSG00000225470.JPX;transcript_name_id=ENST00000660840.JPX-245;gene_id=ENSG00000225470;gene_name=JPX;gene_biotype=lncRNA;gene_source=havana_tagene;exon_id=ENSE00001719406;exon_number=3;transcript_id=ENST00000660840;transcript_name=JPX-245;transcript_biotype=lncRNA;transcript_support_level=NA;
X	havana_tagene	exon	73218603	73218679	.	+	.	gene_name_id=ENSG00000225470.JPX;transcript_name_id=ENST00000657179.JPX-231;gene_id=ENSG00000225470;gene_name=JPX;gene_biotype=lncRNA;gene_source=havana_tagene;exon_id=ENSE00001719406;exon_number=3;transcript_id=ENST00000657179;transcript_name=JPX-231;transcript_biotype=lncRNA;transcript_support_level=NA;
X	havana_tagene	exon	73218603	73218679	.	+	.	gene_name_id=ENSG00000225470.JPX;transcript_name_id=ENST00000659254.JPX-237;gene_id=ENSG00000225470;gene_name=JPX;gene_biotype=lncRNA;gene_source=havana_tagene;exon_id=ENSE00001719406;exon_number=5;transcript_id=ENST00000659254;transcript_name=JPX-237;transcript_biotype=lncRNA;transcript_support_level=NA;
X	havana_tagene	exon	73218603	73218679	.	+	.	gene_name_id=ENSG00000225470.JPX;transcript_name_id=ENST00000670506.JPX-276;gene_id=ENSG00000225470;gene_name=JPX;gene_biotype=lncRNA;gene_source=havana_tagene;exon_id=ENSE00001719406;exon_number=4;transcript_id=ENST00000670506;transcript_name=JPX-276;transcript_biotype=lncRNA;transcript_support_level=NA;
X	havana_tagene	exon	73218603	73218679	.	+	.	gene_name_id=ENSG00000225470.JPX;transcript_name_id=ENST00000667573.JPX-264;gene_id=ENSG00000225470;gene_name=JPX;gene_biotype=lncRNA;gene_source=havana_tagene;exon_id=ENSE00001719406;exon_number=4;transcript_id=ENST00000667573;transcript_name=JPX-264;transcript_biotype=lncRNA;transcript_support_level=NA;
X	havana_tagene	exon	73218603	73218679	.	+	.	gene_name_id=ENSG00000225470.JPX;transcript_name_id=ENST00000660856.JPX-246;gene_id=ENSG00000225470;gene_name=JPX;gene_biotype=lncRNA;gene_source=havana_tagene;exon_id=ENSE00001719406;exon_number=4;transcript_id=ENST00000660856;transcript_name=JPX-246;transcript_biotype=lncRNA;transcript_support_level=NA;
X	havana_tagene	exon	73218603	73218679	.	+	.	gene_name_id=ENSG00000225470.JPX;transcript_name_id=ENST00000654137.JPX-220;gene_id=ENSG00000225470;gene_name=JPX;gene_biotype=lncRNA;gene_source=havana_tagene;exon_id=ENSE00001719406;exon_number=5;transcript_id=ENST00000654137;transcript_name=JPX-220;transcript_biotype=lncRNA;transcript_support_level=NA;
X	havana_tagene	exon	73218603	73218679	.	+	.	gene_name_id=ENSG00000225470.JPX;transcript_name_id=ENST00000658649.JPX-235;gene_id=ENSG00000225470;gene_name=JPX;gene_biotype=lncRNA;gene_source=havana_tagene;exon_id=ENSE00001719406;exon_number=4;transcript_id=ENST00000658649;transcript_name=JPX-235;transcript_biotype=lncRNA;transcript_support_level=NA;
X	havana_tagene	exon	73218603	73218679	.	+	.	gene_name_id=ENSG00000225470.JPX;transcript_name_id=ENST00000414209.JPX-201;gene_id=ENSG00000225470;gene_name=JPX;gene_biotype=lncRNA;gene_source=havana_tagene;exon_id=ENSE00001719406;exon_number=4;transcript_id=ENST00000414209;transcript_name=JPX-201;transcript_biotype=lncRNA;transcript_support_level=;
X	havana_tagene	exon	73218603	73218679	.	+	.	gene_name_id=ENSG00000225470.JPX;transcript_name_id=ENST00000670994.JPX-279;gene_id=ENSG00000225470;gene_name=JPX;gene_biotype=lncRNA;gene_source=havana_tagene;exon_id=ENSE00001719406;exon_number=5;transcript_id=ENST00000670994;transcript_name=JPX-279;transcript_biotype=lncRNA;transcript_support_level=NA;
X	havana_tagene	exon	73218603	73218679	.	+	.	gene_name_id=ENSG00000225470.JPX;transcript_name_id=ENST00000655879.JPX-225;gene_id=ENSG00000225470;gene_name=JPX;gene_biotype=lncRNA;gene_source=havana_tagene;exon_id=ENSE00001719406;exon_number=5;transcript_id=ENST00000655879;transcript_name=JPX-225;transcript_biotype=lncRNA;transcript_support_level=NA;
X	havana_tagene	exon	73218603	73218679	.	+	.	gene_name_id=ENSG00000225470.JPX;transcript_name_id=ENST00000657372.JPX-232;gene_id=ENSG00000225470;gene_name=JPX;gene_biotype=lncRNA;gene_source=havana_tagene;exon_id=ENSE00001719406;exon_number=4;transcript_id=ENST00000657372;transcript_name=JPX-232;transcript_biotype=lncRNA;transcript_support_level=NA;
X	havana_tagene	exon	73218603	73218679	.	+	.	gene_name_id=ENSG00000225470.JPX;transcript_name_id=ENST00000602985.JPX-211;gene_id=ENSG00000225470;gene_name=JPX;gene_biotype=lncRNA;gene_source=havana_tagene;exon_id=ENSE00001719406;exon_number=4;transcript_id=ENST00000602985;transcript_name=JPX-211;transcript_biotype=lncRNA;transcript_support_level=;
X	havana_tagene	exon	73218603	73218679	.	+	.	gene_name_id=ENSG00000225470.JPX;transcript_name_id=ENST00000602895.JPX-208;gene_id=ENSG00000225470;gene_name=JPX;gene_biotype=lncRNA;gene_source=havana_tagene;exon_id=ENSE00001719406;exon_number=4;transcript_id=ENST00000602895;transcript_name=JPX-208;transcript_biotype=lncRNA;transcript_support_level=;
X	havana_tagene	exon	73218603	73218679	.	+	.	gene_name_id=ENSG00000225470.JPX;transcript_name_id=ENST00000657096.JPX-230;gene_id=ENSG00000225470;gene_name=JPX;gene_biotype=lncRNA;gene_source=havana_tagene;exon_id=ENSE00001719406;exon_number=2;transcript_id=ENST00000657096;transcript_name=JPX-230;transcript_biotype=lncRNA;transcript_support_level=NA;
X	havana_tagene	exon	73218603	73218679	.	+	.	gene_name_id=ENSG00000225470.JPX;transcript_name_id=ENST00000663027.JPX-252;gene_id=ENSG00000225470;gene_name=JPX;gene_biotype=lncRNA;gene_source=havana_tagene;exon_id=ENSE00001719406;exon_number=5;transcript_id=ENST00000663027;transcript_name=JPX-252;transcript_biotype=lncRNA;transcript_support_level=NA;
X	havana_tagene	exon	73218603	73218679	.	+	.	gene_name_id=ENSG00000225470.JPX;transcript_name_id=ENST00000665032.JPX-257;gene_id=ENSG00000225470;gene_name=JPX;gene_biotype=lncRNA;gene_source=havana_tagene;exon_id=ENSE00001719406;exon_number=2;transcript_id=ENST00000665032;transcript_name=JPX-257;transcript_biotype=lncRNA;transcript_support_level=NA;
X	havana_tagene	exon	73218603	73218679	.	+	.	gene_name_id=ENSG00000225470.JPX;transcript_name_id=ENST00000667057.JPX-262;gene_id=ENSG00000225470;gene_name=JPX;gene_biotype=lncRNA;gene_source=havana_tagene;exon_id=ENSE00001719406;exon_number=5;transcript_id=ENST00000667057;transcript_name=JPX-262;transcript_biotype=lncRNA;transcript_support_level=NA;
X	havana_tagene	exon	73218603	73218679	.	+	.	gene_name_id=ENSG00000225470.JPX;transcript_name_id=ENST00000671336.JPX-282;gene_id=ENSG00000225470;gene_name=JPX;gene_biotype=lncRNA;gene_source=havana_tagene;exon_id=ENSE00001719406;exon_number=4;transcript_id=ENST00000671336;transcript_name=JPX-282;transcript_biotype=lncRNA;transcript_support_level=NA;
X	havana_tagene	exon	73218603	73218679	.	+	.	gene_name_id=ENSG00000225470.JPX;transcript_name_id=ENST00000670464.JPX-274;gene_id=ENSG00000225470;gene_name=JPX;gene_biotype=lncRNA;gene_source=havana_tagene;exon_id=ENSE00001719406;exon_number=3;transcript_id=ENST00000670464;transcript_name=JPX-274;transcript_biotype=lncRNA;transcript_support_level=NA;
X	havana_tagene	exon	73218603	73218679	.	+	.	gene_name_id=ENSG00000225470.JPX;transcript_name_id=ENST00000671476.JPX-283;gene_id=ENSG00000225470;gene_name=JPX;gene_biotype=lncRNA;gene_source=havana_tagene;exon_id=ENSE00001719406;exon_number=5;transcript_id=ENST00000671476;transcript_name=JPX-283;transcript_biotype=lncRNA;transcript_support_level=NA;
X	havana_tagene	exon	73218603	73218679	.	+	.	gene_name_id=ENSG00000225470.JPX;transcript_name_id=ENST00000602938.JPX-210;gene_id=ENSG00000225470;gene_name=JPX;gene_biotype=lncRNA;gene_source=havana_tagene;exon_id=ENSE00001719406;exon_number=5;transcript_id=ENST00000602938;transcript_name=JPX-210;transcript_biotype=lncRNA;transcript_support_level=;
X	havana_tagene	exon	73218603	73218679	.	+	.	gene_name_id=ENSG00000225470.JPX;transcript_name_id=ENST00000654374.JPX-222;gene_id=ENSG00000225470;gene_name=JPX;gene_biotype=lncRNA;gene_source=havana_tagene;exon_id=ENSE00001719406;exon_number=3;transcript_id=ENST00000654374;transcript_name=JPX-222;transcript_biotype=lncRNA;transcript_support_level=NA;
X	havana_tagene	exon	73218603	73218679	.	+	.	gene_name_id=ENSG00000225470.JPX;transcript_name_id=ENST00000662543.JPX-251;gene_id=ENSG00000225470;gene_name=JPX;gene_biotype=lncRNA;gene_source=havana_tagene;exon_id=ENSE00001719406;exon_number=5;transcript_id=ENST00000662543;transcript_name=JPX-251;transcript_biotype=lncRNA;transcript_support_level=NA;
X	havana_tagene	exon	73218603	73218679	.	+	.	gene_name_id=ENSG00000225470.JPX;transcript_name_id=ENST00000663470.JPX-253;gene_id=ENSG00000225470;gene_name=JPX;gene_biotype=lncRNA;gene_source=havana_tagene;exon_id=ENSE00001719406;exon_number=3;transcript_id=ENST00000663470;transcript_name=JPX-253;transcript_biotype=lncRNA;transcript_support_level=NA;
X	havana_tagene	exon	73218603	73218679	.	+	.	gene_name_id=ENSG00000225470.JPX;transcript_name_id=ENST00000659849.JPX-240;gene_id=ENSG00000225470;gene_name=JPX;gene_biotype=lncRNA;gene_source=havana_tagene;exon_id=ENSE00001719406;exon_number=4;transcript_id=ENST00000659849;transcript_name=JPX-240;transcript_biotype=lncRNA;transcript_support_level=NA;
X	havana_tagene	exon	73218603	73218679	.	+	.	gene_name_id=ENSG00000225470.JPX;transcript_name_id=ENST00000602920.JPX-209;gene_id=ENSG00000225470;gene_name=JPX;gene_biotype=lncRNA;gene_source=havana_tagene;exon_id=ENSE00001719406;exon_number=5;transcript_id=ENST00000602920;transcript_name=JPX-209;transcript_biotype=lncRNA;transcript_support_level=;
X	havana_tagene	exon	73218603	73218679	.	+	.	gene_name_id=ENSG00000225470.JPX;transcript_name_id=ENST00000654196.JPX-221;gene_id=ENSG00000225470;gene_name=JPX;gene_biotype=lncRNA;gene_source=havana_tagene;exon_id=ENSE00001719406;exon_number=4;transcript_id=ENST00000654196;transcript_name=JPX-221;transcript_biotype=lncRNA;transcript_support_level=NA;
X	havana_tagene	exon	73218603	73218679	.	+	.	gene_name_id=ENSG00000225470.JPX;transcript_name_id=ENST00000656509.JPX-228;gene_id=ENSG00000225470;gene_name=JPX;gene_biotype=lncRNA;gene_source=havana_tagene;exon_id=ENSE00001719406;exon_number=5;transcript_id=ENST00000656509;transcript_name=JPX-228;transcript_biotype=lncRNA;transcript_support_level=NA;
X	havana_tagene	exon	73218603	73218679	.	+	.	gene_name_id=ENSG00000225470.JPX;transcript_name_id=ENST00000653069.JPX-214;gene_id=ENSG00000225470;gene_name=JPX;gene_biotype=lncRNA;gene_source=havana_tagene;exon_id=ENSE00001719406;exon_number=4;transcript_id=ENST00000653069;transcript_name=JPX-214;transcript_biotype=lncRNA;transcript_support_level=NA;
X	havana_tagene	exon	73218603	73218679	.	+	.	gene_name_id=ENSG00000225470.JPX;transcript_name_id=ENST00000667294.JPX-263;gene_id=ENSG00000225470;gene_name=JPX;gene_biotype=lncRNA;gene_source=havana_tagene;exon_id=ENSE00001719406;exon_number=5;transcript_id=ENST00000667294;transcript_name=JPX-263;transcript_biotype=lncRNA;transcript_support_level=NA;
X	havana_tagene	exon	73218603	73218679	.	+	.	gene_name_id=ENSG00000225470.JPX;transcript_name_id=ENST00000671021.JPX-280;gene_id=ENSG00000225470;gene_name=JPX;gene_biotype=lncRNA;gene_source=havana_tagene;exon_id=ENSE00001719406;exon_number=6;transcript_id=ENST00000671021;transcript_name=JPX-280;transcript_biotype=lncRNA;transcript_support_level=NA;
X	havana_tagene	exon	73218603	73218679	.	+	.	gene_name_id=ENSG00000225470.JPX;transcript_name_id=ENST00000602294.JPX-204;gene_id=ENSG00000225470;gene_name=JPX;gene_biotype=lncRNA;gene_source=havana_tagene;exon_id=ENSE00001719406;exon_number=4;transcript_id=ENST00000602294;transcript_name=JPX-204;transcript_biotype=lncRNA;transcript_support_level=;
X	havana_tagene	exon	73218603	73218679	.	+	.	gene_name_id=ENSG00000225470.JPX;transcript_name_id=ENST00000670805.JPX-278;gene_id=ENSG00000225470;gene_name=JPX;gene_biotype=lncRNA;gene_source=havana_tagene;exon_id=ENSE00001719406;exon_number=2;transcript_id=ENST00000670805;transcript_name=JPX-278;transcript_biotype=lncRNA;transcript_support_level=NA;
X	havana_tagene	exon	73218603	73218679	.	+	.	gene_name_id=ENSG00000225470.JPX;transcript_name_id=ENST00000661130.JPX-247;gene_id=ENSG00000225470;gene_name=JPX;gene_biotype=lncRNA;gene_source=havana_tagene;exon_id=ENSE00001719406;exon_number=4;transcript_id=ENST00000661130;transcript_name=JPX-247;transcript_biotype=lncRNA;transcript_support_level=NA;
X	havana_tagene	exon	73218603	73218679	.	+	.	gene_name_id=ENSG00000225470.JPX;transcript_name_id=ENST00000659852.JPX-241;gene_id=ENSG00000225470;gene_name=JPX;gene_biotype=lncRNA;gene_source=havana_tagene;exon_id=ENSE00001719406;exon_number=5;transcript_id=ENST00000659852;transcript_name=JPX-241;transcript_biotype=lncRNA;transcript_support_level=NA;
X	havana_tagene	exon	73218603	73218679	.	+	.	gene_name_id=ENSG00000225470.JPX;transcript_name_id=ENST00000659373.JPX-238;gene_id=ENSG00000225470;gene_name=JPX;gene_biotype=lncRNA;gene_source=havana_tagene;exon_id=ENSE00001719406;exon_number=5;transcript_id=ENST00000659373;transcript_name=JPX-238;transcript_biotype=lncRNA;transcript_support_level=NA;
X	havana_tagene	exon	73218603	73218679	.	+	.	gene_name_id=ENSG00000225470.JPX;transcript_name_id=ENST00000653808.JPX-216;gene_id=ENSG00000225470;gene_name=JPX;gene_biotype=lncRNA;gene_source=havana_tagene;exon_id=ENSE00001719406;exon_number=5;transcript_id=ENST00000653808;transcript_name=JPX-216;transcript_biotype=lncRNA;transcript_support_level=NA;
X	havana_tagene	exon	73218603	73218679	.	+	.	gene_name_id=ENSG00000225470.JPX;transcript_name_id=ENST00000655994.JPX-226;gene_id=ENSG00000225470;gene_name=JPX;gene_biotype=lncRNA;gene_source=havana_tagene;exon_id=ENSE00001719406;exon_number=5;transcript_id=ENST00000655994;transcript_name=JPX-226;transcript_biotype=lncRNA;transcript_support_level=NA;
X	havana_tagene	exon	73218603	73218679	.	+	.	gene_name_id=ENSG00000225470.JPX;transcript_name_id=ENST00000662239.JPX-250;gene_id=ENSG00000225470;gene_name=JPX;gene_biotype=lncRNA;gene_source=havana_tagene;exon_id=ENSE00001719406;exon_number=5;transcript_id=ENST00000662239;transcript_name=JPX-250;transcript_biotype=lncRNA;transcript_support_level=NA;
X	havana_tagene	exon	73218603	73218679	.	+	.	gene_name_id=ENSG00000225470.JPX;transcript_name_id=ENST00000654005.JPX-219;gene_id=ENSG00000225470;gene_name=JPX;gene_biotype=lncRNA;gene_source=havana_tagene;exon_id=ENSE00001719406;exon_number=5;transcript_id=ENST00000654005;transcript_name=JPX-219;transcript_biotype=lncRNA;transcript_support_level=NA;
X	havana	exon	73218603	73218679	.	+	.	gene_name_id=ENSG00000225470.JPX;transcript_name_id=ENST00000602546.JPX-205;gene_id=ENSG00000225470;gene_name=JPX;gene_biotype=lncRNA;gene_source=havana;exon_id=ENSE00001719406;exon_number=4;transcript_id=ENST00000602546;transcript_name=JPX-205;transcript_biotype=lncRNA;transcript_support_level=3;
X	havana_tagene	exon	73218603	73218679	.	+	.	gene_name_id=ENSG00000225470.JPX;transcript_name_id=ENST00000659023.JPX-236;gene_id=ENSG00000225470;gene_name=JPX;gene_biotype=lncRNA;gene_source=havana_tagene;exon_id=ENSE00001719406;exon_number=3;transcript_id=ENST00000659023;transcript_name=JPX-236;transcript_biotype=lncRNA;transcript_support_level=NA;
X	havana_tagene	exon	73218603	73218679	.	+	.	gene_name_id=ENSG00000225470.JPX;transcript_name_id=ENST00000653929.JPX-218;gene_id=ENSG00000225470;gene_name=JPX;gene_biotype=lncRNA;gene_source=havana_tagene;exon_id=ENSE00001719406;exon_number=4;transcript_id=ENST00000653929;transcript_name=JPX-218;transcript_biotype=lncRNA;transcript_support_level=NA;
X	havana_tagene	exon	73218603	73218679	.	+	.	gene_name_id=ENSG00000225470.JPX;transcript_name_id=ENST00000659622.JPX-239;gene_id=ENSG00000225470;gene_name=JPX;gene_biotype=lncRNA;gene_source=havana_tagene;exon_id=ENSE00001719406;exon_number=5;transcript_id=ENST00000659622;transcript_name=JPX-239;transcript_biotype=lncRNA;transcript_support_level=NA;
X	havana_tagene	exon	73218603	73218679	.	+	.	gene_name_id=ENSG00000225470.JPX;transcript_name_id=ENST00000671518.JPX-284;gene_id=ENSG00000225470;gene_name=JPX;gene_biotype=lncRNA;gene_source=havana_tagene;exon_id=ENSE00001719406;exon_number=6;transcript_id=ENST00000671518;transcript_name=JPX-284;transcript_biotype=lncRNA;transcript_support_level=NA;
X	havana_tagene	exon	73218603	73218679	.	+	.	gene_name_id=ENSG00000225470.JPX;transcript_name_id=ENST00000670408.JPX-273;gene_id=ENSG00000225470;gene_name=JPX;gene_biotype=lncRNA;gene_source=havana_tagene;exon_id=ENSE00001719406;exon_number=3;transcript_id=ENST00000670408;transcript_name=JPX-273;transcript_biotype=lncRNA;transcript_support_level=NA;
X	havana_tagene	exon	73218603	73218679	.	+	.	gene_name_id=ENSG00000225470.JPX;transcript_name_id=ENST00000666059.JPX-259;gene_id=ENSG00000225470;gene_name=JPX;gene_biotype=lncRNA;gene_source=havana_tagene;exon_id=ENSE00001719406;exon_number=2;transcript_id=ENST00000666059;transcript_name=JPX-259;transcript_biotype=lncRNA;transcript_support_level=NA;
X	havana_tagene	exon	73218603	73220331	.	+	.	gene_name_id=ENSG00000225470.JPX;transcript_name_id=ENST00000667886.JPX-266;gene_id=ENSG00000225470;gene_name=JPX;gene_biotype=lncRNA;gene_source=havana_tagene;exon_id=ENSE00003851690;exon_number=4;transcript_id=ENST00000667886;transcript_name=JPX-266;transcript_biotype=lncRNA;transcript_support_level=NA;
X	havana_tagene	exon	73218789	73218886	.	+	.	gene_name_id=ENSG00000225470.JPX;transcript_name_id=ENST00000670506.JPX-276;gene_id=ENSG00000225470;gene_name=JPX;gene_biotype=lncRNA;gene_source=havana_tagene;exon_id=ENSE00003314829;exon_number=5;transcript_id=ENST00000670506;transcript_name=JPX-276;transcript_biotype=lncRNA;transcript_support_level=NA;
X	havana_tagene	exon	73218789	73218886	.	+	.	gene_name_id=ENSG00000225470.JPX;transcript_name_id=ENST00000654137.JPX-220;gene_id=ENSG00000225470;gene_name=JPX;gene_biotype=lncRNA;gene_source=havana_tagene;exon_id=ENSE00003314829;exon_number=6;transcript_id=ENST00000654137;transcript_name=JPX-220;transcript_biotype=lncRNA;transcript_support_level=NA;
X	havana_tagene	exon	73218789	73218886	.	+	.	gene_name_id=ENSG00000225470.JPX;transcript_name_id=ENST00000670464.JPX-274;gene_id=ENSG00000225470;gene_name=JPX;gene_biotype=lncRNA;gene_source=havana_tagene;exon_id=ENSE00003314829;exon_number=4;transcript_id=ENST00000670464;transcript_name=JPX-274;transcript_biotype=lncRNA;transcript_support_level=NA;
X	havana_tagene	exon	73218789	73218886	.	+	.	gene_name_id=ENSG00000225470.JPX;transcript_name_id=ENST00000671476.JPX-283;gene_id=ENSG00000225470;gene_name=JPX;gene_biotype=lncRNA;gene_source=havana_tagene;exon_id=ENSE00003314829;exon_number=6;transcript_id=ENST00000671476;transcript_name=JPX-283;transcript_biotype=lncRNA;transcript_support_level=NA;
X	havana_tagene	exon	73218789	73218886	.	+	.	gene_name_id=ENSG00000225470.JPX;transcript_name_id=ENST00000661130.JPX-247;gene_id=ENSG00000225470;gene_name=JPX;gene_biotype=lncRNA;gene_source=havana_tagene;exon_id=ENSE00003314829;exon_number=5;transcript_id=ENST00000661130;transcript_name=JPX-247;transcript_biotype=lncRNA;transcript_support_level=NA;
X	havana_tagene	exon	73218789	73218886	.	+	.	gene_name_id=ENSG00000225470.JPX;transcript_name_id=ENST00000655994.JPX-226;gene_id=ENSG00000225470;gene_name=JPX;gene_biotype=lncRNA;gene_source=havana_tagene;exon_id=ENSE00003314829;exon_number=6;transcript_id=ENST00000655994;transcript_name=JPX-226;transcript_biotype=lncRNA;transcript_support_level=NA;
X	havana	exon	73218789	73219203	.	+	.	gene_name_id=ENSG00000225470.JPX;transcript_name_id=ENST00000602546.JPX-205;gene_id=ENSG00000225470;gene_name=JPX;gene_biotype=lncRNA;gene_source=havana;exon_id=ENSE00003433756;exon_number=5;transcript_id=ENST00000602546;transcript_name=JPX-205;transcript_biotype=lncRNA;transcript_support_level=3;
X	havana_tagene	exon	73218789	73219281	.	+	.	gene_name_id=ENSG00000225470.JPX;transcript_name_id=ENST00000602895.JPX-208;gene_id=ENSG00000225470;gene_name=JPX;gene_biotype=lncRNA;gene_source=havana_tagene;exon_id=ENSE00003232091;exon_number=5;transcript_id=ENST00000602895;transcript_name=JPX-208;transcript_biotype=lncRNA;transcript_support_level=;
X	havana_tagene	exon	73218789	73219482	.	+	.	gene_name_id=ENSG00000225470.JPX;transcript_name_id=ENST00000653808.JPX-216;gene_id=ENSG00000225470;gene_name=JPX;gene_biotype=lncRNA;gene_source=havana_tagene;exon_id=ENSE00003861218;exon_number=6;transcript_id=ENST00000653808;transcript_name=JPX-216;transcript_biotype=lncRNA;transcript_support_level=NA;
X	havana_tagene	exon	73218789	73219504	.	+	.	gene_name_id=ENSG00000225470.JPX;transcript_name_id=ENST00000654995.JPX-223;gene_id=ENSG00000225470;gene_name=JPX;gene_biotype=lncRNA;gene_source=havana_tagene;exon_id=ENSE00003881444;exon_number=3;transcript_id=ENST00000654995;transcript_name=JPX-223;transcript_biotype=lncRNA;transcript_support_level=NA;
X	havana_tagene	exon	73218789	73219504	.	+	.	gene_name_id=ENSG00000225470.JPX;transcript_name_id=ENST00000602938.JPX-210;gene_id=ENSG00000225470;gene_name=JPX;gene_biotype=lncRNA;gene_source=havana_tagene;exon_id=ENSE00003881444;exon_number=6;transcript_id=ENST00000602938;transcript_name=JPX-210;transcript_biotype=lncRNA;transcript_support_level=;
X	havana_tagene	exon	73218789	73219530	.	+	.	gene_name_id=ENSG00000225470.JPX;transcript_name_id=ENST00000666059.JPX-259;gene_id=ENSG00000225470;gene_name=JPX;gene_biotype=lncRNA;gene_source=havana_tagene;exon_id=ENSE00003877149;exon_number=3;transcript_id=ENST00000666059;transcript_name=JPX-259;transcript_biotype=lncRNA;transcript_support_level=NA;
X	havana_tagene	exon	73218789	73219645	.	+	.	gene_name_id=ENSG00000225470.JPX;transcript_name_id=ENST00000656263.JPX-227;gene_id=ENSG00000225470;gene_name=JPX;gene_biotype=lncRNA;gene_source=havana_tagene;exon_id=ENSE00003887438;exon_number=5;transcript_id=ENST00000656263;transcript_name=JPX-227;transcript_biotype=lncRNA;transcript_support_level=NA;
X	havana_tagene	exon	73218789	73219785	.	+	.	gene_name_id=ENSG00000225470.JPX;transcript_name_id=ENST00000665345.JPX-258;gene_id=ENSG00000225470;gene_name=JPX;gene_biotype=lncRNA;gene_source=havana_tagene;exon_id=ENSE00003878819;exon_number=3;transcript_id=ENST00000665345;transcript_name=JPX-258;transcript_biotype=lncRNA;transcript_support_level=NA;
X	havana_tagene	exon	73218789	73219785	.	+	.	gene_name_id=ENSG00000225470.JPX;transcript_name_id=ENST00000670805.JPX-278;gene_id=ENSG00000225470;gene_name=JPX;gene_biotype=lncRNA;gene_source=havana_tagene;exon_id=ENSE00003878819;exon_number=3;transcript_id=ENST00000670805;transcript_name=JPX-278;transcript_biotype=lncRNA;transcript_support_level=NA;
X	havana_tagene	exon	73218789	73219785	.	+	.	gene_name_id=ENSG00000225470.JPX;transcript_name_id=ENST00000659373.JPX-238;gene_id=ENSG00000225470;gene_name=JPX;gene_biotype=lncRNA;gene_source=havana_tagene;exon_id=ENSE00003878819;exon_number=6;transcript_id=ENST00000659373;transcript_name=JPX-238;transcript_biotype=lncRNA;transcript_support_level=NA;
X	havana_tagene	exon	73218789	73219785	.	+	.	gene_name_id=ENSG00000225470.JPX;transcript_name_id=ENST00000662239.JPX-250;gene_id=ENSG00000225470;gene_name=JPX;gene_biotype=lncRNA;gene_source=havana_tagene;exon_id=ENSE00003878819;exon_number=6;transcript_id=ENST00000662239;transcript_name=JPX-250;transcript_biotype=lncRNA;transcript_support_level=NA;
X	havana_tagene	exon	73218789	73219785	.	+	.	gene_name_id=ENSG00000225470.JPX;transcript_name_id=ENST00000659023.JPX-236;gene_id=ENSG00000225470;gene_name=JPX;gene_biotype=lncRNA;gene_source=havana_tagene;exon_id=ENSE00003878819;exon_number=4;transcript_id=ENST00000659023;transcript_name=JPX-236;transcript_biotype=lncRNA;transcript_support_level=NA;
X	havana_tagene	exon	73218789	73219825	.	+	.	gene_name_id=ENSG00000225470.JPX;transcript_name_id=ENST00000663027.JPX-252;gene_id=ENSG00000225470;gene_name=JPX;gene_biotype=lncRNA;gene_source=havana_tagene;exon_id=ENSE00003879721;exon_number=6;transcript_id=ENST00000663027;transcript_name=JPX-252;transcript_biotype=lncRNA;transcript_support_level=NA;
X	havana_tagene	exon	73218789	73220036	.	+	.	gene_name_id=ENSG00000225470.JPX;transcript_name_id=ENST00000670192.JPX-272;gene_id=ENSG00000225470;gene_name=JPX;gene_biotype=lncRNA;gene_source=havana_tagene;exon_id=ENSE00003869828;exon_number=3;transcript_id=ENST00000670192;transcript_name=JPX-272;transcript_biotype=lncRNA;transcript_support_level=NA;
X	havana_tagene	exon	73218789	73220040	.	+	.	gene_name_id=ENSG00000225470.JPX;transcript_name_id=ENST00000667057.JPX-262;gene_id=ENSG00000225470;gene_name=JPX;gene_biotype=lncRNA;gene_source=havana_tagene;exon_id=ENSE00003861904;exon_number=6;transcript_id=ENST00000667057;transcript_name=JPX-262;transcript_biotype=lncRNA;transcript_support_level=NA;
X	havana_tagene	exon	73218789	73220155	.	+	.	gene_name_id=ENSG00000225470.JPX;transcript_name_id=ENST00000670994.JPX-279;gene_id=ENSG00000225470;gene_name=JPX;gene_biotype=lncRNA;gene_source=havana_tagene;exon_id=ENSE00003871813;exon_number=6;transcript_id=ENST00000670994;transcript_name=JPX-279;transcript_biotype=lncRNA;transcript_support_level=NA;
X	havana_tagene	exon	73218789	73220155	.	+	.	gene_name_id=ENSG00000225470.JPX;transcript_name_id=ENST00000671336.JPX-282;gene_id=ENSG00000225470;gene_name=JPX;gene_biotype=lncRNA;gene_source=havana_tagene;exon_id=ENSE00003871813;exon_number=5;transcript_id=ENST00000671336;transcript_name=JPX-282;transcript_biotype=lncRNA;transcript_support_level=NA;
X	havana_tagene	exon	73218789	73220330	.	+	.	gene_name_id=ENSG00000225470.JPX;transcript_name_id=ENST00000659254.JPX-237;gene_id=ENSG00000225470;gene_name=JPX;gene_biotype=lncRNA;gene_source=havana_tagene;exon_id=ENSE00001726933;exon_number=6;transcript_id=ENST00000659254;transcript_name=JPX-237;transcript_biotype=lncRNA;transcript_support_level=NA;
X	havana_tagene	exon	73218789	73220330	.	+	.	gene_name_id=ENSG00000225470.JPX;transcript_name_id=ENST00000414209.JPX-201;gene_id=ENSG00000225470;gene_name=JPX;gene_biotype=lncRNA;gene_source=havana_tagene;exon_id=ENSE00001726933;exon_number=5;transcript_id=ENST00000414209;transcript_name=JPX-201;transcript_biotype=lncRNA;transcript_support_level=;
X	havana_tagene	exon	73218789	73220330	.	+	.	gene_name_id=ENSG00000225470.JPX;transcript_name_id=ENST00000665032.JPX-257;gene_id=ENSG00000225470;gene_name=JPX;gene_biotype=lncRNA;gene_source=havana_tagene;exon_id=ENSE00001726933;exon_number=3;transcript_id=ENST00000665032;transcript_name=JPX-257;transcript_biotype=lncRNA;transcript_support_level=NA;
X	havana_tagene	exon	73218789	73220331	.	+	.	gene_name_id=ENSG00000225470.JPX;transcript_name_id=ENST00000664637.JPX-256;gene_id=ENSG00000225470;gene_name=JPX;gene_biotype=lncRNA;gene_source=havana_tagene;exon_id=ENSE00003887846;exon_number=4;transcript_id=ENST00000664637;transcript_name=JPX-256;transcript_biotype=lncRNA;transcript_support_level=NA;
X	havana_tagene	exon	73218789	73220331	.	+	.	gene_name_id=ENSG00000225470.JPX;transcript_name_id=ENST00000657179.JPX-231;gene_id=ENSG00000225470;gene_name=JPX;gene_biotype=lncRNA;gene_source=havana_tagene;exon_id=ENSE00003887846;exon_number=4;transcript_id=ENST00000657179;transcript_name=JPX-231;transcript_biotype=lncRNA;transcript_support_level=NA;
X	havana_tagene	exon	73218789	73220331	.	+	.	gene_name_id=ENSG00000225470.JPX;transcript_name_id=ENST00000671207.JPX-281;gene_id=ENSG00000225470;gene_name=JPX;gene_biotype=lncRNA;gene_source=havana_tagene;exon_id=ENSE00003887846;exon_number=4;transcript_id=ENST00000671207;transcript_name=JPX-281;transcript_biotype=lncRNA;transcript_support_level=NA;
X	havana_tagene	exon	73218789	73220331	.	+	.	gene_name_id=ENSG00000225470.JPX;transcript_name_id=ENST00000660856.JPX-246;gene_id=ENSG00000225470;gene_name=JPX;gene_biotype=lncRNA;gene_source=havana_tagene;exon_id=ENSE00003887846;exon_number=5;transcript_id=ENST00000660856;transcript_name=JPX-246;transcript_biotype=lncRNA;transcript_support_level=NA;
X	havana_tagene	exon	73218789	73220331	.	+	.	gene_name_id=ENSG00000225470.JPX;transcript_name_id=ENST00000657372.JPX-232;gene_id=ENSG00000225470;gene_name=JPX;gene_biotype=lncRNA;gene_source=havana_tagene;exon_id=ENSE00003887846;exon_number=5;transcript_id=ENST00000657372;transcript_name=JPX-232;transcript_biotype=lncRNA;transcript_support_level=NA;
X	havana_tagene	exon	73218789	73220331	.	+	.	gene_name_id=ENSG00000225470.JPX;transcript_name_id=ENST00000654005.JPX-219;gene_id=ENSG00000225470;gene_name=JPX;gene_biotype=lncRNA;gene_source=havana_tagene;exon_id=ENSE00003887846;exon_number=6;transcript_id=ENST00000654005;transcript_name=JPX-219;transcript_biotype=lncRNA;transcript_support_level=NA;
X	havana_tagene	exon	73218928	73219530	.	+	.	gene_name_id=ENSG00000225470.JPX;transcript_name_id=ENST00000653069.JPX-214;gene_id=ENSG00000225470;gene_name=JPX;gene_biotype=lncRNA;gene_source=havana_tagene;exon_id=ENSE00003866351;exon_number=5;transcript_id=ENST00000653069;transcript_name=JPX-214;transcript_biotype=lncRNA;transcript_support_level=NA;
X	havana_tagene	exon	73219021	73219504	.	+	.	gene_name_id=ENSG00000225470.JPX;transcript_name_id=ENST00000654137.JPX-220;gene_id=ENSG00000225470;gene_name=JPX;gene_biotype=lncRNA;gene_source=havana_tagene;exon_id=ENSE00003887535;exon_number=7;transcript_id=ENST00000654137;transcript_name=JPX-220;transcript_biotype=lncRNA;transcript_support_level=NA;
X	havana_tagene	exon	73219021	73219785	.	+	.	gene_name_id=ENSG00000225470.JPX;transcript_name_id=ENST00000655994.JPX-226;gene_id=ENSG00000225470;gene_name=JPX;gene_biotype=lncRNA;gene_source=havana_tagene;exon_id=ENSE00003857630;exon_number=7;transcript_id=ENST00000655994;transcript_name=JPX-226;transcript_biotype=lncRNA;transcript_support_level=NA;
X	havana_tagene	exon	73219021	73220036	.	+	.	gene_name_id=ENSG00000225470.JPX;transcript_name_id=ENST00000670464.JPX-274;gene_id=ENSG00000225470;gene_name=JPX;gene_biotype=lncRNA;gene_source=havana_tagene;exon_id=ENSE00003858584;exon_number=5;transcript_id=ENST00000670464;transcript_name=JPX-274;transcript_biotype=lncRNA;transcript_support_level=NA;
X	havana_tagene	exon	73219021	73220045	.	+	.	gene_name_id=ENSG00000225470.JPX;transcript_name_id=ENST00000671476.JPX-283;gene_id=ENSG00000225470;gene_name=JPX;gene_biotype=lncRNA;gene_source=havana_tagene;exon_id=ENSE00003880743;exon_number=7;transcript_id=ENST00000671476;transcript_name=JPX-283;transcript_biotype=lncRNA;transcript_support_level=NA;
X	havana_tagene	exon	73219021	73220219	.	+	.	gene_name_id=ENSG00000225470.JPX;transcript_name_id=ENST00000661130.JPX-247;gene_id=ENSG00000225470;gene_name=JPX;gene_biotype=lncRNA;gene_source=havana_tagene;exon_id=ENSE00003871852;exon_number=6;transcript_id=ENST00000661130;transcript_name=JPX-247;transcript_biotype=lncRNA;transcript_support_level=NA;
X	havana_tagene	exon	73219021	73220331	.	+	.	gene_name_id=ENSG00000225470.JPX;transcript_name_id=ENST00000670506.JPX-276;gene_id=ENSG00000225470;gene_name=JPX;gene_biotype=lncRNA;gene_source=havana_tagene;exon_id=ENSE00003852352;exon_number=6;transcript_id=ENST00000670506;transcript_name=JPX-276;transcript_biotype=lncRNA;transcript_support_level=NA;
X	havana_tagene	exon	73219190	73219504	.	+	.	gene_name_id=ENSG00000225470.JPX;transcript_name_id=ENST00000657638.JPX-233;gene_id=ENSG00000225470;gene_name=JPX;gene_biotype=lncRNA;gene_source=havana_tagene;exon_id=ENSE00003865760;exon_number=3;transcript_id=ENST00000657638;transcript_name=JPX-233;transcript_biotype=lncRNA;transcript_support_level=NA;
X	havana_tagene	exon	73219190	73219645	.	+	.	gene_name_id=ENSG00000225470.JPX;transcript_name_id=ENST00000662543.JPX-251;gene_id=ENSG00000225470;gene_name=JPX;gene_biotype=lncRNA;gene_source=havana_tagene;exon_id=ENSE00003884477;exon_number=6;transcript_id=ENST00000662543;transcript_name=JPX-251;transcript_biotype=lncRNA;transcript_support_level=NA;
X	havana_tagene	exon	73219190	73219704	.	+	.	gene_name_id=ENSG00000225470.JPX;transcript_name_id=ENST00000661546.JPX-248;gene_id=ENSG00000225470;gene_name=JPX;gene_biotype=lncRNA;gene_source=havana_tagene;exon_id=ENSE00003878945;exon_number=5;transcript_id=ENST00000661546;transcript_name=JPX-248;transcript_biotype=lncRNA;transcript_support_level=NA;
X	havana_tagene	exon	73219190	73219798	.	+	.	gene_name_id=ENSG00000225470.JPX;transcript_name_id=ENST00000659622.JPX-239;gene_id=ENSG00000225470;gene_name=JPX;gene_biotype=lncRNA;gene_source=havana_tagene;exon_id=ENSE00003877519;exon_number=6;transcript_id=ENST00000659622;transcript_name=JPX-239;transcript_biotype=lncRNA;transcript_support_level=NA;
X	havana_tagene	exon	73219190	73220219	.	+	.	gene_name_id=ENSG00000225470.JPX;transcript_name_id=ENST00000655879.JPX-225;gene_id=ENSG00000225470;gene_name=JPX;gene_biotype=lncRNA;gene_source=havana_tagene;exon_id=ENSE00003870363;exon_number=6;transcript_id=ENST00000655879;transcript_name=JPX-225;transcript_biotype=lncRNA;transcript_support_level=NA;
X	havana_tagene	exon	73219190	73220219	.	+	.	gene_name_id=ENSG00000225470.JPX;transcript_name_id=ENST00000653885.JPX-217;gene_id=ENSG00000225470;gene_name=JPX;gene_biotype=lncRNA;gene_source=havana_tagene;exon_id=ENSE00003870363;exon_number=5;transcript_id=ENST00000653885;transcript_name=JPX-217;transcript_biotype=lncRNA;transcript_support_level=NA;
X	havana_tagene	exon	73219190	73220330	.	+	.	gene_name_id=ENSG00000225470.JPX;transcript_name_id=ENST00000659849.JPX-240;gene_id=ENSG00000225470;gene_name=JPX;gene_biotype=lncRNA;gene_source=havana_tagene;exon_id=ENSE00003854386;exon_number=5;transcript_id=ENST00000659849;transcript_name=JPX-240;transcript_biotype=lncRNA;transcript_support_level=NA;
X	havana_tagene	exon	73219190	73220330	.	+	.	gene_name_id=ENSG00000225470.JPX;transcript_name_id=ENST00000667937.JPX-267;gene_id=ENSG00000225470;gene_name=JPX;gene_biotype=lncRNA;gene_source=havana_tagene;exon_id=ENSE00003854386;exon_number=5;transcript_id=ENST00000667937;transcript_name=JPX-267;transcript_biotype=lncRNA;transcript_support_level=NA;
X	havana	exon	73219190	73220331	.	+	.	gene_name_id=ENSG00000225470.JPX;transcript_name_id=ENST00000639185.JPX-212;gene_id=ENSG00000225470;gene_name=JPX;gene_biotype=lncRNA;gene_source=havana;exon_id=ENSE00003810868;exon_number=4;transcript_id=ENST00000639185;transcript_name=JPX-212;transcript_biotype=lncRNA;transcript_support_level=5;
X	havana_tagene	exon	73219190	73220331	.	+	.	gene_name_id=ENSG00000225470.JPX;transcript_name_id=ENST00000662120.JPX-249;gene_id=ENSG00000225470;gene_name=JPX;gene_biotype=lncRNA;gene_source=havana_tagene;exon_id=ENSE00003810868;exon_number=4;transcript_id=ENST00000662120;transcript_name=JPX-249;transcript_biotype=lncRNA;transcript_support_level=NA;
X	havana_tagene	exon	73219190	73220331	.	+	.	gene_name_id=ENSG00000225470.JPX;transcript_name_id=ENST00000657910.JPX-234;gene_id=ENSG00000225470;gene_name=JPX;gene_biotype=lncRNA;gene_source=havana_tagene;exon_id=ENSE00003810868;exon_number=4;transcript_id=ENST00000657910;transcript_name=JPX-234;transcript_biotype=lncRNA;transcript_support_level=NA;
X	havana_tagene	exon	73219190	73220331	.	+	.	gene_name_id=ENSG00000225470.JPX;transcript_name_id=ENST00000668590.JPX-269;gene_id=ENSG00000225470;gene_name=JPX;gene_biotype=lncRNA;gene_source=havana_tagene;exon_id=ENSE00003810868;exon_number=3;transcript_id=ENST00000668590;transcript_name=JPX-269;transcript_biotype=lncRNA;transcript_support_level=NA;
X	havana_tagene	exon	73219190	73220331	.	+	.	gene_name_id=ENSG00000225470.JPX;transcript_name_id=ENST00000658649.JPX-235;gene_id=ENSG00000225470;gene_name=JPX;gene_biotype=lncRNA;gene_source=havana_tagene;exon_id=ENSE00003810868;exon_number=5;transcript_id=ENST00000658649;transcript_name=JPX-235;transcript_biotype=lncRNA;transcript_support_level=NA;
X	havana_tagene	exon	73219190	73220331	.	+	.	gene_name_id=ENSG00000225470.JPX;transcript_name_id=ENST00000670685.JPX-277;gene_id=ENSG00000225470;gene_name=JPX;gene_biotype=lncRNA;gene_source=havana_tagene;exon_id=ENSE00003810868;exon_number=4;transcript_id=ENST00000670685;transcript_name=JPX-277;transcript_biotype=lncRNA;transcript_support_level=NA;
X	havana_tagene	exon	73219190	73220331	.	+	.	gene_name_id=ENSG00000225470.JPX;transcript_name_id=ENST00000670408.JPX-273;gene_id=ENSG00000225470;gene_name=JPX;gene_biotype=lncRNA;gene_source=havana_tagene;exon_id=ENSE00003810868;exon_number=4;transcript_id=ENST00000670408;transcript_name=JPX-273;transcript_biotype=lncRNA;transcript_support_level=NA;
X	havana_tagene	exon	73219444	73220040	.	+	.	gene_name_id=ENSG00000225470.JPX;transcript_name_id=ENST00000654196.JPX-221;gene_id=ENSG00000225470;gene_name=JPX;gene_biotype=lncRNA;gene_source=havana_tagene;exon_id=ENSE00003872107;exon_number=5;transcript_id=ENST00000654196;transcript_name=JPX-221;transcript_biotype=lncRNA;transcript_support_level=NA;
X	havana_tagene	exon	73219444	73220331	.	+	.	gene_name_id=ENSG00000225470.JPX;transcript_name_id=ENST00000670503.JPX-275;gene_id=ENSG00000225470;gene_name=JPX;gene_biotype=lncRNA;gene_source=havana_tagene;exon_id=ENSE00003883421;exon_number=4;transcript_id=ENST00000670503;transcript_name=JPX-275;transcript_biotype=lncRNA;transcript_support_level=NA;
X	havana_tagene	exon	73224105	73224337	.	+	.	gene_name_id=ENSG00000225470.JPX;transcript_name_id=ENST00000668488.JPX-268;gene_id=ENSG00000225470;gene_name=JPX;gene_biotype=lncRNA;gene_source=havana_tagene;exon_id=ENSE00003371181;exon_number=2;transcript_id=ENST00000668488;transcript_name=JPX-268;transcript_biotype=lncRNA;transcript_support_level=NA;
X	havana_tagene	exon	73224105	73224364	.	+	.	gene_name_id=ENSG00000225470.JPX;transcript_name_id=ENST00000671021.JPX-280;gene_id=ENSG00000225470;gene_name=JPX;gene_biotype=lncRNA;gene_source=havana_tagene;exon_id=ENSE00003860764;exon_number=7;transcript_id=ENST00000671021;transcript_name=JPX-280;transcript_biotype=lncRNA;transcript_support_level=NA;
X	havana_tagene	exon	73224105	73224367	.	+	.	gene_name_id=ENSG00000225470.JPX;transcript_name_id=ENST00000671518.JPX-284;gene_id=ENSG00000225470;gene_name=JPX;gene_biotype=lncRNA;gene_source=havana_tagene;exon_id=ENSE00003879227;exon_number=7;transcript_id=ENST00000671518;transcript_name=JPX-284;transcript_biotype=lncRNA;transcript_support_level=NA;
X	havana_tagene	exon	73224105	73224377	.	+	.	gene_name_id=ENSG00000225470.JPX;transcript_name_id=ENST00000660087.JPX-242;gene_id=ENSG00000225470;gene_name=JPX;gene_biotype=lncRNA;gene_source=havana_tagene;exon_id=ENSE00003865998;exon_number=4;transcript_id=ENST00000660087;transcript_name=JPX-242;transcript_biotype=lncRNA;transcript_support_level=NA;
X	havana_tagene	exon	73224105	73224378	.	+	.	gene_name_id=ENSG00000225470.JPX;transcript_name_id=ENST00000670685.JPX-277;gene_id=ENSG00000225470;gene_name=JPX;gene_biotype=lncRNA;gene_source=havana_tagene;exon_id=ENSE00003864045;exon_number=5;transcript_id=ENST00000670685;transcript_name=JPX-277;transcript_biotype=lncRNA;transcript_support_level=NA;
X	havana_tagene	exon	73224105	73224380	.	+	.	gene_name_id=ENSG00000225470.JPX;transcript_name_id=ENST00000670506.JPX-276;gene_id=ENSG00000225470;gene_name=JPX;gene_biotype=lncRNA;gene_source=havana_tagene;exon_id=ENSE00003888123;exon_number=7;transcript_id=ENST00000670506;transcript_name=JPX-276;transcript_biotype=lncRNA;transcript_support_level=NA;
X	havana_tagene	exon	73224105	73224383	.	+	.	gene_name_id=ENSG00000225470.JPX;transcript_name_id=ENST00000602985.JPX-211;gene_id=ENSG00000225470;gene_name=JPX;gene_biotype=lncRNA;gene_source=havana_tagene;exon_id=ENSE00003886549;exon_number=5;transcript_id=ENST00000602985;transcript_name=JPX-211;transcript_biotype=lncRNA;transcript_support_level=;
X	havana_tagene	exon	73224105	73224384	.	+	.	gene_name_id=ENSG00000225470.JPX;transcript_name_id=ENST00000602920.JPX-209;gene_id=ENSG00000225470;gene_name=JPX;gene_biotype=lncRNA;gene_source=havana_tagene;exon_id=ENSE00003857617;exon_number=6;transcript_id=ENST00000602920;transcript_name=JPX-209;transcript_biotype=lncRNA;transcript_support_level=;
X	havana_tagene	exon	73224105	73224386	.	+	.	gene_name_id=ENSG00000225470.JPX;transcript_name_id=ENST00000667573.JPX-264;gene_id=ENSG00000225470;gene_name=JPX;gene_biotype=lncRNA;gene_source=havana_tagene;exon_id=ENSE00003452530;exon_number=5;transcript_id=ENST00000667573;transcript_name=JPX-264;transcript_biotype=lncRNA;transcript_support_level=NA;
X	havana_tagene	exon	73224105	73224386	.	+	.	gene_name_id=ENSG00000225470.JPX;transcript_name_id=ENST00000654374.JPX-222;gene_id=ENSG00000225470;gene_name=JPX;gene_biotype=lncRNA;gene_source=havana_tagene;exon_id=ENSE00003452530;exon_number=4;transcript_id=ENST00000654374;transcript_name=JPX-222;transcript_biotype=lncRNA;transcript_support_level=NA;
X	havana_tagene	exon	73224105	73224386	.	+	.	gene_name_id=ENSG00000225470.JPX;transcript_name_id=ENST00000663470.JPX-253;gene_id=ENSG00000225470;gene_name=JPX;gene_biotype=lncRNA;gene_source=havana_tagene;exon_id=ENSE00003452530;exon_number=4;transcript_id=ENST00000663470;transcript_name=JPX-253;transcript_biotype=lncRNA;transcript_support_level=NA;
X	havana_tagene	exon	73224105	73224388	.	+	.	gene_name_id=ENSG00000225470.JPX;transcript_name_id=ENST00000657096.JPX-230;gene_id=ENSG00000225470;gene_name=JPX;gene_biotype=lncRNA;gene_source=havana_tagene;exon_id=ENSE00003870873;exon_number=3;transcript_id=ENST00000657096;transcript_name=JPX-230;transcript_biotype=lncRNA;transcript_support_level=NA;
X	havana_tagene	exon	73224105	73224392	.	+	.	gene_name_id=ENSG00000225470.JPX;transcript_name_id=ENST00000666318.JPX-260;gene_id=ENSG00000225470;gene_name=JPX;gene_biotype=lncRNA;gene_source=havana_tagene;exon_id=ENSE00003881275;exon_number=2;transcript_id=ENST00000666318;transcript_name=JPX-260;transcript_biotype=lncRNA;transcript_support_level=NA;
X	havana_tagene	exon	73224105	73224468	.	+	.	gene_name_id=ENSG00000225470.JPX;transcript_name_id=ENST00000667294.JPX-263;gene_id=ENSG00000225470;gene_name=JPX;gene_biotype=lncRNA;gene_source=havana_tagene;exon_id=ENSE00003875030;exon_number=6;transcript_id=ENST00000667294;transcript_name=JPX-263;transcript_biotype=lncRNA;transcript_support_level=NA;
X	havana_tagene	exon	73224105	73224500	.	+	.	gene_name_id=ENSG00000225470.JPX;transcript_name_id=ENST00000653929.JPX-218;gene_id=ENSG00000225470;gene_name=JPX;gene_biotype=lncRNA;gene_source=havana_tagene;exon_id=ENSE00003852804;exon_number=5;transcript_id=ENST00000653929;transcript_name=JPX-218;transcript_biotype=lncRNA;transcript_support_level=NA;
X	havana_tagene	exon	73224105	73224508	.	+	.	gene_name_id=ENSG00000225470.JPX;transcript_name_id=ENST00000602294.JPX-204;gene_id=ENSG00000225470;gene_name=JPX;gene_biotype=lncRNA;gene_source=havana_tagene;exon_id=ENSE00003871636;exon_number=5;transcript_id=ENST00000602294;transcript_name=JPX-204;transcript_biotype=lncRNA;transcript_support_level=;
X	havana_tagene	exon	73224105	73224509	.	+	.	gene_name_id=ENSG00000225470.JPX;transcript_name_id=ENST00000656509.JPX-228;gene_id=ENSG00000225470;gene_name=JPX;gene_biotype=lncRNA;gene_source=havana_tagene;exon_id=ENSE00003857565;exon_number=6;transcript_id=ENST00000656509;transcript_name=JPX-228;transcript_biotype=lncRNA;transcript_support_level=NA;
X	havana_tagene	exon	73224105	73224512	.	+	.	gene_name_id=ENSG00000225470.JPX;transcript_name_id=ENST00000660546.JPX-243;gene_id=ENSG00000225470;gene_name=JPX;gene_biotype=lncRNA;gene_source=havana_tagene;exon_id=ENSE00003856947;exon_number=6;transcript_id=ENST00000660546;transcript_name=JPX-243;transcript_biotype=lncRNA;transcript_support_level=NA;
X	havana_tagene	exon	73224105	73224731	.	+	.	gene_name_id=ENSG00000225470.JPX;transcript_name_id=ENST00000659852.JPX-241;gene_id=ENSG00000225470;gene_name=JPX;gene_biotype=lncRNA;gene_source=havana_tagene;exon_id=ENSE00003864999;exon_number=6;transcript_id=ENST00000659852;transcript_name=JPX-241;transcript_biotype=lncRNA;transcript_support_level=NA;
X	havana_tagene	exon	73224105	73227364	.	+	.	gene_name_id=ENSG00000225470.JPX;transcript_name_id=ENST00000660840.JPX-245;gene_id=ENSG00000225470;gene_name=JPX;gene_biotype=lncRNA;gene_source=havana_tagene;exon_id=ENSE00003873924;exon_number=4;transcript_id=ENST00000660840;transcript_name=JPX-245;transcript_biotype=lncRNA;transcript_support_level=NA;
X	havana_tagene	exon	73224105	73227364	.	+	.	gene_name_id=ENSG00000225470.JPX;transcript_name_id=ENST00000669149.JPX-270;gene_id=ENSG00000225470;gene_name=JPX;gene_biotype=lncRNA;gene_source=havana_tagene;exon_id=ENSE00003873924;exon_number=3;transcript_id=ENST00000669149;transcript_name=JPX-270;transcript_biotype=lncRNA;transcript_support_level=NA;
X	havana_tagene	exon	73224105	73227369	.	+	.	gene_name_id=ENSG00000225470.JPX;transcript_name_id=ENST00000664637.JPX-256;gene_id=ENSG00000225470;gene_name=JPX;gene_biotype=lncRNA;gene_source=havana_tagene;exon_id=ENSE00003858836;exon_number=5;transcript_id=ENST00000664637;transcript_name=JPX-256;transcript_biotype=lncRNA;transcript_support_level=NA;
X	havana_tagene	exon	73224105	73227369	.	+	.	gene_name_id=ENSG00000225470.JPX;transcript_name_id=ENST00000667886.JPX-266;gene_id=ENSG00000225470;gene_name=JPX;gene_biotype=lncRNA;gene_source=havana_tagene;exon_id=ENSE00003858836;exon_number=5;transcript_id=ENST00000667886;transcript_name=JPX-266;transcript_biotype=lncRNA;transcript_support_level=NA;
X	havana_tagene	exon	73224105	73227369	.	+	.	gene_name_id=ENSG00000225470.JPX;transcript_name_id=ENST00000657179.JPX-231;gene_id=ENSG00000225470;gene_name=JPX;gene_biotype=lncRNA;gene_source=havana_tagene;exon_id=ENSE00003858836;exon_number=5;transcript_id=ENST00000657179;transcript_name=JPX-231;transcript_biotype=lncRNA;transcript_support_level=NA;
X	havana_tagene	exon	73224105	73227369	.	+	.	gene_name_id=ENSG00000225470.JPX;transcript_name_id=ENST00000668590.JPX-269;gene_id=ENSG00000225470;gene_name=JPX;gene_biotype=lncRNA;gene_source=havana_tagene;exon_id=ENSE00003858836;exon_number=4;transcript_id=ENST00000668590;transcript_name=JPX-269;transcript_biotype=lncRNA;transcript_support_level=NA;
X	havana_tagene	exon	73224105	73227369	.	+	.	gene_name_id=ENSG00000225470.JPX;transcript_name_id=ENST00000657372.JPX-232;gene_id=ENSG00000225470;gene_name=JPX;gene_biotype=lncRNA;gene_source=havana_tagene;exon_id=ENSE00003858836;exon_number=6;transcript_id=ENST00000657372;transcript_name=JPX-232;transcript_biotype=lncRNA;transcript_support_level=NA;
X	havana_tagene	exon	73224105	73227369	.	+	.	gene_name_id=ENSG00000225470.JPX;transcript_name_id=ENST00000654005.JPX-219;gene_id=ENSG00000225470;gene_name=JPX;gene_biotype=lncRNA;gene_source=havana_tagene;exon_id=ENSE00003858836;exon_number=7;transcript_id=ENST00000654005;transcript_name=JPX-219;transcript_biotype=lncRNA;transcript_support_level=NA;
X	havana_tagene	exon	73224105	73227369	.	+	.	gene_name_id=ENSG00000225470.JPX;transcript_name_id=ENST00000670408.JPX-273;gene_id=ENSG00000225470;gene_name=JPX;gene_biotype=lncRNA;gene_source=havana_tagene;exon_id=ENSE00003858836;exon_number=5;transcript_id=ENST00000670408;transcript_name=JPX-273;transcript_biotype=lncRNA;transcript_support_level=NA;
X	havana_tagene	exon	73224105	73227491	.	+	.	gene_name_id=ENSG00000225470.JPX;transcript_name_id=ENST00000660856.JPX-246;gene_id=ENSG00000225470;gene_name=JPX;gene_biotype=lncRNA;gene_source=havana_tagene;exon_id=ENSE00003880278;exon_number=6;transcript_id=ENST00000660856;transcript_name=JPX-246;transcript_biotype=lncRNA;transcript_support_level=NA;
X	havana_tagene	exon	73224105	73227507	.	+	.	gene_name_id=ENSG00000225470.JPX;transcript_name_id=ENST00000655090.JPX-224;gene_id=ENSG00000225470;gene_name=JPX;gene_biotype=lncRNA;gene_source=havana_tagene;exon_id=ENSE00003877159;exon_number=5;transcript_id=ENST00000655090;transcript_name=JPX-224;transcript_biotype=lncRNA;transcript_support_level=NA;
X	havana_tagene	exon	73224105	73227519	.	+	.	gene_name_id=ENSG00000225470.JPX;transcript_name_id=ENST00000660836.JPX-244;gene_id=ENSG00000225470;gene_name=JPX;gene_biotype=lncRNA;gene_source=havana_tagene;exon_id=ENSE00003885732;exon_number=4;transcript_id=ENST00000660836;transcript_name=JPX-244;transcript_biotype=lncRNA;transcript_support_level=NA;
X	havana	exon	73224105	73229783	.	+	.	gene_name_id=ENSG00000225470.JPX;transcript_name_id=ENST00000639185.JPX-212;gene_id=ENSG00000225470;gene_name=JPX;gene_biotype=lncRNA;gene_source=havana;exon_id=ENSE00003804714;exon_number=5;transcript_id=ENST00000639185;transcript_name=JPX-212;transcript_biotype=lncRNA;transcript_support_level=5;
X	havana	exon	73230382	73232780	.	+	.	gene_name_id=ENSG00000225470.JPX;transcript_name_id=ENST00000639185.JPX-212;gene_id=ENSG00000225470;gene_name=JPX;gene_biotype=lncRNA;gene_source=havana;exon_id=ENSE00003802352;exon_number=6;transcript_id=ENST00000639185;transcript_name=JPX-212;transcript_biotype=lncRNA;transcript_support_level=5;
X	havana_tagene	exon	73230862	73232005	.	+	.	gene_name_id=ENSG00000225470.JPX;transcript_name_id=ENST00000664295.JPX-254;gene_id=ENSG00000225470;gene_name=JPX;gene_biotype=lncRNA;gene_source=havana_tagene;exon_id=ENSE00003877645;exon_number=4;transcript_id=ENST00000664295;transcript_name=JPX-254;transcript_biotype=lncRNA;transcript_support_level=NA;
X	havana	exon	73251451	73252639	.	+	.	gene_name_id=ENSG00000225470.JPX;transcript_name_id=ENST00000640437.JPX-213;gene_id=ENSG00000225470;gene_name=JPX;gene_biotype=lncRNA;gene_source=havana;exon_id=ENSE00003808225;exon_number=4;transcript_id=ENST00000640437;transcript_name=JPX-213;transcript_biotype=lncRNA;transcript_support_level=5;
X	havana	exon	73281871	73281983	.	+	.	gene_name_id=ENSG00000225470.JPX;transcript_name_id=ENST00000602772.JPX-207;gene_id=ENSG00000225470;gene_name=JPX;gene_biotype=lncRNA;gene_source=havana;exon_id=ENSE00003370674;exon_number=4;transcript_id=ENST00000602772;transcript_name=JPX-207;transcript_biotype=lncRNA;transcript_support_level=1;
X	havana	exon	73289004	73290243	.	+	.	gene_name_id=ENSG00000225470.JPX;transcript_name_id=ENST00000602772.JPX-207;gene_id=ENSG00000225470;gene_name=JPX;gene_biotype=lncRNA;gene_source=havana;exon_id=ENSE00003347017;exon_number=5;transcript_id=ENST00000602772;transcript_name=JPX-207;transcript_biotype=lncRNA;transcript_support_level=1;
